# Supplementary material for: A comprehensive analysis of biomarkers associated with synovitis and chondrocyte apoptosis in osteoarthritis
Source: Front Immunol. 2023 Jul 21;14:1149686. doi: 10.3389/fimmu.2023.1149686 (PMC10401591; doi:10.3389/fimmu.2023.1149686)
Supplement: Supplementary file 2 [file Table_1.xlsx]

## Sheet: 补充表1
Gene Symbol	Description	Category	Gifts	GC Id	Relevance score	GeneCards Link
NOD2	Nucleotide Binding Oligomerization Domain Containing 2	Protein Coding	46	GC16P050693	15.9617	https://www.genecards.org/cgi-bin/carddisp.pl?gene=NOD2
SOS1	SOS Ras/Rac Guanine Nucleotide Exchange Factor 1	Protein Coding	46	GC02M039031	15.1552	https://www.genecards.org/cgi-bin/carddisp.pl?gene=SOS1
PTPN11	Protein Tyrosine Phosphatase Non-Receptor Type 11	Protein Coding	50	GC12P112418	14.7421	https://www.genecards.org/cgi-bin/carddisp.pl?gene=PTPN11
RELN	Reelin	Protein Coding	42	GC07M103471	12.9023	https://www.genecards.org/cgi-bin/carddisp.pl?gene=RELN
MAP2K1	Mitogen-Activated Protein Kinase Kinase 1	Protein Coding	51	GC15P066386	9.27667	https://www.genecards.org/cgi-bin/carddisp.pl?gene=MAP2K1
BRAF	B-Raf Proto-Oncogene, Serine/Threonine Kinase	Protein Coding	50	GC07M140737	9.27667	https://www.genecards.org/cgi-bin/carddisp.pl?gene=BRAF
IL1B	Interleukin 1 Beta	Protein Coding	45	GC02M112829	9.13905	https://www.genecards.org/cgi-bin/carddisp.pl?gene=IL1B
RAF1	Raf-1 Proto-Oncogene, Serine/Threonine Kinase	Protein Coding	52	GC03M012583	8.60646	https://www.genecards.org/cgi-bin/carddisp.pl?gene=RAF1
HRAS	HRas Proto-Oncogene, GTPase	Protein Coding	50	GC11M003189	8.60646	https://www.genecards.org/cgi-bin/carddisp.pl?gene=HRAS
CBL	Cbl Proto-Oncogene	Protein Coding	49	GC11P119206	8.60646	https://www.genecards.org/cgi-bin/carddisp.pl?gene=CBL
KRAS	KRAS Proto-Oncogene, GTPase	Protein Coding	49	GC12M025204	8.60646	https://www.genecards.org/cgi-bin/carddisp.pl?gene=KRAS
NRAS	NRAS Proto-Oncogene, GTPase	Protein Coding	47	GC01M114704	8.60646	https://www.genecards.org/cgi-bin/carddisp.pl?gene=NRAS
RRAS2	RAS Related 2	Protein Coding	46	GC11M014299	8.60646	https://www.genecards.org/cgi-bin/carddisp.pl?gene=RRAS2
GJB2	Gap Junction Protein Beta 2	Protein Coding	45	GC13M020187	8.60646	https://www.genecards.org/cgi-bin/carddisp.pl?gene=GJB2
PPP1CB	Protein Phosphatase 1 Catalytic Subunit Beta	Protein Coding	45	GC02P028752	8.60646	https://www.genecards.org/cgi-bin/carddisp.pl?gene=PPP1CB
RIT1	Ras Like Without CAAX 1	Protein Coding	45	GC01M155897	8.60646	https://www.genecards.org/cgi-bin/carddisp.pl?gene=RIT1
MRAS	Muscle RAS Oncogene Homolog	Protein Coding	44	GC03P138347	8.60646	https://www.genecards.org/cgi-bin/carddisp.pl?gene=MRAS
SOS2	SOS Ras/Rho Guanine Nucleotide Exchange Factor 2	Protein Coding	43	GC14M050117	8.60646	https://www.genecards.org/cgi-bin/carddisp.pl?gene=SOS2
LZTR1	Leucine Zipper Like Transcription Regulator 1	Protein Coding	42	GC22P035893	8.60646	https://www.genecards.org/cgi-bin/carddisp.pl?gene=LZTR1
RRAS	RAS Related	Protein Coding	41	GC19M049635	8.60646	https://www.genecards.org/cgi-bin/carddisp.pl?gene=RRAS
SPRED2	Sprouty Related EVH1 Domain Containing 2	Protein Coding	41	GC02M065307	8.60646	https://www.genecards.org/cgi-bin/carddisp.pl?gene=SPRED2
SHOC2	SHOC2 Leucine Rich Repeat Scaffold Protein	Protein Coding	40	GC10P110919	8.60646	https://www.genecards.org/cgi-bin/carddisp.pl?gene=SHOC2
RASA2	RAS P21 Protein Activator 2	Protein Coding	38	GC03P141487	8.60646	https://www.genecards.org/cgi-bin/carddisp.pl?gene=RASA2
LRRC56	Leucine Rich Repeat Containing 56	Protein Coding	34	GC11P000518	8.60646	https://www.genecards.org/cgi-bin/carddisp.pl?gene=LRRC56
TNF	Tumor Necrosis Factor	Protein Coding	49	GC06P083695	8.31528	https://www.genecards.org/cgi-bin/carddisp.pl?gene=TNF
PRG4	Proteoglycan 4	Protein Coding	41	GC01P186296	8.18441	https://www.genecards.org/cgi-bin/carddisp.pl?gene=PRG4
MMP3	Matrix Metallopeptidase 3	Protein Coding	48	GC11M102835	8.09783	https://www.genecards.org/cgi-bin/carddisp.pl?gene=MMP3
VEGFA	Vascular Endothelial Growth Factor A	Protein Coding	46	GC06P043770	7.94112	https://www.genecards.org/cgi-bin/carddisp.pl?gene=VEGFA
CSF1	Colony Stimulating Factor 1	Protein Coding	42	GC01P109911	7.67363	https://www.genecards.org/cgi-bin/carddisp.pl?gene=CSF1
COL2A1	Collagen Type II Alpha 1 Chain	Protein Coding	46	GC12M047972	7.52814	https://www.genecards.org/cgi-bin/carddisp.pl?gene=COL2A1
CD68	CD68 Molecule	Protein Coding	38	GC17P007579	7.50134	https://www.genecards.org/cgi-bin/carddisp.pl?gene=CD68
TNFSF11	TNF Superfamily Member 11	Protein Coding	45	GC13P042562	7.48885	https://www.genecards.org/cgi-bin/carddisp.pl?gene=TNFSF11
MMP1	Matrix Metallopeptidase 1	Protein Coding	49	GC11M102810	7.45724	https://www.genecards.org/cgi-bin/carddisp.pl?gene=MMP1
ACP5	Acid Phosphatase 5, Tartrate Resistant	Protein Coding	45	GC19M011574	7.43665	https://www.genecards.org/cgi-bin/carddisp.pl?gene=ACP5
MMP9	Matrix Metallopeptidase 9	Protein Coding	52	GC20P046008	7.40084	https://www.genecards.org/cgi-bin/carddisp.pl?gene=MMP9
IL18	Interleukin 18	Protein Coding	41	GC11M112143	7.19831	https://www.genecards.org/cgi-bin/carddisp.pl?gene=IL18
CXCL8	C-X-C Motif Chemokine Ligand 8	Protein Coding	38	GC04P073740	7.13944	https://www.genecards.org/cgi-bin/carddisp.pl?gene=CXCL8
TNFRSF11B	TNF Receptor Superfamily Member 11b	Protein Coding	46	GC08M118923	6.89518	https://www.genecards.org/cgi-bin/carddisp.pl?gene=TNFRSF11B
IL6	Interleukin 6	Protein Coding	47	GC07P022725	6.61369	https://www.genecards.org/cgi-bin/carddisp.pl?gene=IL6
TNFRSF1A	TNF Receptor Superfamily Member 1A	Protein Coding	46	GC12M006328	6.59592	https://www.genecards.org/cgi-bin/carddisp.pl?gene=TNFRSF1A
TP53	Tumor Protein P53	Protein Coding	50	GC17M007661	6.5552	https://www.genecards.org/cgi-bin/carddisp.pl?gene=TP53
MEFV	MEFV Innate Immuity Regulator, Pyrin	Protein Coding	42	GC16M007269	6.49572	https://www.genecards.org/cgi-bin/carddisp.pl?gene=MEFV
PTPN22	Protein Tyrosine Phosphatase Non-Receptor Type 22	Protein Coding	47	GC01M113813	6.30256	https://www.genecards.org/cgi-bin/carddisp.pl?gene=PTPN22
HLA-B	Major Histocompatibility Complex, Class I, B	Protein Coding	45	GC06M065915	6.14543	https://www.genecards.org/cgi-bin/carddisp.pl?gene=HLA-B
LPIN2	Lipin 2	Protein Coding	41	GC18M002916	5.65232	https://www.genecards.org/cgi-bin/carddisp.pl?gene=LPIN2
COMP	Cartilage Oligomeric Matrix Protein	Protein Coding	45	GC19M018783	5.5214	https://www.genecards.org/cgi-bin/carddisp.pl?gene=COMP
CSF1R	Colony Stimulating Factor 1 Receptor	Protein Coding	49	GC05M150053	5.4522	https://www.genecards.org/cgi-bin/carddisp.pl?gene=CSF1R
PRSS2	Serine Protease 2	Protein Coding	39	GC07P148358	5.35355	https://www.genecards.org/cgi-bin/carddisp.pl?gene=PRSS2
CD163	CD163 Molecule	Protein Coding	42	GC12M007819	5.32621	https://www.genecards.org/cgi-bin/carddisp.pl?gene=CD163
ICAM1	Intercellular Adhesion Molecule 1	Protein Coding	48	GC19P010466	5.19612	https://www.genecards.org/cgi-bin/carddisp.pl?gene=ICAM1
VCAM1	Vascular Cell Adhesion Molecule 1	Protein Coding	44	GC01P100719	5.16276	https://www.genecards.org/cgi-bin/carddisp.pl?gene=VCAM1
CALCR	Calcitonin Receptor	Protein Coding	46	GC07M093424	5.12565	https://www.genecards.org/cgi-bin/carddisp.pl?gene=CALCR
CRP	C-Reactive Protein	Protein Coding	44	GC01M159727	5.01424	https://www.genecards.org/cgi-bin/carddisp.pl?gene=CRP
PRTN3	Proteinase 3	Protein Coding	44	GC19P000840	4.98024	https://www.genecards.org/cgi-bin/carddisp.pl?gene=PRTN3
SERPINA3	Serpin Family A Member 3	Protein Coding	42	GC14P094612	4.97475	https://www.genecards.org/cgi-bin/carddisp.pl?gene=SERPINA3
CDH11	Cadherin 11	Protein Coding	46	GC16M064943	4.96876	https://www.genecards.org/cgi-bin/carddisp.pl?gene=CDH11
MMP13	Matrix Metallopeptidase 13	Protein Coding	49	GC11M102942	4.91334	https://www.genecards.org/cgi-bin/carddisp.pl?gene=MMP13
HMGB1	High Mobility Group Box 1	Protein Coding	44	GC13M030456	4.90784	https://www.genecards.org/cgi-bin/carddisp.pl?gene=HMGB1
TIMP2	TIMP Metallopeptidase Inhibitor 2	Protein Coding	41	GC17M078852	4.85896	https://www.genecards.org/cgi-bin/carddisp.pl?gene=TIMP2
IL1A	Interleukin 1 Alpha	Protein Coding	42	GC02M112773	4.8503	https://www.genecards.org/cgi-bin/carddisp.pl?gene=IL1A
SELE	Selectin E	Protein Coding	41	GC01M169722	4.84642	https://www.genecards.org/cgi-bin/carddisp.pl?gene=SELE
PTPRC	Protein Tyrosine Phosphatase Receptor Type C	Protein Coding	49	GC01P198607	4.77084	https://www.genecards.org/cgi-bin/carddisp.pl?gene=PTPRC
MMP8	Matrix Metallopeptidase 8	Protein Coding	46	GC11M102617	4.76428	https://www.genecards.org/cgi-bin/carddisp.pl?gene=MMP8
LTB	Lymphotoxin Beta	Protein Coding	38	GC06M065959	4.72697	https://www.genecards.org/cgi-bin/carddisp.pl?gene=LTB
HLA-DRB1	Major Histocompatibility Complex, Class II, DR Beta 1	Protein Coding	46	GC06M066007	4.71425	https://www.genecards.org/cgi-bin/carddisp.pl?gene=HLA-DRB1
IL1RN	Interleukin 1 Receptor Antagonist	Protein Coding	46	GC02P122460	4.64094	https://www.genecards.org/cgi-bin/carddisp.pl?gene=IL1RN
ACAN	Aggrecan	Protein Coding	46	GC15P118102	4.63395	https://www.genecards.org/cgi-bin/carddisp.pl?gene=ACAN
CASP3	Caspase 3	Protein Coding	47	GC04M184627	4.60017	https://www.genecards.org/cgi-bin/carddisp.pl?gene=CASP3
IL10	Interleukin 10	Protein Coding	45	GC01M206767	4.21563	https://www.genecards.org/cgi-bin/carddisp.pl?gene=IL10
IL1RAPL2	Interleukin 1 Receptor Accessory Protein Like 2	Protein Coding	38	GC0XP104566	4.19282	https://www.genecards.org/cgi-bin/carddisp.pl?gene=IL1RAPL2
ITGB1	Integrin Subunit Beta 1	Protein Coding	48	GC10M033116	4.09495	https://www.genecards.org/cgi-bin/carddisp.pl?gene=ITGB1
MATN1	Matrilin 1	Protein Coding	40	GC01M030711	4.09495	https://www.genecards.org/cgi-bin/carddisp.pl?gene=MATN1
CD69	CD69 Molecule	Protein Coding	40	GC12M021100	4.0672	https://www.genecards.org/cgi-bin/carddisp.pl?gene=CD69
TPR	Translocated Promoter Region, Nuclear Basket Protein	Protein Coding	42	GC01M186319	4.04433	https://www.genecards.org/cgi-bin/carddisp.pl?gene=TPR
IL4	Interleukin 4	Protein Coding	44	GC05P132673	3.7714	https://www.genecards.org/cgi-bin/carddisp.pl?gene=IL4
MDM2	MDM2 Proto-Oncogene	Protein Coding	51	GC12P068808	3.63956	https://www.genecards.org/cgi-bin/carddisp.pl?gene=MDM2
S100A12	S100 Calcium Binding Protein A12	Protein Coding	38	GC01M153373	3.53149	https://www.genecards.org/cgi-bin/carddisp.pl?gene=S100A12
IFNG	Interferon Gamma	Protein Coding	46	GC12M068154	3.49028	https://www.genecards.org/cgi-bin/carddisp.pl?gene=IFNG
IL2RB	Interleukin 2 Receptor Subunit Beta	Protein Coding	46	GC22M037125	3.31702	https://www.genecards.org/cgi-bin/carddisp.pl?gene=IL2RB
POLR3A	RNA Polymerase III Subunit A	Protein Coding	42	GC10M078577	3.31702	https://www.genecards.org/cgi-bin/carddisp.pl?gene=POLR3A
ACTC1	Actin Alpha Cardiac Muscle 1	Protein Coding	42	GC15M034790	3.27496	https://www.genecards.org/cgi-bin/carddisp.pl?gene=ACTC1
TLR4	Toll Like Receptor 4	Protein Coding	49	GC09P117704	3.22586	https://www.genecards.org/cgi-bin/carddisp.pl?gene=TLR4
IL2RA	Interleukin 2 Receptor Subunit Alpha	Protein Coding	48	GC10M006010	3.11705	https://www.genecards.org/cgi-bin/carddisp.pl?gene=IL2RA
CD247	CD247 Molecule	Protein Coding	47	GC01M167399	3.11705	https://www.genecards.org/cgi-bin/carddisp.pl?gene=CD247
F8	Coagulation Factor VIII	Protein Coding	45	GC0XM154835	3.11705	https://www.genecards.org/cgi-bin/carddisp.pl?gene=F8
PTPN2	Protein Tyrosine Phosphatase Non-Receptor Type 2	Protein Coding	45	GC18M024779	3.11705	https://www.genecards.org/cgi-bin/carddisp.pl?gene=PTPN2
STAT4	Signal Transducer And Activator Of Transcription 4	Protein Coding	45	GC02M191029	3.11705	https://www.genecards.org/cgi-bin/carddisp.pl?gene=STAT4
PHEX	Phosphate Regulating Endopeptidase Homolog X-Linked	Protein Coding	42	GC0XP022032	3.11705	https://www.genecards.org/cgi-bin/carddisp.pl?gene=PHEX
ANKRD55	Ankyrin Repeat Domain 55	Protein Coding	32	GC05M056099	3.11705	https://www.genecards.org/cgi-bin/carddisp.pl?gene=ANKRD55
CCL2	C-C Motif Chemokine Ligand 2	Protein Coding	46	GC17P034255	3.09215	https://www.genecards.org/cgi-bin/carddisp.pl?gene=CCL2
TLR2	Toll Like Receptor 2	Protein Coding	49	GC04P153684	3.00365	https://www.genecards.org/cgi-bin/carddisp.pl?gene=TLR2
CCL5	C-C Motif Chemokine Ligand 5	Protein Coding	41	GC17M035871	2.93595	https://www.genecards.org/cgi-bin/carddisp.pl?gene=CCL5
CALCA	Calcitonin Related Polypeptide Alpha	Protein Coding	42	GC11M014945	2.92164	https://www.genecards.org/cgi-bin/carddisp.pl?gene=CALCA
HYAL1	Hyaluronidase 1	Protein Coding	45	GC03M050299	2.70094	https://www.genecards.org/cgi-bin/carddisp.pl?gene=HYAL1
NOD1	Nucleotide Binding Oligomerization Domain Containing 1	Protein Coding	42	GC07M030424	2.64698	https://www.genecards.org/cgi-bin/carddisp.pl?gene=NOD1
ANKH	ANKH Inorganic Pyrophosphate Transport Regulator	Protein Coding	41	GC05M014720	2.64237	https://www.genecards.org/cgi-bin/carddisp.pl?gene=ANKH
SPP1	Secreted Phosphoprotein 1	Protein Coding	44	GC04P087975	2.61683	https://www.genecards.org/cgi-bin/carddisp.pl?gene=SPP1
PTGS2	Prostaglandin-Endoperoxide Synthase 2	Protein Coding	47	GC01M186640	2.60243	https://www.genecards.org/cgi-bin/carddisp.pl?gene=PTGS2
S100A9	S100 Calcium Binding Protein A9	Protein Coding	41	GC01P153357	2.5769	https://www.genecards.org/cgi-bin/carddisp.pl?gene=S100A9
FGFR1	Fibroblast Growth Factor Receptor 1	Protein Coding	52	GC08M038400	2.57509	https://www.genecards.org/cgi-bin/carddisp.pl?gene=FGFR1
FBLIM1	Filamin Binding LIM Protein 1	Protein Coding	37	GC01P015756	2.53527	https://www.genecards.org/cgi-bin/carddisp.pl?gene=FBLIM1
PSTPIP2	Proline-Serine-Threonine Phosphatase Interacting Protein 2	Protein Coding	36	GC18M045983	2.53527	https://www.genecards.org/cgi-bin/carddisp.pl?gene=PSTPIP2
STAT3	Signal Transducer And Activator Of Transcription 3	Protein Coding	50	GC17M042313	2.53219	https://www.genecards.org/cgi-bin/carddisp.pl?gene=STAT3
CSF3	Colony Stimulating Factor 3	Protein Coding	38	GC17P040015	2.52309	https://www.genecards.org/cgi-bin/carddisp.pl?gene=CSF3
IFNGR1	Interferon Gamma Receptor 1	Protein Coding	48	GC06M137197	2.52125	https://www.genecards.org/cgi-bin/carddisp.pl?gene=IFNGR1
P4HA2	Prolyl 4-Hydroxylase Subunit Alpha 2	Protein Coding	45	GC05M132191	2.50097	https://www.genecards.org/cgi-bin/carddisp.pl?gene=P4HA2
OTULIN	OTU Deubiquitinase With Linear Linkage Specificity	Protein Coding	38	GC05P014667	2.50097	https://www.genecards.org/cgi-bin/carddisp.pl?gene=OTULIN
LOC100130744	Uncharacterized LOC100130744	RNA Gene	11	GC05P015134	2.50097	https://www.genecards.org/cgi-bin/carddisp.pl?gene=LOC100130744
IL23R	Interleukin 23 Receptor	Protein Coding	43	GC01P067138	2.4767	https://www.genecards.org/cgi-bin/carddisp.pl?gene=IL23R
CDKAL1	CDK5 Regulatory Subunit Associated Protein 1 Like 1	Protein Coding	38	GC06P020534	2.4767	https://www.genecards.org/cgi-bin/carddisp.pl?gene=CDKAL1
F9	Coagulation Factor IX	Protein Coding	46	GC0XP139530	2.44684	https://www.genecards.org/cgi-bin/carddisp.pl?gene=F9
OFD1	OFD1 Centriole And Centriolar Satellite Protein	Protein Coding	41	GC0XP013714	2.44684	https://www.genecards.org/cgi-bin/carddisp.pl?gene=OFD1
TRAPPC2	Trafficking Protein Particle Complex Subunit 2	Protein Coding	37	GC0XM013712	2.44684	https://www.genecards.org/cgi-bin/carddisp.pl?gene=TRAPPC2
FUNDC2	FUN14 Domain Containing 2	Protein Coding	34	GC0XP155025	2.44684	https://www.genecards.org/cgi-bin/carddisp.pl?gene=FUNDC2
PHEX-AS1	PHEX Antisense RNA 1	RNA Gene	14	GC0XM022181	2.44684	https://www.genecards.org/cgi-bin/carddisp.pl?gene=PHEX-AS1
PTCHD1-AS	PTCHD1 Antisense RNA (Head To Head)	RNA Gene	14	GC0XM022191	2.44684	https://www.genecards.org/cgi-bin/carddisp.pl?gene=PTCHD1-AS
MPO	Myeloperoxidase	Protein Coding	49	GC17M058269	2.33693	https://www.genecards.org/cgi-bin/carddisp.pl?gene=MPO
FGFR3	Fibroblast Growth Factor Receptor 3	Protein Coding	52	GC04P001795	2.33032	https://www.genecards.org/cgi-bin/carddisp.pl?gene=FGFR3
JAK2	Janus Kinase 2	Protein Coding	50	GC09P004985	2.22681	https://www.genecards.org/cgi-bin/carddisp.pl?gene=JAK2
MVK	Mevalonate Kinase	Protein Coding	46	GC12P109573	2.21771	https://www.genecards.org/cgi-bin/carddisp.pl?gene=MVK
NLRP3	NLR Family Pyrin Domain Containing 3	Protein Coding	45	GC01P247415	2.21771	https://www.genecards.org/cgi-bin/carddisp.pl?gene=NLRP3
RIPK2	Receptor Interacting Serine/Threonine Kinase 2	Protein Coding	44	GC08P089804	2.21771	https://www.genecards.org/cgi-bin/carddisp.pl?gene=RIPK2
DPEP1	Dipeptidase 1	Protein Coding	41	GC16P089613	2.21771	https://www.genecards.org/cgi-bin/carddisp.pl?gene=DPEP1
CXCL13	C-X-C Motif Chemokine Ligand 13	Protein Coding	40	GC04P077511	2.19269	https://www.genecards.org/cgi-bin/carddisp.pl?gene=CXCL13
MT-TN	Mitochondrially Encoded TRNA-Asn (AAU/C)	RNA Gene	13	GCMTM005659	2.1693	https://www.genecards.org/cgi-bin/carddisp.pl?gene=MT-TN
PPP2R5D	Protein Phosphatase 2 Regulatory Subunit B'Delta	Protein Coding	44	GC06P083918	2.16247	https://www.genecards.org/cgi-bin/carddisp.pl?gene=PPP2R5D
MRPL58	Mitochondrial Ribosomal Protein L58	Protein Coding	30	GC17P075015	2.16247	https://www.genecards.org/cgi-bin/carddisp.pl?gene=MRPL58
IL17A	Interleukin 17A	Protein Coding	40	GC06P052186	2.08156	https://www.genecards.org/cgi-bin/carddisp.pl?gene=IL17A
CXCL12	C-X-C Motif Chemokine Ligand 12	Protein Coding	42	GC10M044370	1.99937	https://www.genecards.org/cgi-bin/carddisp.pl?gene=CXCL12
IGFBP3	Insulin Like Growth Factor Binding Protein 3	Protein Coding	44	GC07M045912	1.99849	https://www.genecards.org/cgi-bin/carddisp.pl?gene=IGFBP3
MAPK1	Mitogen-Activated Protein Kinase 1	Protein Coding	49	GC22M021759	1.98184	https://www.genecards.org/cgi-bin/carddisp.pl?gene=MAPK1
ARHGEF1	Rho Guanine Nucleotide Exchange Factor 1	Protein Coding	44	GC19P041883	1.98184	https://www.genecards.org/cgi-bin/carddisp.pl?gene=ARHGEF1
FURIN	Furin, Paired Basic Amino Acid Cleaving Enzyme	Protein Coding	44	GC15P090868	1.94585	https://www.genecards.org/cgi-bin/carddisp.pl?gene=FURIN
HP	Haptoglobin	Protein Coding	44	GC16P072086	1.92765	https://www.genecards.org/cgi-bin/carddisp.pl?gene=HP
EGFR	Epidermal Growth Factor Receptor	Protein Coding	51	GC07P055019	1.92327	https://www.genecards.org/cgi-bin/carddisp.pl?gene=EGFR
EGF	Epidermal Growth Factor	Protein Coding	49	GC04P109912	1.92327	https://www.genecards.org/cgi-bin/carddisp.pl?gene=EGF
SH3BP2	SH3 Domain Binding Protein 2	Protein Coding	40	GC04P002794	1.92327	https://www.genecards.org/cgi-bin/carddisp.pl?gene=SH3BP2
AQP1	Aquaporin 1 (Colton Blood Group)	Protein Coding	45	GC07P030911	1.91804	https://www.genecards.org/cgi-bin/carddisp.pl?gene=AQP1
BGLAP	Bone Gamma-Carboxyglutamate Protein	Protein Coding	38	GC01P156242	1.9177	https://www.genecards.org/cgi-bin/carddisp.pl?gene=BGLAP
VIM	Vimentin	Protein Coding	48	GC10P017227	1.85797	https://www.genecards.org/cgi-bin/carddisp.pl?gene=VIM
IL6R	Interleukin 6 Receptor	Protein Coding	46	GC01P154405	1.85742	https://www.genecards.org/cgi-bin/carddisp.pl?gene=IL6R
IL2	Interleukin 2	Protein Coding	43	GC04M122451	1.82724	https://www.genecards.org/cgi-bin/carddisp.pl?gene=IL2
BMP6	Bone Morphogenetic Protein 6	Protein Coding	42	GC06P007726	1.80013	https://www.genecards.org/cgi-bin/carddisp.pl?gene=BMP6
FGFR2	Fibroblast Growth Factor Receptor 2	Protein Coding	52	GC10M121478	1.78187	https://www.genecards.org/cgi-bin/carddisp.pl?gene=FGFR2
AKT1	AKT Serine/Threonine Kinase 1	Protein Coding	50	GC14M104769	1.78187	https://www.genecards.org/cgi-bin/carddisp.pl?gene=AKT1
MAP2K2	Mitogen-Activated Protein Kinase Kinase 2	Protein Coding	50	GC19M004090	1.78187	https://www.genecards.org/cgi-bin/carddisp.pl?gene=MAP2K2
PTEN	Phosphatase And Tensin Homolog	Protein Coding	50	GC10P092487	1.78187	https://www.genecards.org/cgi-bin/carddisp.pl?gene=PTEN
RPS6KA3	Ribosomal Protein S6 Kinase A3	Protein Coding	50	GC0XM020149	1.78187	https://www.genecards.org/cgi-bin/carddisp.pl?gene=RPS6KA3
CDC42	Cell Division Cycle 42	Protein Coding	49	GC01P022052	1.78187	https://www.genecards.org/cgi-bin/carddisp.pl?gene=CDC42
NOTCH1	Notch Receptor 1	Protein Coding	49	GC09M137524	1.78187	https://www.genecards.org/cgi-bin/carddisp.pl?gene=NOTCH1
SRC	SRC Proto-Oncogene, Non-Receptor Tyrosine Kinase	Protein Coding	49	GC20P037344	1.78187	https://www.genecards.org/cgi-bin/carddisp.pl?gene=SRC
JAG1	Jagged Canonical Notch Ligand 1	Protein Coding	48	GC20M010637	1.78187	https://www.genecards.org/cgi-bin/carddisp.pl?gene=JAG1
PTPN1	Protein Tyrosine Phosphatase Non-Receptor Type 1	Protein Coding	48	GC20P050510	1.78187	https://www.genecards.org/cgi-bin/carddisp.pl?gene=PTPN1
STAT5B	Signal Transducer And Activator Of Transcription 5B	Protein Coding	47	GC17M042199	1.78187	https://www.genecards.org/cgi-bin/carddisp.pl?gene=STAT5B
GATA4	GATA Binding Protein 4	Protein Coding	46	GC08P011676	1.78187	https://www.genecards.org/cgi-bin/carddisp.pl?gene=GATA4
IGF1	Insulin Like Growth Factor 1	Protein Coding	46	GC12M102395	1.78187	https://www.genecards.org/cgi-bin/carddisp.pl?gene=IGF1
MAPK3	Mitogen-Activated Protein Kinase 3	Protein Coding	46	GC16M037120	1.78187	https://www.genecards.org/cgi-bin/carddisp.pl?gene=MAPK3
MYH7	Myosin Heavy Chain 7	Protein Coding	46	GC14M023412	1.78187	https://www.genecards.org/cgi-bin/carddisp.pl?gene=MYH7
NF1	Neurofibromin 1	Protein Coding	46	GC17P031094	1.78187	https://www.genecards.org/cgi-bin/carddisp.pl?gene=NF1
NF2	NF2, Moesin-Ezrin-Radixin Like (MERLIN) Tumor Suppressor	Protein Coding	46	GC22P029603	1.78187	https://www.genecards.org/cgi-bin/carddisp.pl?gene=NF2
PTPRJ	Protein Tyrosine Phosphatase Receptor Type J	Protein Coding	46	GC11P048002	1.78187	https://www.genecards.org/cgi-bin/carddisp.pl?gene=PTPRJ
RASGRP1	RAS Guanyl Releasing Protein 1	Protein Coding	46	GC15M038488	1.78187	https://www.genecards.org/cgi-bin/carddisp.pl?gene=RASGRP1
CRKL	CRK Like Proto-Oncogene, Adaptor Protein	Protein Coding	45	GC22P020917	1.78187	https://www.genecards.org/cgi-bin/carddisp.pl?gene=CRKL
FBN1	Fibrillin 1	Protein Coding	45	GC15M048408	1.78187	https://www.genecards.org/cgi-bin/carddisp.pl?gene=FBN1
FGF8	Fibroblast Growth Factor 8	Protein Coding	45	GC10M101770	1.78187	https://www.genecards.org/cgi-bin/carddisp.pl?gene=FGF8
GRB2	Growth Factor Receptor Bound Protein 2	Protein Coding	45	GC17M075318	1.78187	https://www.genecards.org/cgi-bin/carddisp.pl?gene=GRB2
MYBPC3	Myosin Binding Protein C3	Protein Coding	45	GC11M089363	1.78187	https://www.genecards.org/cgi-bin/carddisp.pl?gene=MYBPC3
MYH6	Myosin Heavy Chain 6	Protein Coding	45	GC14M023381	1.78187	https://www.genecards.org/cgi-bin/carddisp.pl?gene=MYH6
RALA	RAS Like Proto-Oncogene A	Protein Coding	45	GC07P039622	1.78187	https://www.genecards.org/cgi-bin/carddisp.pl?gene=RALA
RASA1	RAS P21 Protein Activator 1	Protein Coding	45	GC05P087267	1.78187	https://www.genecards.org/cgi-bin/carddisp.pl?gene=RASA1
SH2B3	SH2B Adaptor Protein 3	Protein Coding	45	GC12P111405	1.78187	https://www.genecards.org/cgi-bin/carddisp.pl?gene=SH2B3
STAT5A	Signal Transducer And Activator Of Transcription 5A	Protein Coding	45	GC17P042287	1.78187	https://www.genecards.org/cgi-bin/carddisp.pl?gene=STAT5A
TBX5	T-Box Transcription Factor 5	Protein Coding	45	GC12M114353	1.78187	https://www.genecards.org/cgi-bin/carddisp.pl?gene=TBX5
ZIC3	Zic Family Member 3	Protein Coding	45	GC0XP137566	1.78187	https://www.genecards.org/cgi-bin/carddisp.pl?gene=ZIC3
ARAF	A-Raf Proto-Oncogene, Serine/Threonine Kinase	Protein Coding	44	GC0XP047572	1.78187	https://www.genecards.org/cgi-bin/carddisp.pl?gene=ARAF
CHD7	Chromodomain Helicase DNA Binding Protein 7	Protein Coding	44	GC08P060678	1.78187	https://www.genecards.org/cgi-bin/carddisp.pl?gene=CHD7
GHR	Growth Hormone Receptor	Protein Coding	44	GC05P042429	1.78187	https://www.genecards.org/cgi-bin/carddisp.pl?gene=GHR
IGFALS	Insulin Like Growth Factor Binding Protein Acid Labile Subunit	Protein Coding	44	GC16M001790	1.78187	https://www.genecards.org/cgi-bin/carddisp.pl?gene=IGFALS
PTPRA	Protein Tyrosine Phosphatase Receptor Type A	Protein Coding	44	GC20P002864	1.78187	https://www.genecards.org/cgi-bin/carddisp.pl?gene=PTPRA
PTS	6-Pyruvoyltetrahydropterin Synthase	Protein Coding	44	GC11P112226	1.78187	https://www.genecards.org/cgi-bin/carddisp.pl?gene=PTS
RAD21	RAD21 Cohesin Complex Component	Protein Coding	44	GC08M116846	1.78187	https://www.genecards.org/cgi-bin/carddisp.pl?gene=RAD21
SMC1A	Structural Maintenance Of Chromosomes 1A	Protein Coding	44	GC0XM053374	1.78187	https://www.genecards.org/cgi-bin/carddisp.pl?gene=SMC1A
SYNGAP1	Synaptic Ras GTPase Activating Protein 1	Protein Coding	44	GC06P083776	1.78187	https://www.genecards.org/cgi-bin/carddisp.pl?gene=SYNGAP1
CLCN6	Chloride Voltage-Gated Channel 6	Protein Coding	43	GC01P011806	1.78187	https://www.genecards.org/cgi-bin/carddisp.pl?gene=CLCN6
KAT6B	Lysine Acetyltransferase 6B	Protein Coding	43	GC10P074868	1.78187	https://www.genecards.org/cgi-bin/carddisp.pl?gene=KAT6B
NKX2-5	NK2 Homeobox 5	Protein Coding	43	GC05M173232	1.78187	https://www.genecards.org/cgi-bin/carddisp.pl?gene=NKX2-5
PPP1CC	Protein Phosphatase 1 Catalytic Subunit Gamma	Protein Coding	43	GC12M110709	1.78187	https://www.genecards.org/cgi-bin/carddisp.pl?gene=PPP1CC
TBL1XR1	TBL1X/Y Related 1	Protein Coding	43	GC03M177019	1.78187	https://www.genecards.org/cgi-bin/carddisp.pl?gene=TBL1XR1
ACP1	Acid Phosphatase 1	Protein Coding	42	GC02P000344	1.78187	https://www.genecards.org/cgi-bin/carddisp.pl?gene=ACP1
GAB1	GRB2 Associated Binding Protein 1	Protein Coding	42	GC04P143336	1.78187	https://www.genecards.org/cgi-bin/carddisp.pl?gene=GAB1
GAB2	GRB2 Associated Binding Protein 2	Protein Coding	42	GC11M078215	1.78187	https://www.genecards.org/cgi-bin/carddisp.pl?gene=GAB2
GH1	Growth Hormone 1	Protein Coding	42	GC17M063917	1.78187	https://www.genecards.org/cgi-bin/carddisp.pl?gene=GH1
LEFTY2	Left-Right Determination Factor 2	Protein Coding	42	GC01M225937	1.78187	https://www.genecards.org/cgi-bin/carddisp.pl?gene=LEFTY2
MAPKAPK5	MAPK Activated Protein Kinase 5	Protein Coding	42	GC12P111842	1.78187	https://www.genecards.org/cgi-bin/carddisp.pl?gene=MAPKAPK5
PTPN7	Protein Tyrosine Phosphatase Non-Receptor Type 7	Protein Coding	42	GC01M202147	1.78187	https://www.genecards.org/cgi-bin/carddisp.pl?gene=PTPN7
TCOF1	Treacle Ribosome Biogenesis Factor 1	Protein Coding	42	GC05P150358	1.78187	https://www.genecards.org/cgi-bin/carddisp.pl?gene=TCOF1
U2AF1	U2 Small Nuclear RNA Auxiliary Factor 1	Protein Coding	42	GC21M043092	1.78187	https://www.genecards.org/cgi-bin/carddisp.pl?gene=U2AF1
KMT2D	Lysine Methyltransferase 2D	Protein Coding	41	GC12M049018	1.78187	https://www.genecards.org/cgi-bin/carddisp.pl?gene=KMT2D
NIPBL	NIPBL Cohesin Loading Factor	Protein Coding	41	GC05P036876	1.78187	https://www.genecards.org/cgi-bin/carddisp.pl?gene=NIPBL
PROKR2	Prokineticin Receptor 2	Protein Coding	41	GC20M005409	1.78187	https://www.genecards.org/cgi-bin/carddisp.pl?gene=PROKR2
SPRY1	Sprouty RTK Signaling Antagonist 1	Protein Coding	41	GC04P123396	1.78187	https://www.genecards.org/cgi-bin/carddisp.pl?gene=SPRY1
TBX1	T-Box Transcription Factor 1	Protein Coding	41	GC22P035812	1.78187	https://www.genecards.org/cgi-bin/carddisp.pl?gene=TBX1
TBX20	T-Box Transcription Factor 20	Protein Coding	41	GC07M035237	1.78187	https://www.genecards.org/cgi-bin/carddisp.pl?gene=TBX20
FGD1	FYVE, RhoGEF And PH Domain Containing 1	Protein Coding	40	GC0XM054488	1.78187	https://www.genecards.org/cgi-bin/carddisp.pl?gene=FGD1
FRS2	Fibroblast Growth Factor Receptor Substrate 2	Protein Coding	40	GC12P069471	1.78187	https://www.genecards.org/cgi-bin/carddisp.pl?gene=FRS2
MCF2	MCF.2 Cell Line Derived Transforming Sequence	Protein Coding	40	GC0XM139581	1.78187	https://www.genecards.org/cgi-bin/carddisp.pl?gene=MCF2
RALGDS	Ral Guanine Nucleotide Dissociation Stimulator	Protein Coding	40	GC09M133097	1.78187	https://www.genecards.org/cgi-bin/carddisp.pl?gene=RALGDS
SETBP1	SET Binding Protein 1	Protein Coding	40	GC18P044680	1.78187	https://www.genecards.org/cgi-bin/carddisp.pl?gene=SETBP1
SPRED1	Sprouty Related EVH1 Domain Containing 1	Protein Coding	40	GC15P038252	1.78187	https://www.genecards.org/cgi-bin/carddisp.pl?gene=SPRED1
A2ML1	Alpha-2-Macroglobulin Like 1	Protein Coding	39	GC12P008822	1.78187	https://www.genecards.org/cgi-bin/carddisp.pl?gene=A2ML1
EVC2	EvC Ciliary Complex Subunit 2	Protein Coding	39	GC04M005534	1.78187	https://www.genecards.org/cgi-bin/carddisp.pl?gene=EVC2
MPZL1	Myelin Protein Zero Like 1	Protein Coding	39	GC01P167721	1.78187	https://www.genecards.org/cgi-bin/carddisp.pl?gene=MPZL1
MRE11	MRE11 Homolog, Double Strand Break Repair Nuclease	Protein Coding	39	GC11M096553	1.78187	https://www.genecards.org/cgi-bin/carddisp.pl?gene=MRE11
PLEK	Pleckstrin	Protein Coding	39	GC02P068365	1.78187	https://www.genecards.org/cgi-bin/carddisp.pl?gene=PLEK
ABCE1	ATP Binding Cassette Subfamily E Member 1	Protein Coding	38	GC04P145097	1.78187	https://www.genecards.org/cgi-bin/carddisp.pl?gene=ABCE1
CCDC8	Coiled-Coil Domain Containing 8	Protein Coding	38	GC19M046410	1.78187	https://www.genecards.org/cgi-bin/carddisp.pl?gene=CCDC8
SHOX	Short Stature Homeobox	Protein Coding	38	GC0XP000624	1.78187	https://www.genecards.org/cgi-bin/carddisp.pl?gene=SHOX
ACBD4	Acyl-CoA Binding Domain Containing 4	Protein Coding	37	GC17P055771	1.78187	https://www.genecards.org/cgi-bin/carddisp.pl?gene=ACBD4
KIAA1549	KIAA1549	Protein Coding	37	GC07M138831	1.78187	https://www.genecards.org/cgi-bin/carddisp.pl?gene=KIAA1549
SCAMP2	Secretory Carrier Membrane Protein 2	Protein Coding	37	GC15M074843	1.78187	https://www.genecards.org/cgi-bin/carddisp.pl?gene=SCAMP2
CFC1	Cripto, FRL-1, Cryptic Family 1	Protein Coding	36	GC02M130592	1.78187	https://www.genecards.org/cgi-bin/carddisp.pl?gene=CFC1
LUC7L2	LUC7 Like 2, Pre-MRNA Splicing Factor	Protein Coding	36	GC07P139344	1.78187	https://www.genecards.org/cgi-bin/carddisp.pl?gene=LUC7L2
ERAS	ES Cell Expressed Ras	Protein Coding	35	GC0XP050724	1.78187	https://www.genecards.org/cgi-bin/carddisp.pl?gene=ERAS
CPLX3	Complexin 3	Protein Coding	34	GC15P074826	1.78187	https://www.genecards.org/cgi-bin/carddisp.pl?gene=CPLX3
CTTNBP2	Cortactin Binding Protein 2	Protein Coding	34	GC07M117710	1.78187	https://www.genecards.org/cgi-bin/carddisp.pl?gene=CTTNBP2
MT-ND2	Mitochondrially Encoded NADH:Ubiquinone Oxidoreductase Core Subunit 2	Protein Coding	34	GCMTP004472	1.78187	https://www.genecards.org/cgi-bin/carddisp.pl?gene=MT-ND2
FAM131B	Family With Sequence Similarity 131 Member B	Protein Coding	33	GC07M143353	1.78187	https://www.genecards.org/cgi-bin/carddisp.pl?gene=FAM131B
KLHDC3	Kelch Domain Containing 3	Protein Coding	33	GC06P043014	1.78187	https://www.genecards.org/cgi-bin/carddisp.pl?gene=KLHDC3
MT-ND3	Mitochondrially Encoded NADH:Ubiquinone Oxidoreductase Core Subunit 3	Protein Coding	33	GCMTP010061	1.78187	https://www.genecards.org/cgi-bin/carddisp.pl?gene=MT-ND3
MT-ND5	Mitochondrially Encoded NADH:Ubiquinone Oxidoreductase Core Subunit 5	Protein Coding	33	GCMTP012339	1.78187	https://www.genecards.org/cgi-bin/carddisp.pl?gene=MT-ND5
MT-ND1	Mitochondrially Encoded NADH:Ubiquinone Oxidoreductase Core Subunit 1	Protein Coding	32	GCMTP003309	1.78187	https://www.genecards.org/cgi-bin/carddisp.pl?gene=MT-ND1
PAGR1	PAXIP1 Associated Glutamate Rich Protein 1	Protein Coding	32	GC16P041018	1.78187	https://www.genecards.org/cgi-bin/carddisp.pl?gene=PAGR1
CSH2	Chorionic Somatomammotropin Hormone 2	Protein Coding	31	GC17M063872	1.78187	https://www.genecards.org/cgi-bin/carddisp.pl?gene=CSH2
HECTD4	HECT Domain E3 Ubiquitin Protein Ligase 4	Protein Coding	31	GC12M112160	1.78187	https://www.genecards.org/cgi-bin/carddisp.pl?gene=HECTD4
RMDN1	Regulator Of Microtubule Dynamics 1	Protein Coding	31	GC08M086469	1.78187	https://www.genecards.org/cgi-bin/carddisp.pl?gene=RMDN1
TMEM40	Transmembrane Protein 40	Protein Coding	31	GC03M012733	1.78187	https://www.genecards.org/cgi-bin/carddisp.pl?gene=TMEM40
FAM219B	Family With Sequence Similarity 219 Member B	Protein Coding	30	GC15M090240	1.78187	https://www.genecards.org/cgi-bin/carddisp.pl?gene=FAM219B
LNP1	Leukemia NUP98 Fusion Partner 1	Protein Coding	29	GC03P100401	1.78187	https://www.genecards.org/cgi-bin/carddisp.pl?gene=LNP1
MT-ND4L	Mitochondrially Encoded NADH:Ubiquinone Oxidoreductase Core Subunit 4L	Protein Coding	28	GCMTP010472	1.78187	https://www.genecards.org/cgi-bin/carddisp.pl?gene=MT-ND4L
PHETA1	PH Domain Containing Endocytic Trafficking Adaptor 1	Protein Coding	27	GC12M111361	1.78187	https://www.genecards.org/cgi-bin/carddisp.pl?gene=PHETA1
BORCS7	BLOC-1 Related Complex Subunit 7	Protein Coding	26	GC10P102857	1.78187	https://www.genecards.org/cgi-bin/carddisp.pl?gene=BORCS7
HDHD5	Haloacid Dehalogenase Like Hydrolase Domain Containing 5	Protein Coding	26	GC22M017195	1.78187	https://www.genecards.org/cgi-bin/carddisp.pl?gene=HDHD5
NOTCH2NLA	Notch 2 N-Terminal Like A	Protein Coding	25	GC01M146868	1.78187	https://www.genecards.org/cgi-bin/carddisp.pl?gene=NOTCH2NLA
DNAI7	Dynein Axonemal Intermediate Chain 7	Protein Coding	23	GC12M025110	1.78187	https://www.genecards.org/cgi-bin/carddisp.pl?gene=DNAI7
MIR499A	MicroRNA 499a	RNA Gene	22	GC20P034990	1.78187	https://www.genecards.org/cgi-bin/carddisp.pl?gene=MIR499A
MIR1304	MicroRNA 1304	RNA Gene	17	GC11M096541	1.78187	https://www.genecards.org/cgi-bin/carddisp.pl?gene=MIR1304
SNORD42B	Small Nucleolar RNA, C/D Box 42B	RNA Gene	17	GC17P028720	1.78187	https://www.genecards.org/cgi-bin/carddisp.pl?gene=SNORD42B
MIR4513	MicroRNA 4513	RNA Gene	16	GC15M074788	1.78187	https://www.genecards.org/cgi-bin/carddisp.pl?gene=MIR4513
MIR3193	MicroRNA 3193	RNA Gene	15	GC20P031607	1.78187	https://www.genecards.org/cgi-bin/carddisp.pl?gene=MIR3193
MT-TS1	Mitochondrially Encoded TRNA-Ser (UCN) 1	RNA Gene	15	GCMTM007447	1.78187	https://www.genecards.org/cgi-bin/carddisp.pl?gene=MT-TS1
MT-TF	Mitochondrially Encoded TRNA-Phe (UUU/C)	RNA Gene	14	GCMTP000580	1.78187	https://www.genecards.org/cgi-bin/carddisp.pl?gene=MT-TF
MT-TI	Mitochondrially Encoded TRNA-Ile (AUU/C)	RNA Gene	13	GCMTP004265	1.78187	https://www.genecards.org/cgi-bin/carddisp.pl?gene=MT-TI
MT-TQ	Mitochondrially Encoded TRNA-Gln (CAA/G)	RNA Gene	13	GCMTM004331	1.78187	https://www.genecards.org/cgi-bin/carddisp.pl?gene=MT-TQ
MT-TS2	Mitochondrially Encoded TRNA-Ser (AGU/C) 2	RNA Gene	13	GCMTP012215	1.78187	https://www.genecards.org/cgi-bin/carddisp.pl?gene=MT-TS2
MT-TD	Mitochondrially Encoded TRNA-Asp (GAU/C)	RNA Gene	12	GCMTP007520	1.78187	https://www.genecards.org/cgi-bin/carddisp.pl?gene=MT-TD
MT-TM	Mitochondrially Encoded TRNA-Met (AUA/G)	RNA Gene	12	GCMTP004404	1.78187	https://www.genecards.org/cgi-bin/carddisp.pl?gene=MT-TM
MT-TY	Mitochondrially Encoded TRNA-Tyr (UAU/C)	RNA Gene	11	GCMTM005828	1.78187	https://www.genecards.org/cgi-bin/carddisp.pl?gene=MT-TY
MT-TC	Mitochondrially Encoded TRNA-Cys (UGU/C)	RNA Gene	10	GCMTM005763	1.78187	https://www.genecards.org/cgi-bin/carddisp.pl?gene=MT-TC
MMP2	Matrix Metallopeptidase 2	Protein Coding	50	GC16P055390	1.77147	https://www.genecards.org/cgi-bin/carddisp.pl?gene=MMP2
CSF2	Colony Stimulating Factor 2	Protein Coding	41	GC05P132073	1.74893	https://www.genecards.org/cgi-bin/carddisp.pl?gene=CSF2
CLU	Clusterin	Protein Coding	45	GC08M027596	1.7173	https://www.genecards.org/cgi-bin/carddisp.pl?gene=CLU
MYC	MYC Proto-Oncogene, BHLH Transcription Factor	Protein Coding	49	GC08P127735	1.68016	https://www.genecards.org/cgi-bin/carddisp.pl?gene=MYC
CDKN2A	Cyclin Dependent Kinase Inhibitor 2A	Protein Coding	48	GC09M021967	1.65873	https://www.genecards.org/cgi-bin/carddisp.pl?gene=CDKN2A
IL34	Interleukin 34	Protein Coding	37	GC16P071585	1.65873	https://www.genecards.org/cgi-bin/carddisp.pl?gene=IL34
KNG1	Kininogen 1	Protein Coding	45	GC03P186717	1.65744	https://www.genecards.org/cgi-bin/carddisp.pl?gene=KNG1
F7	Coagulation Factor VII	Protein Coding	46	GC13P113105	1.64542	https://www.genecards.org/cgi-bin/carddisp.pl?gene=F7
IBSP	Integrin Binding Sialoprotein	Protein Coding	37	GC04P087799	1.64542	https://www.genecards.org/cgi-bin/carddisp.pl?gene=IBSP
AREG	Amphiregulin	Protein Coding	41	GC04P074445	1.64227	https://www.genecards.org/cgi-bin/carddisp.pl?gene=AREG
SAAL1	Serum Amyloid A Like 1	Protein Coding	32	GC11M018069	1.59733	https://www.genecards.org/cgi-bin/carddisp.pl?gene=SAAL1
PRSS57	Serine Protease 57	Protein Coding	31	GC19M005243	1.56816	https://www.genecards.org/cgi-bin/carddisp.pl?gene=PRSS57
ADIPOQ	Adiponectin, C1Q And Collagen Domain Containing	Protein Coding	44	GC03P186842	1.53876	https://www.genecards.org/cgi-bin/carddisp.pl?gene=ADIPOQ
HSPD1	Heat Shock Protein Family D (Hsp60) Member 1	Protein Coding	46	GC02M197486	1.49716	https://www.genecards.org/cgi-bin/carddisp.pl?gene=HSPD1
MAPK8	Mitogen-Activated Protein Kinase 8	Protein Coding	47	GC10P048306	1.49309	https://www.genecards.org/cgi-bin/carddisp.pl?gene=MAPK8
DES	Desmin	Protein Coding	45	GC02P219418	1.49309	https://www.genecards.org/cgi-bin/carddisp.pl?gene=DES
TNFSF13B	TNF Superfamily Member 13b	Protein Coding	43	GC13P108251	1.47293	https://www.genecards.org/cgi-bin/carddisp.pl?gene=TNFSF13B
HSPA5	Heat Shock Protein Family A (Hsp70) Member 5	Protein Coding	46	GC09M125234	1.46017	https://www.genecards.org/cgi-bin/carddisp.pl?gene=HSPA5
CXCL1	C-X-C Motif Chemokine Ligand 1	Protein Coding	40	GC04P073869	1.46017	https://www.genecards.org/cgi-bin/carddisp.pl?gene=CXCL1
LGALS3	Galectin 3	Protein Coding	43	GC14P055124	1.43	https://www.genecards.org/cgi-bin/carddisp.pl?gene=LGALS3
CD40LG	CD40 Ligand	Protein Coding	46	GC0XP136649	1.41378	https://www.genecards.org/cgi-bin/carddisp.pl?gene=CD40LG
MMP14	Matrix Metallopeptidase 14	Protein Coding	49	GC14P032700	1.41229	https://www.genecards.org/cgi-bin/carddisp.pl?gene=MMP14
FPR2	Formyl Peptide Receptor 2	Protein Coding	44	GC19P051752	1.39736	https://www.genecards.org/cgi-bin/carddisp.pl?gene=FPR2
THBS1	Thrombospondin 1	Protein Coding	44	GC15P039581	1.39736	https://www.genecards.org/cgi-bin/carddisp.pl?gene=THBS1
CD47	CD47 Molecule	Protein Coding	41	GC03M108043	1.39736	https://www.genecards.org/cgi-bin/carddisp.pl?gene=CD47
F2RL1	F2R Like Trypsin Receptor 1	Protein Coding	44	GC05P076818	1.39662	https://www.genecards.org/cgi-bin/carddisp.pl?gene=F2RL1
CXCL10	C-X-C Motif Chemokine Ligand 10	Protein Coding	42	GC04M076021	1.39662	https://www.genecards.org/cgi-bin/carddisp.pl?gene=CXCL10
TRAF6	TNF Receptor Associated Factor 6	Protein Coding	44	GC11M036467	1.38803	https://www.genecards.org/cgi-bin/carddisp.pl?gene=TRAF6
NOS2	Nitric Oxide Synthase 2	Protein Coding	47	GC17M027756	1.3622	https://www.genecards.org/cgi-bin/carddisp.pl?gene=NOS2
ADAM12	ADAM Metallopeptidase Domain 12	Protein Coding	44	GC10M126012	1.3622	https://www.genecards.org/cgi-bin/carddisp.pl?gene=ADAM12
VWF	Von Willebrand Factor	Protein Coding	47	GC12M005917	1.34245	https://www.genecards.org/cgi-bin/carddisp.pl?gene=VWF
CXCL9	C-X-C Motif Chemokine Ligand 9	Protein Coding	37	GC04M076001	1.31379	https://www.genecards.org/cgi-bin/carddisp.pl?gene=CXCL9
TFRC	Transferrin Receptor	Protein Coding	47	GC03M196027	1.30427	https://www.genecards.org/cgi-bin/carddisp.pl?gene=TFRC
IL15	Interleukin 15	Protein Coding	38	GC04P141636	1.28522	https://www.genecards.org/cgi-bin/carddisp.pl?gene=IL15
MIP	Major Intrinsic Protein Of Lens Fiber	Protein Coding	40	GC12M056449	1.27089	https://www.genecards.org/cgi-bin/carddisp.pl?gene=MIP
SH2D1A	SH2 Domain Containing 1A	Protein Coding	44	GC0XP124227	1.25522	https://www.genecards.org/cgi-bin/carddisp.pl?gene=SH2D1A
IREB2	Iron Responsive Element Binding Protein 2	Protein Coding	43	GC15P078437	1.25522	https://www.genecards.org/cgi-bin/carddisp.pl?gene=IREB2
LTA	Lymphotoxin Alpha	Protein Coding	40	GC06P083693	1.25522	https://www.genecards.org/cgi-bin/carddisp.pl?gene=LTA
WDR26	WD Repeat Domain 26	Protein Coding	40	GC01M224385	1.25522	https://www.genecards.org/cgi-bin/carddisp.pl?gene=WDR26
CPEB4	Cytoplasmic Polyadenylation Element Binding Protein 4	Protein Coding	36	GC05P173888	1.25522	https://www.genecards.org/cgi-bin/carddisp.pl?gene=CPEB4
MUC1	Mucin 1, Cell Surface Associated	Protein Coding	47	GC01M155185	1.233	https://www.genecards.org/cgi-bin/carddisp.pl?gene=MUC1
CDKN1A	Cyclin Dependent Kinase Inhibitor 1A	Protein Coding	46	GC06P083850	1.233	https://www.genecards.org/cgi-bin/carddisp.pl?gene=CDKN1A
PTGS1	Prostaglandin-Endoperoxide Synthase 1	Protein Coding	45	GC09P122370	1.233	https://www.genecards.org/cgi-bin/carddisp.pl?gene=PTGS1
CHI3L1	Chitinase 3 Like 1	Protein Coding	44	GC01M203148	1.233	https://www.genecards.org/cgi-bin/carddisp.pl?gene=CHI3L1
CCL21	C-C Motif Chemokine Ligand 21	Protein Coding	40	GC09M034709	1.233	https://www.genecards.org/cgi-bin/carddisp.pl?gene=CCL21
IL16	Interleukin 16	Protein Coding	40	GC15P081159	1.233	https://www.genecards.org/cgi-bin/carddisp.pl?gene=IL16
MFAP4	Microfibril Associated Protein 4	Protein Coding	39	GC17M019383	1.233	https://www.genecards.org/cgi-bin/carddisp.pl?gene=MFAP4
PF4	Platelet Factor 4	Protein Coding	39	GC04M073980	1.233	https://www.genecards.org/cgi-bin/carddisp.pl?gene=PF4
SERPINA1	Serpin Family A Member 1	Protein Coding	47	GC14M094376	1.18805	https://www.genecards.org/cgi-bin/carddisp.pl?gene=SERPINA1
TICAM1	TIR Domain Containing Adaptor Molecule 1	Protein Coding	42	GC19M004815	1.18805	https://www.genecards.org/cgi-bin/carddisp.pl?gene=TICAM1
TIRAP	TIR Domain Containing Adaptor Protein	Protein Coding	41	GC11P126284	1.18805	https://www.genecards.org/cgi-bin/carddisp.pl?gene=TIRAP
CCL4	C-C Motif Chemokine Ligand 4	Protein Coding	37	GC17P036103	1.18805	https://www.genecards.org/cgi-bin/carddisp.pl?gene=CCL4
MIR29A	MicroRNA 29a	RNA Gene	22	GC07M130876	1.18805	https://www.genecards.org/cgi-bin/carddisp.pl?gene=MIR29A
TRD	T Cell Receptor Delta Locus	Protein Coding	13	GC14P032626	1.18805	https://www.genecards.org/cgi-bin/carddisp.pl?gene=TRD
CCR6	C-C Motif Chemokine Receptor 6	Protein Coding	42	GC06P167111	1.18454	https://www.genecards.org/cgi-bin/carddisp.pl?gene=CCR6
SOST	Sclerostin	Protein Coding	42	GC17M043753	1.14518	https://www.genecards.org/cgi-bin/carddisp.pl?gene=SOST
BIRC3	Baculoviral IAP Repeat Containing 3	Protein Coding	45	GC11P102317	1.12948	https://www.genecards.org/cgi-bin/carddisp.pl?gene=BIRC3
XDH	Xanthine Dehydrogenase	Protein Coding	45	GC02M031334	1.12948	https://www.genecards.org/cgi-bin/carddisp.pl?gene=XDH
LTF	Lactotransferrin	Protein Coding	44	GC03M046435	1.12948	https://www.genecards.org/cgi-bin/carddisp.pl?gene=LTF
DNTT	DNA Nucleotidylexotransferase	Protein Coding	40	GC10P096304	1.12948	https://www.genecards.org/cgi-bin/carddisp.pl?gene=DNTT
PABIR2	PABIR Family Member 2	Protein Coding	24	GC0XM134826	1.12948	https://www.genecards.org/cgi-bin/carddisp.pl?gene=PABIR2
PTHLH	Parathyroid Hormone Like Hormone	Protein Coding	45	GC12M027959	1.11381	https://www.genecards.org/cgi-bin/carddisp.pl?gene=PTHLH
UGDH	UDP-Glucose 6-Dehydrogenase	Protein Coding	44	GC04M039502	1.11381	https://www.genecards.org/cgi-bin/carddisp.pl?gene=UGDH
TNFSF13	TNF Superfamily Member 13	Protein Coding	43	GC17P007558	1.07339	https://www.genecards.org/cgi-bin/carddisp.pl?gene=TNFSF13
SELP	Selectin P	Protein Coding	44	GC01M169558	1.07143	https://www.genecards.org/cgi-bin/carddisp.pl?gene=SELP
CD4	CD4 Molecule	Protein Coding	48	GC12P006786	1.05222	https://www.genecards.org/cgi-bin/carddisp.pl?gene=CD4
CD8A	CD8a Molecule	Protein Coding	44	GC02M086784	1.03891	https://www.genecards.org/cgi-bin/carddisp.pl?gene=CD8A
PTH	Parathyroid Hormone	Protein Coding	44	GC11M013492	1.03891	https://www.genecards.org/cgi-bin/carddisp.pl?gene=PTH
RNASEH1	Ribonuclease H1	Protein Coding	43	GC02M003522	1.03891	https://www.genecards.org/cgi-bin/carddisp.pl?gene=RNASEH1
TNFRSF10A	TNF Receptor Superfamily Member 10a	Protein Coding	43	GC08M023190	1.03891	https://www.genecards.org/cgi-bin/carddisp.pl?gene=TNFRSF10A
HUS1	HUS1 Checkpoint Clamp Component	Protein Coding	40	GC07M048034	1.03891	https://www.genecards.org/cgi-bin/carddisp.pl?gene=HUS1
DCAF7	DDB1 And CUL4 Associated Factor 7	Protein Coding	35	GC17P063550	1.03891	https://www.genecards.org/cgi-bin/carddisp.pl?gene=DCAF7
FGF1	Fibroblast Growth Factor 1	Protein Coding	45	GC05M142555	0.988083	https://www.genecards.org/cgi-bin/carddisp.pl?gene=FGF1
FTL	Ferritin Light Chain	Protein Coding	45	GC19P048965	0.988083	https://www.genecards.org/cgi-bin/carddisp.pl?gene=FTL
ALOX15	Arachidonate 15-Lipoxygenase	Protein Coding	44	GC17M004630	0.988083	https://www.genecards.org/cgi-bin/carddisp.pl?gene=ALOX15
TNFSF10	TNF Superfamily Member 10	Protein Coding	42	GC03M172505	0.988083	https://www.genecards.org/cgi-bin/carddisp.pl?gene=TNFSF10
TNFRSF8	TNF Receptor Superfamily Member 8	Protein Coding	41	GC01P012063	0.988083	https://www.genecards.org/cgi-bin/carddisp.pl?gene=TNFRSF8
GADD45B	Growth Arrest And DNA Damage Inducible Beta	Protein Coding	36	GC19P002476	0.988083	https://www.genecards.org/cgi-bin/carddisp.pl?gene=GADD45B
ALB	Albumin	Protein Coding	48	GC04P073397	0.967915	https://www.genecards.org/cgi-bin/carddisp.pl?gene=ALB
TLR3	Toll Like Receptor 3	Protein Coding	49	GC04P186059	0.960881	https://www.genecards.org/cgi-bin/carddisp.pl?gene=TLR3
TIMP1	TIMP Metallopeptidase Inhibitor 1	Protein Coding	42	GC0XP047596	0.923266	https://www.genecards.org/cgi-bin/carddisp.pl?gene=TIMP1
APOH	Apolipoprotein H	Protein Coding	43	GC17M066212	0.880995	https://www.genecards.org/cgi-bin/carddisp.pl?gene=APOH
ITGB2	Integrin Subunit Beta 2	Protein Coding	49	GC21M044885	0.841933	https://www.genecards.org/cgi-bin/carddisp.pl?gene=ITGB2
PDCD1	Programmed Cell Death 1	Protein Coding	45	GC02M241849	0.826514	https://www.genecards.org/cgi-bin/carddisp.pl?gene=PDCD1
LBP	Lipopolysaccharide Binding Protein	Protein Coding	42	GC20P038346	0.826514	https://www.genecards.org/cgi-bin/carddisp.pl?gene=LBP
IFNB1	Interferon Beta 1	Protein Coding	41	GC09M021077	0.826514	https://www.genecards.org/cgi-bin/carddisp.pl?gene=IFNB1
F3	Coagulation Factor III, Tissue Factor	Protein Coding	44	GC01M094590	0.819479	https://www.genecards.org/cgi-bin/carddisp.pl?gene=F3
IL7	Interleukin 7	Protein Coding	40	GC08M078689	0.808552	https://www.genecards.org/cgi-bin/carddisp.pl?gene=IL7
HIF1A	Hypoxia Inducible Factor 1 Subunit Alpha	Protein Coding	45	GC14P061695	0.775634	https://www.genecards.org/cgi-bin/carddisp.pl?gene=HIF1A
PLA2G2A	Phospholipase A2 Group IIA	Protein Coding	45	GC01M019975	0.775634	https://www.genecards.org/cgi-bin/carddisp.pl?gene=PLA2G2A
CTLA4	Cytotoxic T-Lymphocyte Associated Protein 4	Protein Coding	44	GC02P203854	0.767886	https://www.genecards.org/cgi-bin/carddisp.pl?gene=CTLA4
NGF	Nerve Growth Factor	Protein Coding	47	GC01M115285	0.750692	https://www.genecards.org/cgi-bin/carddisp.pl?gene=NGF
CD44	CD44 Molecule (Indian Blood Group)	Protein Coding	45	GC11P035139	0.750692	https://www.genecards.org/cgi-bin/carddisp.pl?gene=CD44
ACTA1	Actin Alpha 1, Skeletal Muscle	Protein Coding	46	GC01M229515	0.748469	https://www.genecards.org/cgi-bin/carddisp.pl?gene=ACTA1
TPM3	Tropomyosin 3	Protein Coding	45	GC01M154127	0.748469	https://www.genecards.org/cgi-bin/carddisp.pl?gene=TPM3
TPM2	Tropomyosin 2	Protein Coding	44	GC09M035672	0.748469	https://www.genecards.org/cgi-bin/carddisp.pl?gene=TPM2
STAMBP	STAM Binding Protein	Protein Coding	43	GC02P073828	0.748469	https://www.genecards.org/cgi-bin/carddisp.pl?gene=STAMBP
TNNI2	Troponin I2, Fast Skeletal Type	Protein Coding	43	GC11P001865	0.748469	https://www.genecards.org/cgi-bin/carddisp.pl?gene=TNNI2
CFL2	Cofilin 2	Protein Coding	42	GC14M034706	0.748469	https://www.genecards.org/cgi-bin/carddisp.pl?gene=CFL2
TNNT3	Troponin T3, Fast Skeletal Type	Protein Coding	42	GC11P001920	0.748469	https://www.genecards.org/cgi-bin/carddisp.pl?gene=TNNT3
VTN	Vitronectin	Protein Coding	42	GC17M035135	0.748469	https://www.genecards.org/cgi-bin/carddisp.pl?gene=VTN
TNNT1	Troponin T1, Slow Skeletal Type	Protein Coding	41	GC19M055132	0.748469	https://www.genecards.org/cgi-bin/carddisp.pl?gene=TNNT1
HPX	Hemopexin	Protein Coding	40	GC11M006578	0.748469	https://www.genecards.org/cgi-bin/carddisp.pl?gene=HPX
NEB	Nebulin	Protein Coding	40	GC02M151485	0.748469	https://www.genecards.org/cgi-bin/carddisp.pl?gene=NEB
AZU1	Azurocidin 1	Protein Coding	39	GC19P000825	0.748469	https://www.genecards.org/cgi-bin/carddisp.pl?gene=AZU1
CLASP2	Cytoplasmic Linker Associated Protein 2	Protein Coding	38	GC03M033537	0.748469	https://www.genecards.org/cgi-bin/carddisp.pl?gene=CLASP2
ECI2	Enoyl-CoA Delta Isomerase 2	Protein Coding	38	GC06M004115	0.748469	https://www.genecards.org/cgi-bin/carddisp.pl?gene=ECI2
SLC25A29	Solute Carrier Family 25 Member 29	Protein Coding	38	GC14M101277	0.748469	https://www.genecards.org/cgi-bin/carddisp.pl?gene=SLC25A29
TNNI1	Troponin I1, Slow Skeletal Type	Protein Coding	38	GC01M201404	0.748469	https://www.genecards.org/cgi-bin/carddisp.pl?gene=TNNI1
STAMBPL1	STAM Binding Protein Like 1	Protein Coding	37	GC10P088879	0.748469	https://www.genecards.org/cgi-bin/carddisp.pl?gene=STAMBPL1
NGRN	Neugrin, Neurite Outgrowth Associated	Protein Coding	34	GC15P090265	0.748469	https://www.genecards.org/cgi-bin/carddisp.pl?gene=NGRN
RFESD	Rieske Fe-S Domain Containing	Protein Coding	33	GC05P095646	0.748469	https://www.genecards.org/cgi-bin/carddisp.pl?gene=RFESD
SELENON	Selenoprotein N	Protein Coding	32	GC01P025800	0.748469	https://www.genecards.org/cgi-bin/carddisp.pl?gene=SELENON
FLT1	Fms Related Receptor Tyrosine Kinase 1	Protein Coding	49	GC13M028300	0.745456	https://www.genecards.org/cgi-bin/carddisp.pl?gene=FLT1
SERPINE1	Serpin Family E Member 1	Protein Coding	48	GC07P101127	0.722944	https://www.genecards.org/cgi-bin/carddisp.pl?gene=SERPINE1
BDKRB2	Bradykinin Receptor B2	Protein Coding	43	GC14P096205	0.712075	https://www.genecards.org/cgi-bin/carddisp.pl?gene=BDKRB2
CCL3	C-C Motif Chemokine Ligand 3	Protein Coding	37	GC17M036088	0.712075	https://www.genecards.org/cgi-bin/carddisp.pl?gene=CCL3
TNFRSF11A	TNF Receptor Superfamily Member 11a	Protein Coding	44	GC18P062325	0.703485	https://www.genecards.org/cgi-bin/carddisp.pl?gene=TNFRSF11A
ITGAM	Integrin Subunit Alpha M	Protein Coding	46	GC16P041126	0.674187	https://www.genecards.org/cgi-bin/carddisp.pl?gene=ITGAM
FGF2	Fibroblast Growth Factor 2	Protein Coding	44	GC04P122826	0.674187	https://www.genecards.org/cgi-bin/carddisp.pl?gene=FGF2
PDGFRB	Platelet Derived Growth Factor Receptor Beta	Protein Coding	52	GC05M150113	0.670649	https://www.genecards.org/cgi-bin/carddisp.pl?gene=PDGFRB
KIT	KIT Proto-Oncogene, Receptor Tyrosine Kinase	Protein Coding	50	GC04P054657	0.670649	https://www.genecards.org/cgi-bin/carddisp.pl?gene=KIT
IL5	Interleukin 5	Protein Coding	43	GC05M132541	0.670649	https://www.genecards.org/cgi-bin/carddisp.pl?gene=IL5
CD80	CD80 Molecule	Protein Coding	40	GC03M119524	0.664373	https://www.genecards.org/cgi-bin/carddisp.pl?gene=CD80
CD83	CD83 Molecule	Protein Coding	38	GC06P014117	0.664373	https://www.genecards.org/cgi-bin/carddisp.pl?gene=CD83
IFIH1	Interferon Induced With Helicase C Domain 1	Protein Coding	45	GC02M162267	0.657339	https://www.genecards.org/cgi-bin/carddisp.pl?gene=IFIH1
DSPP	Dentin Sialophosphoprotein	Protein Coding	38	GC04P087608	0.657339	https://www.genecards.org/cgi-bin/carddisp.pl?gene=DSPP
TP63	Tumor Protein P63	Protein Coding	46	GC03P189598	0.649903	https://www.genecards.org/cgi-bin/carddisp.pl?gene=TP63
TNFRSF13B	TNF Receptor Superfamily Member 13B	Protein Coding	44	GC17M016929	0.649903	https://www.genecards.org/cgi-bin/carddisp.pl?gene=TNFRSF13B
CAMLG	Calcium Modulating Ligand	Protein Coding	40	GC05P134738	0.649903	https://www.genecards.org/cgi-bin/carddisp.pl?gene=CAMLG
TLR7	Toll Like Receptor 7	Protein Coding	46	GC0XP012867	0.629245	https://www.genecards.org/cgi-bin/carddisp.pl?gene=TLR7
EFEMP2	EGF Containing Fibulin Extracellular Matrix Protein 2	Protein Coding	44	GC11M089827	0.629245	https://www.genecards.org/cgi-bin/carddisp.pl?gene=EFEMP2
IL21	Interleukin 21	Protein Coding	42	GC04M122612	0.629245	https://www.genecards.org/cgi-bin/carddisp.pl?gene=IL21
IL27	Interleukin 27	Protein Coding	36	GC16M036923	0.629245	https://www.genecards.org/cgi-bin/carddisp.pl?gene=IL27
MMP11	Matrix Metallopeptidase 11	Protein Coding	44	GC22P023768	0.619725	https://www.genecards.org/cgi-bin/carddisp.pl?gene=MMP11
CTSK	Cathepsin K	Protein Coding	49	GC01M152112	0.586344	https://www.genecards.org/cgi-bin/carddisp.pl?gene=CTSK
ABCA1	ATP Binding Cassette Subfamily A Member 1	Protein Coding	46	GC09M104781	0.586344	https://www.genecards.org/cgi-bin/carddisp.pl?gene=ABCA1
GPI	Glucose-6-Phosphate Isomerase	Protein Coding	46	GC19P034359	0.586344	https://www.genecards.org/cgi-bin/carddisp.pl?gene=GPI
NRP1	Neuropilin 1	Protein Coding	45	GC10M033177	0.586344	https://www.genecards.org/cgi-bin/carddisp.pl?gene=NRP1
PDPN	Podoplanin	Protein Coding	40	GC01P013583	0.586344	https://www.genecards.org/cgi-bin/carddisp.pl?gene=PDPN
TNFSF12	TNF Superfamily Member 12	Protein Coding	39	GC17P011166	0.586344	https://www.genecards.org/cgi-bin/carddisp.pl?gene=TNFSF12
PALS2	Protein Associated With LIN7 2, MAGUK P55 Family Member	Protein Coding	27	GC07P024574	0.586344	https://www.genecards.org/cgi-bin/carddisp.pl?gene=PALS2
TGFB1	Transforming Growth Factor Beta 1	Protein Coding	49	GC19M041301	0.570674	https://www.genecards.org/cgi-bin/carddisp.pl?gene=TGFB1
MMP19	Matrix Metallopeptidase 19	Protein Coding	47	GC12M055835	0.570674	https://www.genecards.org/cgi-bin/carddisp.pl?gene=MMP19
OPRM1	Opioid Receptor Mu 1	Protein Coding	46	GC06P154075	0.570674	https://www.genecards.org/cgi-bin/carddisp.pl?gene=OPRM1
ANGPT2	Angiopoietin 2	Protein Coding	45	GC08M006499	0.570674	https://www.genecards.org/cgi-bin/carddisp.pl?gene=ANGPT2
KDR	Kinase Insert Domain Receptor	Protein Coding	51	GC04M055078	0.548456	https://www.genecards.org/cgi-bin/carddisp.pl?gene=KDR
CR2	Complement C3d Receptor 2	Protein Coding	45	GC01P207454	0.548456	https://www.genecards.org/cgi-bin/carddisp.pl?gene=CR2
CD38	CD38 Molecule	Protein Coding	44	GC04P018197	0.548456	https://www.genecards.org/cgi-bin/carddisp.pl?gene=CD38
FGF14	Fibroblast Growth Factor 14	Protein Coding	42	GC13M101710	0.548456	https://www.genecards.org/cgi-bin/carddisp.pl?gene=FGF14
TNFRSF12A	TNF Receptor Superfamily Member 12A	Protein Coding	41	GC16P003018	0.548456	https://www.genecards.org/cgi-bin/carddisp.pl?gene=TNFRSF12A
ACKR3	Atypical Chemokine Receptor 3	Protein Coding	40	GC02P236537	0.548456	https://www.genecards.org/cgi-bin/carddisp.pl?gene=ACKR3
FCGR1A	Fc Gamma Receptor Ia	Protein Coding	40	GC01P150197	0.548456	https://www.genecards.org/cgi-bin/carddisp.pl?gene=FCGR1A
AHR	Aryl Hydrocarbon Receptor	Protein Coding	47	GC07P016916	0.529248	https://www.genecards.org/cgi-bin/carddisp.pl?gene=AHR
CDKN2B	Cyclin Dependent Kinase Inhibitor 2B	Protein Coding	45	GC09M022002	0.529248	https://www.genecards.org/cgi-bin/carddisp.pl?gene=CDKN2B
CCR2	C-C Motif Chemokine Receptor 2	Protein Coding	44	GC03P046775	0.529248	https://www.genecards.org/cgi-bin/carddisp.pl?gene=CCR2
SLC40A1	Solute Carrier Family 40 Member 1	Protein Coding	44	GC02M189560	0.529248	https://www.genecards.org/cgi-bin/carddisp.pl?gene=SLC40A1
COL6A3	Collagen Type VI Alpha 3 Chain	Protein Coding	43	GC02M237324	0.529248	https://www.genecards.org/cgi-bin/carddisp.pl?gene=COL6A3
CD34	CD34 Molecule	Protein Coding	42	GC01M207880	0.529248	https://www.genecards.org/cgi-bin/carddisp.pl?gene=CD34
CCL7	C-C Motif Chemokine Ligand 7	Protein Coding	41	GC17P034270	0.529248	https://www.genecards.org/cgi-bin/carddisp.pl?gene=CCL7
KRT3	Keratin 3	Protein Coding	41	GC12M052789	0.529248	https://www.genecards.org/cgi-bin/carddisp.pl?gene=KRT3
SEC14L2	SEC14 Like Lipid Binding 2	Protein Coding	39	GC22P030396	0.529248	https://www.genecards.org/cgi-bin/carddisp.pl?gene=SEC14L2
USP6	Ubiquitin Specific Peptidase 6	Protein Coding	39	GC17P005116	0.529248	https://www.genecards.org/cgi-bin/carddisp.pl?gene=USP6
AGBL2	AGBL Carboxypeptidase 2	Protein Coding	37	GC11M089375	0.529248	https://www.genecards.org/cgi-bin/carddisp.pl?gene=AGBL2
CCL8	C-C Motif Chemokine Ligand 8	Protein Coding	37	GC17P034319	0.529248	https://www.genecards.org/cgi-bin/carddisp.pl?gene=CCL8
SH2D3A	SH2 Domain Containing 3A	Protein Coding	34	GC19M006752	0.529248	https://www.genecards.org/cgi-bin/carddisp.pl?gene=SH2D3A
PLGLB2	Plasminogen Like B2	Protein Coding	31	GC02P087748	0.529248	https://www.genecards.org/cgi-bin/carddisp.pl?gene=PLGLB2
MIR346	MicroRNA 346	RNA Gene	21	GC10M086264	0.529248	https://www.genecards.org/cgi-bin/carddisp.pl?gene=MIR346
FTH1	Ferritin Heavy Chain 1	Protein Coding	48	GC11M061959	0.522972	https://www.genecards.org/cgi-bin/carddisp.pl?gene=FTH1
SERPINC1	Serpin Family C Member 1	Protein Coding	47	GC01M174559	0.522972	https://www.genecards.org/cgi-bin/carddisp.pl?gene=SERPINC1
POMC	Proopiomelanocortin	Protein Coding	46	GC02M025160	0.522972	https://www.genecards.org/cgi-bin/carddisp.pl?gene=POMC
CD28	CD28 Molecule	Protein Coding	45	GC02P203706	0.522972	https://www.genecards.org/cgi-bin/carddisp.pl?gene=CD28
F5	Coagulation Factor V	Protein Coding	45	GC01M169511	0.522972	https://www.genecards.org/cgi-bin/carddisp.pl?gene=F5
FCGR3A	Fc Gamma Receptor IIIa	Protein Coding	44	GC01M161541	0.522972	https://www.genecards.org/cgi-bin/carddisp.pl?gene=FCGR3A
PEPD	Peptidase D	Protein Coding	44	GC19M033386	0.522972	https://www.genecards.org/cgi-bin/carddisp.pl?gene=PEPD
THBD	Thrombomodulin	Protein Coding	44	GC20M023026	0.522972	https://www.genecards.org/cgi-bin/carddisp.pl?gene=THBD
HYAL2	Hyaluronidase 2	Protein Coding	43	GC03M050317	0.522972	https://www.genecards.org/cgi-bin/carddisp.pl?gene=HYAL2
CD274	CD274 Molecule	Protein Coding	42	GC09P005450	0.522972	https://www.genecards.org/cgi-bin/carddisp.pl?gene=CD274
BPI	Bactericidal Permeability Increasing Protein	Protein Coding	41	GC20P038304	0.522972	https://www.genecards.org/cgi-bin/carddisp.pl?gene=BPI
CILP	Cartilage Intermediate Layer Protein	Protein Coding	41	GC15M065194	0.522972	https://www.genecards.org/cgi-bin/carddisp.pl?gene=CILP
GM2A	Ganglioside GM2 Activator	Protein Coding	41	GC05P151212	0.522972	https://www.genecards.org/cgi-bin/carddisp.pl?gene=GM2A
GNPTAB	N-Acetylglucosamine-1-Phosphate Transferase Subunits Alpha And Beta	Protein Coding	41	GC12M101745	0.522972	https://www.genecards.org/cgi-bin/carddisp.pl?gene=GNPTAB
PTX3	Pentraxin 3	Protein Coding	41	GC03P157436	0.522972	https://www.genecards.org/cgi-bin/carddisp.pl?gene=PTX3
TRH	Thyrotropin Releasing Hormone	Protein Coding	41	GC03P129974	0.522972	https://www.genecards.org/cgi-bin/carddisp.pl?gene=TRH
HAS2	Hyaluronan Synthase 2	Protein Coding	40	GC08M121594	0.522972	https://www.genecards.org/cgi-bin/carddisp.pl?gene=HAS2
SLC9A2	Solute Carrier Family 9 Member A2	Protein Coding	40	GC02P102620	0.522972	https://www.genecards.org/cgi-bin/carddisp.pl?gene=SLC9A2
TNFRSF25	TNF Receptor Superfamily Member 25	Protein Coding	40	GC01M006460	0.522972	https://www.genecards.org/cgi-bin/carddisp.pl?gene=TNFRSF25
SPAM1	Sperm Adhesion Molecule 1	Protein Coding	39	GC07P123925	0.522972	https://www.genecards.org/cgi-bin/carddisp.pl?gene=SPAM1
HYAL4	Hyaluronidase 4	Protein Coding	38	GC07P123792	0.522972	https://www.genecards.org/cgi-bin/carddisp.pl?gene=HYAL4
HGSNAT	Heparan-Alpha-Glucosaminide N-Acetyltransferase	Protein Coding	37	GC08P043140	0.522972	https://www.genecards.org/cgi-bin/carddisp.pl?gene=HGSNAT
OMP	Olfactory Marker Protein	Protein Coding	36	GC11P077102	0.522972	https://www.genecards.org/cgi-bin/carddisp.pl?gene=OMP
SGTB	Small Glutamine Rich Tetratricopeptide Repeat Co-Chaperone Beta	Protein Coding	33	GC05M065665	0.522972	https://www.genecards.org/cgi-bin/carddisp.pl?gene=SGTB
MIR4693	MicroRNA 4693	RNA Gene	13	GC11P103849	0.522972	https://www.genecards.org/cgi-bin/carddisp.pl?gene=MIR4693
ALPL	Alkaline Phosphatase, Biomineralization Associated	Protein Coding	49	GC01P021508	0.515938	https://www.genecards.org/cgi-bin/carddisp.pl?gene=ALPL
FGFR4	Fibroblast Growth Factor Receptor 4	Protein Coding	49	GC05P177086	0.515938	https://www.genecards.org/cgi-bin/carddisp.pl?gene=FGFR4
F10	Coagulation Factor X	Protein Coding	48	GC13P113122	0.515938	https://www.genecards.org/cgi-bin/carddisp.pl?gene=F10
F2	Coagulation Factor II, Thrombin	Protein Coding	48	GC11P046720	0.515938	https://www.genecards.org/cgi-bin/carddisp.pl?gene=F2
LMNA	Lamin A/C	Protein Coding	48	GC01P156082	0.515938	https://www.genecards.org/cgi-bin/carddisp.pl?gene=LMNA
ENPP1	Ectonucleotide Pyrophosphatase/Phosphodiesterase 1	Protein Coding	47	GC06P131808	0.515938	https://www.genecards.org/cgi-bin/carddisp.pl?gene=ENPP1
CYP27B1	Cytochrome P450 Family 27 Subfamily B Member 1	Protein Coding	46	GC12M057757	0.515938	https://www.genecards.org/cgi-bin/carddisp.pl?gene=CYP27B1
DDX58	DExD/H-Box Helicase 58	Protein Coding	45	GC09M032455	0.515938	https://www.genecards.org/cgi-bin/carddisp.pl?gene=DDX58
KL	Klotho	Protein Coding	45	GC13P033016	0.515938	https://www.genecards.org/cgi-bin/carddisp.pl?gene=KL
FGF23	Fibroblast Growth Factor 23	Protein Coding	44	GC12M004368	0.515938	https://www.genecards.org/cgi-bin/carddisp.pl?gene=FGF23
FHL1	Four And A Half LIM Domains 1	Protein Coding	44	GC0XP136146	0.515938	https://www.genecards.org/cgi-bin/carddisp.pl?gene=FHL1
GALNT3	Polypeptide N-Acetylgalactosaminyltransferase 3	Protein Coding	44	GC02M165747	0.515938	https://www.genecards.org/cgi-bin/carddisp.pl?gene=GALNT3
PITX1	Paired Like Homeodomain 1	Protein Coding	44	GC05M135027	0.515938	https://www.genecards.org/cgi-bin/carddisp.pl?gene=PITX1
C4A	Complement C4A (Rodgers Blood Group)	Protein Coding	43	GC06P083718	0.515938	https://www.genecards.org/cgi-bin/carddisp.pl?gene=C4A
C4B	Complement C4B (Chido Blood Group)	Protein Coding	43	GC06P032014	0.515938	https://www.genecards.org/cgi-bin/carddisp.pl?gene=C4B
FAM20C	FAM20C Golgi Associated Secretory Pathway Kinase	Protein Coding	43	GC07P000192	0.515938	https://www.genecards.org/cgi-bin/carddisp.pl?gene=FAM20C
SEC23A	SEC23 Homolog A, COPII Coat Complex Component	Protein Coding	43	GC14M039031	0.515938	https://www.genecards.org/cgi-bin/carddisp.pl?gene=SEC23A
B3GAT1	Beta-1,3-Glucuronyltransferase 1	Protein Coding	42	GC11M134378	0.515938	https://www.genecards.org/cgi-bin/carddisp.pl?gene=B3GAT1
CD209	CD209 Molecule	Protein Coding	42	GC19M007739	0.515938	https://www.genecards.org/cgi-bin/carddisp.pl?gene=CD209
DMP1	Dentin Matrix Acidic Phosphoprotein 1	Protein Coding	42	GC04P087650	0.515938	https://www.genecards.org/cgi-bin/carddisp.pl?gene=DMP1
EEF1A1	Eukaryotic Translation Elongation Factor 1 Alpha 1	Protein Coding	42	GC06M073515	0.515938	https://www.genecards.org/cgi-bin/carddisp.pl?gene=EEF1A1
PADI4	Peptidyl Arginine Deiminase 4	Protein Coding	42	GC01P017308	0.515938	https://www.genecards.org/cgi-bin/carddisp.pl?gene=PADI4
SEC24D	SEC24 Homolog D, COPII Coat Complex Component	Protein Coding	42	GC04M118722	0.515938	https://www.genecards.org/cgi-bin/carddisp.pl?gene=SEC24D
SFRP4	Secreted Frizzled Related Protein 4	Protein Coding	42	GC07M037912	0.515938	https://www.genecards.org/cgi-bin/carddisp.pl?gene=SFRP4
SLC34A1	Solute Carrier Family 34 Member 1	Protein Coding	42	GC05P177500	0.515938	https://www.genecards.org/cgi-bin/carddisp.pl?gene=SLC34A1
CD2AP	CD2 Associated Protein	Protein Coding	41	GC06P083950	0.515938	https://www.genecards.org/cgi-bin/carddisp.pl?gene=CD2AP
HAVCR1	Hepatitis A Virus Cellular Receptor 1	Protein Coding	41	GC05M157028	0.515938	https://www.genecards.org/cgi-bin/carddisp.pl?gene=HAVCR1
IL3	Interleukin 3	Protein Coding	41	GC05P132060	0.515938	https://www.genecards.org/cgi-bin/carddisp.pl?gene=IL3
SLC34A3	Solute Carrier Family 34 Member 3	Protein Coding	41	GC09P137230	0.515938	https://www.genecards.org/cgi-bin/carddisp.pl?gene=SLC34A3
TRIP11	Thyroid Hormone Receptor Interactor 11	Protein Coding	41	GC14M091965	0.515938	https://www.genecards.org/cgi-bin/carddisp.pl?gene=TRIP11
DHX9	DExH-Box Helicase 9	Protein Coding	40	GC01P182839	0.515938	https://www.genecards.org/cgi-bin/carddisp.pl?gene=DHX9
KPNA4	Karyopherin Subunit Alpha 4	Protein Coding	40	GC03M160494	0.515938	https://www.genecards.org/cgi-bin/carddisp.pl?gene=KPNA4
RSAD2	Radical S-Adenosyl Methionine Domain Containing 2	Protein Coding	40	GC02P006865	0.515938	https://www.genecards.org/cgi-bin/carddisp.pl?gene=RSAD2
TRAPPC6B	Trafficking Protein Particle Complex Subunit 6B	Protein Coding	40	GC14M039147	0.515938	https://www.genecards.org/cgi-bin/carddisp.pl?gene=TRAPPC6B
G3BP1	G3BP Stress Granule Assembly Factor 1	Protein Coding	39	GC05P151771	0.515938	https://www.genecards.org/cgi-bin/carddisp.pl?gene=G3BP1
OAS3	2'-5'-Oligoadenylate Synthetase 3	Protein Coding	39	GC12P112938	0.515938	https://www.genecards.org/cgi-bin/carddisp.pl?gene=OAS3
SH3KBP1	SH3 Domain Containing Kinase Binding Protein 1	Protein Coding	39	GC0XM019552	0.515938	https://www.genecards.org/cgi-bin/carddisp.pl?gene=SH3KBP1
TRAPPC3	Trafficking Protein Particle Complex Subunit 3	Protein Coding	39	GC01M036136	0.515938	https://www.genecards.org/cgi-bin/carddisp.pl?gene=TRAPPC3
TRAPPC4	Trafficking Protein Particle Complex Subunit 4	Protein Coding	39	GC11P119018	0.515938	https://www.genecards.org/cgi-bin/carddisp.pl?gene=TRAPPC4
DYM	Dymeclin	Protein Coding	38	GC18M049041	0.515938	https://www.genecards.org/cgi-bin/carddisp.pl?gene=DYM
TRAPPC9	Trafficking Protein Particle Complex Subunit 9	Protein Coding	38	GC08M139728	0.515938	https://www.genecards.org/cgi-bin/carddisp.pl?gene=TRAPPC9
ZDHHC2	Zinc Finger DHHC-Type Palmitoyltransferase 2	Protein Coding	38	GC08P017156	0.515938	https://www.genecards.org/cgi-bin/carddisp.pl?gene=ZDHHC2
MAVS	Mitochondrial Antiviral Signaling Protein	Protein Coding	37	GC20P004265	0.515938	https://www.genecards.org/cgi-bin/carddisp.pl?gene=MAVS
MIA2	MIA SH3 Domain ER Export Factor 2	Protein Coding	37	GC14P039230	0.515938	https://www.genecards.org/cgi-bin/carddisp.pl?gene=MIA2
NAP1L1	Nucleosome Assembly Protein 1 Like 1	Protein Coding	37	GC12M076036	0.515938	https://www.genecards.org/cgi-bin/carddisp.pl?gene=NAP1L1
NAP1L4	Nucleosome Assembly Protein 1 Like 4	Protein Coding	37	GC11M002944	0.515938	https://www.genecards.org/cgi-bin/carddisp.pl?gene=NAP1L4
TRAPPC1	Trafficking Protein Particle Complex Subunit 1	Protein Coding	37	GC17M007930	0.515938	https://www.genecards.org/cgi-bin/carddisp.pl?gene=TRAPPC1
TRAPPC12	Trafficking Protein Particle Complex Subunit 12	Protein Coding	37	GC02P003383	0.515938	https://www.genecards.org/cgi-bin/carddisp.pl?gene=TRAPPC12
TRAPPC6A	Trafficking Protein Particle Complex Subunit 6A	Protein Coding	37	GC19M045162	0.515938	https://www.genecards.org/cgi-bin/carddisp.pl?gene=TRAPPC6A
EMP1	Epithelial Membrane Protein 1	Protein Coding	36	GC12P013196	0.515938	https://www.genecards.org/cgi-bin/carddisp.pl?gene=EMP1
MEPE	Matrix Extracellular Phosphoglycoprotein	Protein Coding	36	GC04P087821	0.515938	https://www.genecards.org/cgi-bin/carddisp.pl?gene=MEPE
PHB1	Prohibitin 1	Protein Coding	36	GC17M049406	0.515938	https://www.genecards.org/cgi-bin/carddisp.pl?gene=PHB1
TRAPPC10	Trafficking Protein Particle Complex Subunit 10	Protein Coding	36	GC21P044012	0.515938	https://www.genecards.org/cgi-bin/carddisp.pl?gene=TRAPPC10
TRAPPC2L	Trafficking Protein Particle Complex Subunit 2L	Protein Coding	36	GC16P088856	0.515938	https://www.genecards.org/cgi-bin/carddisp.pl?gene=TRAPPC2L
POLR3GL	RNA Polymerase III Subunit GL	Protein Coding	35	GC01P145983	0.515938	https://www.genecards.org/cgi-bin/carddisp.pl?gene=POLR3GL
ZDHHC19	Zinc Finger DHHC-Type Palmitoyltransferase 19	Protein Coding	35	GC03M196197	0.515938	https://www.genecards.org/cgi-bin/carddisp.pl?gene=ZDHHC19
LACC1	Laccase Domain Containing 1	Protein Coding	34	GC13P043879	0.515938	https://www.genecards.org/cgi-bin/carddisp.pl?gene=LACC1
MXRA8	Matrix Remodeling Associated 8	Protein Coding	34	GC01M001352	0.515938	https://www.genecards.org/cgi-bin/carddisp.pl?gene=MXRA8
TRAPPC5	Trafficking Protein Particle Complex Subunit 5	Protein Coding	34	GC19P007680	0.515938	https://www.genecards.org/cgi-bin/carddisp.pl?gene=TRAPPC5
F8A1	Coagulation Factor VIII Associated 1	Protein Coding	33	GC0XP154886	0.515938	https://www.genecards.org/cgi-bin/carddisp.pl?gene=F8A1
TRAPPC8	Trafficking Protein Particle Complex Subunit 8	Protein Coding	33	GC18M031829	0.515938	https://www.genecards.org/cgi-bin/carddisp.pl?gene=TRAPPC8
STING1	Stimulator Of Interferon Response CGAMP Interactor 1	Protein Coding	32	GC05M139476	0.515938	https://www.genecards.org/cgi-bin/carddisp.pl?gene=STING1
CGAS	Cyclic GMP-AMP Synthase	Protein Coding	29	GC06M073414	0.515938	https://www.genecards.org/cgi-bin/carddisp.pl?gene=CGAS
H2AC18	H2A Clustered Histone 18	Protein Coding	26	GC01M152015	0.515938	https://www.genecards.org/cgi-bin/carddisp.pl?gene=H2AC18
TRAPPC3L	Trafficking Protein Particle Complex Subunit 3L	Protein Coding	25	GC06M116494	0.515938	https://www.genecards.org/cgi-bin/carddisp.pl?gene=TRAPPC3L
TRAPPC2B	Trafficking Protein Particle Complex Subunit 2B	Protein Coding	18	GC19P067479	0.515938	https://www.genecards.org/cgi-bin/carddisp.pl?gene=TRAPPC2B
LOC106146143	Int1h-1 Recombination Region	Biological Region	2	GC0XP155006	0.515938	https://www.genecards.org/cgi-bin/carddisp.pl?gene=LOC106146143
LOC106146144	Int1h-2 Recombination Region	Biological Region	2	GC0XP155147	0.515938	https://www.genecards.org/cgi-bin/carddisp.pl?gene=LOC106146144
LOC106146150	Int22h-1 Recombination Region	Biological Region	2	GC0XP154880	0.515938	https://www.genecards.org/cgi-bin/carddisp.pl?gene=LOC106146150
LOC106146151	Int22h-2 Recombination Region	Biological Region	2	GC0XP155376	0.515938	https://www.genecards.org/cgi-bin/carddisp.pl?gene=LOC106146151
LOC106146152	Int22h-3 Recombination Region	Biological Region	2	GC0XP155454	0.515938	https://www.genecards.org/cgi-bin/carddisp.pl?gene=LOC106146152
DDR2	Discoidin Domain Receptor Tyrosine Kinase 2	Protein Coding	49	GC01P162631	0.503513	https://www.genecards.org/cgi-bin/carddisp.pl?gene=DDR2
MAPK14	Mitogen-Activated Protein Kinase 14	Protein Coding	49	GC06P083841	0.503513	https://www.genecards.org/cgi-bin/carddisp.pl?gene=MAPK14
ANPEP	Alanyl Aminopeptidase, Membrane	Protein Coding	48	GC15M089784	0.503513	https://www.genecards.org/cgi-bin/carddisp.pl?gene=ANPEP
ELANE	Elastase, Neutrophil Expressed	Protein Coding	47	GC19P002810	0.503513	https://www.genecards.org/cgi-bin/carddisp.pl?gene=ELANE
LEF1	Lymphoid Enhancer Binding Factor 1	Protein Coding	46	GC04M108047	0.503513	https://www.genecards.org/cgi-bin/carddisp.pl?gene=LEF1
SQSTM1	Sequestosome 1	Protein Coding	46	GC05P179806	0.503513	https://www.genecards.org/cgi-bin/carddisp.pl?gene=SQSTM1
ADAMTS4	ADAM Metallopeptidase With Thrombospondin Type 1 Motif 4	Protein Coding	42	GC01M161184	0.503513	https://www.genecards.org/cgi-bin/carddisp.pl?gene=ADAMTS4
ICAM2	Intercellular Adhesion Molecule 2	Protein Coding	42	GC17M064002	0.503513	https://www.genecards.org/cgi-bin/carddisp.pl?gene=ICAM2
MAP3K14	Mitogen-Activated Protein Kinase Kinase Kinase 14	Protein Coding	42	GC17M045263	0.503513	https://www.genecards.org/cgi-bin/carddisp.pl?gene=MAP3K14
AQP9	Aquaporin 9	Protein Coding	41	GC15P058138	0.503513	https://www.genecards.org/cgi-bin/carddisp.pl?gene=AQP9
CCL20	C-C Motif Chemokine Ligand 20	Protein Coding	41	GC02P227842	0.503513	https://www.genecards.org/cgi-bin/carddisp.pl?gene=CCL20
IL22	Interleukin 22	Protein Coding	40	GC12M068248	0.503513	https://www.genecards.org/cgi-bin/carddisp.pl?gene=IL22
IL11	Interleukin 11	Protein Coding	39	GC19M055364	0.503513	https://www.genecards.org/cgi-bin/carddisp.pl?gene=IL11
STAT1	Signal Transducer And Activator Of Transcription 1	Protein Coding	50	GC02M190908	0.444943	https://www.genecards.org/cgi-bin/carddisp.pl?gene=STAT1
TEK	TEK Receptor Tyrosine Kinase	Protein Coding	49	GC09P027109	0.444943	https://www.genecards.org/cgi-bin/carddisp.pl?gene=TEK
FAS	Fas Cell Surface Death Receptor	Protein Coding	48	GC10P092502	0.444943	https://www.genecards.org/cgi-bin/carddisp.pl?gene=FAS
ALDOA	Aldolase, Fructose-Bisphosphate A	Protein Coding	46	GC16P030064	0.444943	https://www.genecards.org/cgi-bin/carddisp.pl?gene=ALDOA
GUSB	Glucuronidase Beta	Protein Coding	46	GC07M065960	0.444943	https://www.genecards.org/cgi-bin/carddisp.pl?gene=GUSB
KAT5	Lysine Acetyltransferase 5	Protein Coding	46	GC11P065711	0.444943	https://www.genecards.org/cgi-bin/carddisp.pl?gene=KAT5
CD79A	CD79a Molecule	Protein Coding	45	GC19P041877	0.444943	https://www.genecards.org/cgi-bin/carddisp.pl?gene=CD79A
CR1	Complement C3b/C4b Receptor 1 (Knops Blood Group)	Protein Coding	45	GC01P207496	0.444943	https://www.genecards.org/cgi-bin/carddisp.pl?gene=CR1
ENO1	Enolase 1	Protein Coding	45	GC01M008861	0.444943	https://www.genecards.org/cgi-bin/carddisp.pl?gene=ENO1
ENO2	Enolase 2	Protein Coding	45	GC12P006913	0.444943	https://www.genecards.org/cgi-bin/carddisp.pl?gene=ENO2
F13A1	Coagulation Factor XIII A Chain	Protein Coding	45	GC06M006144	0.444943	https://www.genecards.org/cgi-bin/carddisp.pl?gene=F13A1
FOXP3	Forkhead Box P3	Protein Coding	45	GC0XM049250	0.444943	https://www.genecards.org/cgi-bin/carddisp.pl?gene=FOXP3
MYOD1	Myogenic Differentiation 1	Protein Coding	45	GC11P017741	0.444943	https://www.genecards.org/cgi-bin/carddisp.pl?gene=MYOD1
NFATC1	Nuclear Factor Of Activated T Cells 1	Protein Coding	45	GC18P079395	0.444943	https://www.genecards.org/cgi-bin/carddisp.pl?gene=NFATC1
PDK1	Pyruvate Dehydrogenase Kinase 1	Protein Coding	45	GC02P172555	0.444943	https://www.genecards.org/cgi-bin/carddisp.pl?gene=PDK1
PRKAA1	Protein Kinase AMP-Activated Catalytic Subunit Alpha 1	Protein Coding	45	GC05M040759	0.444943	https://www.genecards.org/cgi-bin/carddisp.pl?gene=PRKAA1
HFE	Homeostatic Iron Regulator	Protein Coding	44	GC06P026087	0.444943	https://www.genecards.org/cgi-bin/carddisp.pl?gene=HFE
TACR1	Tachykinin Receptor 1	Protein Coding	44	GC02M075112	0.444943	https://www.genecards.org/cgi-bin/carddisp.pl?gene=TACR1
TPSAB1	Tryptase Alpha/Beta 1	Protein Coding	43	GC16P001240	0.444943	https://www.genecards.org/cgi-bin/carddisp.pl?gene=TPSAB1
CEACAM5	CEA Cell Adhesion Molecule 5	Protein Coding	42	GC19P066761	0.444943	https://www.genecards.org/cgi-bin/carddisp.pl?gene=CEACAM5
CPOX	Coproporphyrinogen Oxidase	Protein Coding	42	GC03M098576	0.444943	https://www.genecards.org/cgi-bin/carddisp.pl?gene=CPOX
NMT1	N-Myristoyltransferase 1	Protein Coding	42	GC17P055763	0.444943	https://www.genecards.org/cgi-bin/carddisp.pl?gene=NMT1
TIE1	Tyrosine Kinase With Immunoglobulin Like And EGF Like Domains 1	Protein Coding	42	GC01P043300	0.444943	https://www.genecards.org/cgi-bin/carddisp.pl?gene=TIE1
C4BPA	Complement Component 4 Binding Protein Alpha	Protein Coding	41	GC01P207105	0.444943	https://www.genecards.org/cgi-bin/carddisp.pl?gene=C4BPA
CXCR1	C-X-C Motif Chemokine Receptor 1	Protein Coding	41	GC02M218162	0.444943	https://www.genecards.org/cgi-bin/carddisp.pl?gene=CXCR1
TRPC5	Transient Receptor Potential Cation Channel Subfamily C Member 5	Protein Coding	41	GC0XM111774	0.444943	https://www.genecards.org/cgi-bin/carddisp.pl?gene=TRPC5
KLK11	Kallikrein Related Peptidase 11	Protein Coding	40	GC19M066201	0.444943	https://www.genecards.org/cgi-bin/carddisp.pl?gene=KLK11
LSM2	LSM2 Homolog, U6 Small Nuclear RNA And MRNA Degradation Associated	Protein Coding	38	GC06M065974	0.444943	https://www.genecards.org/cgi-bin/carddisp.pl?gene=LSM2
MYOG	Myogenin	Protein Coding	38	GC01M203083	0.444943	https://www.genecards.org/cgi-bin/carddisp.pl?gene=MYOG
KLRG1	Killer Cell Lectin Like Receptor G1	Protein Coding	37	GC12P008950	0.444943	https://www.genecards.org/cgi-bin/carddisp.pl?gene=KLRG1
MUC16	Mucin 16, Cell Surface Associated	Protein Coding	37	GC19M008848	0.444943	https://www.genecards.org/cgi-bin/carddisp.pl?gene=MUC16
ACKR1	Atypical Chemokine Receptor 1 (Duffy Blood Group)	Protein Coding	36	GC01P159203	0.444943	https://www.genecards.org/cgi-bin/carddisp.pl?gene=ACKR1
IL17D	Interleukin 17D	Protein Coding	36	GC13P020702	0.444943	https://www.genecards.org/cgi-bin/carddisp.pl?gene=IL17D
RNPC3	RNA Binding Region (RNP1, RRM) Containing 3	Protein Coding	35	GC01P103525	0.444943	https://www.genecards.org/cgi-bin/carddisp.pl?gene=RNPC3
MIR22	MicroRNA 22	RNA Gene	21	GC17M001713	0.444943	https://www.genecards.org/cgi-bin/carddisp.pl?gene=MIR22
ADAM17	ADAM Metallopeptidase Domain 17	Protein Coding	49	GC02M009488	0.429273	https://www.genecards.org/cgi-bin/carddisp.pl?gene=ADAM17
DPP4	Dipeptidyl Peptidase 4	Protein Coding	48	GC02M161992	0.429273	https://www.genecards.org/cgi-bin/carddisp.pl?gene=DPP4
GRIN1	Glutamate Ionotropic Receptor NMDA Type Subunit 1	Protein Coding	48	GC09P137138	0.429273	https://www.genecards.org/cgi-bin/carddisp.pl?gene=GRIN1
IL21R	Interleukin 21 Receptor	Protein Coding	41	GC16P027995	0.429273	https://www.genecards.org/cgi-bin/carddisp.pl?gene=IL21R
ADAM8	ADAM Metallopeptidase Domain 8	Protein Coding	42	GC10M133262	0.346361	https://www.genecards.org/cgi-bin/carddisp.pl?gene=ADAM8
HLA-DQB1	Major Histocompatibility Complex, Class II, DQ Beta 1	Protein Coding	42	GC06M066016	0.346361	https://www.genecards.org/cgi-bin/carddisp.pl?gene=HLA-DQB1
CCR5	C-C Motif Chemokine Receptor 5	Protein Coding	44	GC03P046776	0.316183	https://www.genecards.org/cgi-bin/carddisp.pl?gene=CCR5
IL13	Interleukin 13	Protein Coding	41	GC05P132656	0.316183	https://www.genecards.org/cgi-bin/carddisp.pl?gene=IL13
TH	Tyrosine Hydroxylase	Protein Coding	49	GC11M002163	0.303542	https://www.genecards.org/cgi-bin/carddisp.pl?gene=TH
CXCR2	C-X-C Motif Chemokine Receptor 2	Protein Coding	48	GC02P218125	0.303542	https://www.genecards.org/cgi-bin/carddisp.pl?gene=CXCR2
GAPDH	Glyceraldehyde-3-Phosphate Dehydrogenase	Protein Coding	47	GC12P021056	0.303542	https://www.genecards.org/cgi-bin/carddisp.pl?gene=GAPDH
PTH1R	Parathyroid Hormone 1 Receptor	Protein Coding	47	GC03P046877	0.303542	https://www.genecards.org/cgi-bin/carddisp.pl?gene=PTH1R
TNC	Tenascin C	Protein Coding	47	GC09M115019	0.303542	https://www.genecards.org/cgi-bin/carddisp.pl?gene=TNC
CAV1	Caveolin 1	Protein Coding	46	GC07P116524	0.303542	https://www.genecards.org/cgi-bin/carddisp.pl?gene=CAV1
NR1D1	Nuclear Receptor Subfamily 1 Group D Member 1	Protein Coding	46	GC17M040092	0.303542	https://www.genecards.org/cgi-bin/carddisp.pl?gene=NR1D1
PROS1	Protein S	Protein Coding	46	GC03M093873	0.303542	https://www.genecards.org/cgi-bin/carddisp.pl?gene=PROS1
SIRT1	Sirtuin 1	Protein Coding	46	GC10P067884	0.303542	https://www.genecards.org/cgi-bin/carddisp.pl?gene=SIRT1
TLR1	Toll Like Receptor 1	Protein Coding	45	GC04M038793	0.303542	https://www.genecards.org/cgi-bin/carddisp.pl?gene=TLR1
TRPV1	Transient Receptor Potential Cation Channel Subfamily V Member 1	Protein Coding	45	GC17M003565	0.303542	https://www.genecards.org/cgi-bin/carddisp.pl?gene=TRPV1
CAST	Calpastatin	Protein Coding	44	GC05P096525	0.303542	https://www.genecards.org/cgi-bin/carddisp.pl?gene=CAST
CD59	CD59 Molecule (CD59 Blood Group)	Protein Coding	44	GC11M033704	0.303542	https://www.genecards.org/cgi-bin/carddisp.pl?gene=CD59
S100B	S100 Calcium Binding Protein B	Protein Coding	44	GC21M050764	0.303542	https://www.genecards.org/cgi-bin/carddisp.pl?gene=S100B
THBS2	Thrombospondin 2	Protein Coding	44	GC06M169215	0.303542	https://www.genecards.org/cgi-bin/carddisp.pl?gene=THBS2
GAL	Galanin And GMAP Prepropeptide	Protein Coding	43	GC11P070219	0.303542	https://www.genecards.org/cgi-bin/carddisp.pl?gene=GAL
IDO1	Indoleamine 2,3-Dioxygenase 1	Protein Coding	43	GC08P039891	0.303542	https://www.genecards.org/cgi-bin/carddisp.pl?gene=IDO1
CXCR3	C-X-C Motif Chemokine Receptor 3	Protein Coding	42	GC0XM071615	0.303542	https://www.genecards.org/cgi-bin/carddisp.pl?gene=CXCR3
OPRD1	Opioid Receptor Delta 1	Protein Coding	42	GC01P028812	0.303542	https://www.genecards.org/cgi-bin/carddisp.pl?gene=OPRD1
SELL	Selectin L	Protein Coding	42	GC01M169690	0.303542	https://www.genecards.org/cgi-bin/carddisp.pl?gene=SELL
IL18R1	Interleukin 18 Receptor 1	Protein Coding	41	GC02P102311	0.303542	https://www.genecards.org/cgi-bin/carddisp.pl?gene=IL18R1
LGALS1	Galectin 1	Protein Coding	41	GC22P037675	0.303542	https://www.genecards.org/cgi-bin/carddisp.pl?gene=LGALS1
TNFRSF14	TNF Receptor Superfamily Member 14	Protein Coding	41	GC01P003935	0.303542	https://www.genecards.org/cgi-bin/carddisp.pl?gene=TNFRSF14
F2RL2	Coagulation Factor II Thrombin Receptor Like 2	Protein Coding	40	GC05M076615	0.303542	https://www.genecards.org/cgi-bin/carddisp.pl?gene=F2RL2
FLG	Filaggrin	Protein Coding	40	GC01M152274	0.303542	https://www.genecards.org/cgi-bin/carddisp.pl?gene=FLG
LIF	LIF Interleukin 6 Family Cytokine	Protein Coding	40	GC22M030240	0.303542	https://www.genecards.org/cgi-bin/carddisp.pl?gene=LIF
TNFSF14	TNF Superfamily Member 14	Protein Coding	40	GC19M006663	0.303542	https://www.genecards.org/cgi-bin/carddisp.pl?gene=TNFSF14
CCL19	C-C Motif Chemokine Ligand 19	Protein Coding	39	GC09M034698	0.303542	https://www.genecards.org/cgi-bin/carddisp.pl?gene=CCL19
CXCL11	C-X-C Motif Chemokine Ligand 11	Protein Coding	39	GC04M076033	0.303542	https://www.genecards.org/cgi-bin/carddisp.pl?gene=CXCL11
BBC3	BCL2 Binding Component 3	Protein Coding	38	GC19M047220	0.303542	https://www.genecards.org/cgi-bin/carddisp.pl?gene=BBC3
CXCR5	C-X-C Motif Chemokine Receptor 5	Protein Coding	38	GC11P118924	0.303542	https://www.genecards.org/cgi-bin/carddisp.pl?gene=CXCR5
IFNA1	Interferon Alpha 1	Protein Coding	38	GC09P021593	0.303542	https://www.genecards.org/cgi-bin/carddisp.pl?gene=IFNA1
MAGEA1	MAGE Family Member A1	Protein Coding	37	GC0XP153179	0.303542	https://www.genecards.org/cgi-bin/carddisp.pl?gene=MAGEA1
NTAN1	N-Terminal Asparagine Amidase	Protein Coding	37	GC16M015037	0.303542	https://www.genecards.org/cgi-bin/carddisp.pl?gene=NTAN1
TRO	Trophinin	Protein Coding	37	GC0XP054920	0.303542	https://www.genecards.org/cgi-bin/carddisp.pl?gene=TRO
IL17C	Interleukin 17C	Protein Coding	36	GC16P088638	0.303542	https://www.genecards.org/cgi-bin/carddisp.pl?gene=IL17C
IL23A	Interleukin 23 Subunit Alpha	Protein Coding	36	GC12P057293	0.303542	https://www.genecards.org/cgi-bin/carddisp.pl?gene=IL23A
DEFB4A	Defensin Beta 4A	Protein Coding	34	GC08P007895	0.303542	https://www.genecards.org/cgi-bin/carddisp.pl?gene=DEFB4A
IFNL1	Interferon Lambda 1	Protein Coding	33	GC19P039296	0.303542	https://www.genecards.org/cgi-bin/carddisp.pl?gene=IFNL1
MITF	Melanocyte Inducing Transcription Factor	Protein Coding	46	GC03P069788	0.282802	https://www.genecards.org/cgi-bin/carddisp.pl?gene=MITF
SPHK2	Sphingosine Kinase 2	Protein Coding	42	GC19P048619	0.282802	https://www.genecards.org/cgi-bin/carddisp.pl?gene=SPHK2
ASPN	Asporin	Protein Coding	41	GC09M094207	0.282802	https://www.genecards.org/cgi-bin/carddisp.pl?gene=ASPN
CIP2A	Cellular Inhibitor Of PP2A	Protein Coding	28	GC03M108573	0.282802	https://www.genecards.org/cgi-bin/carddisp.pl?gene=CIP2A
MIR204	MicroRNA 204	RNA Gene	24	GC09M070809	0.282802	https://www.genecards.org/cgi-bin/carddisp.pl?gene=MIR204
NEAT1	Nuclear Paraspeckle Assembly Transcript 1	RNA Gene	24	GC11P069943	0.282802	https://www.genecards.org/cgi-bin/carddisp.pl?gene=NEAT1
MIR129-1	MicroRNA 129-1	RNA Gene	18	GC07P128207	0.282802	https://www.genecards.org/cgi-bin/carddisp.pl?gene=MIR129-1
ESR1	Estrogen Receptor 1	Protein Coding	50	GC06P151656	0.244914	https://www.genecards.org/cgi-bin/carddisp.pl?gene=ESR1
PLAU	Plasminogen Activator, Urokinase	Protein Coding	50	GC10P073909	0.244914	https://www.genecards.org/cgi-bin/carddisp.pl?gene=PLAU
HGF	Hepatocyte Growth Factor	Protein Coding	49	GC07M081699	0.244914	https://www.genecards.org/cgi-bin/carddisp.pl?gene=HGF
SHH	Sonic Hedgehog Signaling Molecule	Protein Coding	48	GC07M155799	0.244914	https://www.genecards.org/cgi-bin/carddisp.pl?gene=SHH
PGR	Progesterone Receptor	Protein Coding	47	GC11M101030	0.244914	https://www.genecards.org/cgi-bin/carddisp.pl?gene=PGR
BDNF	Brain Derived Neurotrophic Factor	Protein Coding	46	GC11M027654	0.244914	https://www.genecards.org/cgi-bin/carddisp.pl?gene=BDNF
CD36	CD36 Molecule	Protein Coding	46	GC07P080369	0.244914	https://www.genecards.org/cgi-bin/carddisp.pl?gene=CD36
LBR	Lamin B Receptor	Protein Coding	45	GC01M225401	0.244914	https://www.genecards.org/cgi-bin/carddisp.pl?gene=LBR
CD14	CD14 Molecule	Protein Coding	44	GC05M140631	0.244914	https://www.genecards.org/cgi-bin/carddisp.pl?gene=CD14
IL1R1	Interleukin 1 Receptor Type 1	Protein Coding	44	GC02P102136	0.244914	https://www.genecards.org/cgi-bin/carddisp.pl?gene=IL1R1
NGFR	Nerve Growth Factor Receptor	Protein Coding	44	GC17P049495	0.244914	https://www.genecards.org/cgi-bin/carddisp.pl?gene=NGFR
CX3CR1	C-X3-C Motif Chemokine Receptor 1	Protein Coding	42	GC03M039279	0.244914	https://www.genecards.org/cgi-bin/carddisp.pl?gene=CX3CR1
PLAUR	Plasminogen Activator, Urokinase Receptor	Protein Coding	42	GC19M043646	0.244914	https://www.genecards.org/cgi-bin/carddisp.pl?gene=PLAUR
CX3CL1	C-X3-C Motif Chemokine Ligand 1	Protein Coding	41	GC16P057372	0.244914	https://www.genecards.org/cgi-bin/carddisp.pl?gene=CX3CL1
S100A8	S100 Calcium Binding Protein A8	Protein Coding	41	GC01M153391	0.244914	https://www.genecards.org/cgi-bin/carddisp.pl?gene=S100A8
RARRES2	Retinoic Acid Receptor Responder 2	Protein Coding	38	GC07M150333	0.244914	https://www.genecards.org/cgi-bin/carddisp.pl?gene=RARRES2
CCN6	Cellular Communication Network Factor 6	Protein Coding	33	GC06P112053	0.244914	https://www.genecards.org/cgi-bin/carddisp.pl?gene=CCN6
MYDGF	Myeloid Derived Growth Factor	Protein Coding	32	GC19M004641	0.244914	https://www.genecards.org/cgi-bin/carddisp.pl?gene=MYDGF
NTRK2	Neurotrophic Receptor Tyrosine Kinase 2	Protein Coding	51	GC09P084668	0.199971	https://www.genecards.org/cgi-bin/carddisp.pl?gene=NTRK2
NTRK3	Neurotrophic Receptor Tyrosine Kinase 3	Protein Coding	50	GC15M087859	0.199971	https://www.genecards.org/cgi-bin/carddisp.pl?gene=NTRK3
ADA	Adenosine Deaminase	Protein Coding	49	GC20M044620	0.199971	https://www.genecards.org/cgi-bin/carddisp.pl?gene=ADA
HMOX1	Heme Oxygenase 1	Protein Coding	49	GC22P035380	0.199971	https://www.genecards.org/cgi-bin/carddisp.pl?gene=HMOX1
NFKB1	Nuclear Factor Kappa B Subunit 1	Protein Coding	49	GC04P102501	0.199971	https://www.genecards.org/cgi-bin/carddisp.pl?gene=NFKB1
FN1	Fibronectin 1	Protein Coding	48	GC02M215360	0.199971	https://www.genecards.org/cgi-bin/carddisp.pl?gene=FN1
PLA2G7	Phospholipase A2 Group VII	Protein Coding	48	GC06M046704	0.199971	https://www.genecards.org/cgi-bin/carddisp.pl?gene=PLA2G7
ESR2	Estrogen Receptor 2	Protein Coding	47	GC14M064084	0.199971	https://www.genecards.org/cgi-bin/carddisp.pl?gene=ESR2
PLA2G4A	Phospholipase A2 Group IVA	Protein Coding	47	GC01P186798	0.199971	https://www.genecards.org/cgi-bin/carddisp.pl?gene=PLA2G4A
BMP4	Bone Morphogenetic Protein 4	Protein Coding	46	GC14M053949	0.199971	https://www.genecards.org/cgi-bin/carddisp.pl?gene=BMP4
EDN1	Endothelin 1	Protein Coding	46	GC06P012256	0.199971	https://www.genecards.org/cgi-bin/carddisp.pl?gene=EDN1
KLKB1	Kallikrein B1	Protein Coding	46	GC04P186208	0.199971	https://www.genecards.org/cgi-bin/carddisp.pl?gene=KLKB1
NTRK1	Neurotrophic Receptor Tyrosine Kinase 1	Protein Coding	46	GC01P156815	0.199971	https://www.genecards.org/cgi-bin/carddisp.pl?gene=NTRK1
TNFAIP3	TNF Alpha Induced Protein 3	Protein Coding	46	GC06P137866	0.199971	https://www.genecards.org/cgi-bin/carddisp.pl?gene=TNFAIP3
TTR	Transthyretin	Protein Coding	46	GC18P031557	0.199971	https://www.genecards.org/cgi-bin/carddisp.pl?gene=TTR
HPGD	15-Hydroxyprostaglandin Dehydrogenase	Protein Coding	45	GC04M174490	0.199971	https://www.genecards.org/cgi-bin/carddisp.pl?gene=HPGD
ITGAL	Integrin Subunit Alpha L	Protein Coding	45	GC16P030472	0.199971	https://www.genecards.org/cgi-bin/carddisp.pl?gene=ITGAL
MBL2	Mannose Binding Lectin 2	Protein Coding	45	GC10M052760	0.199971	https://www.genecards.org/cgi-bin/carddisp.pl?gene=MBL2
MMP12	Matrix Metallopeptidase 12	Protein Coding	45	GC11M102862	0.199971	https://www.genecards.org/cgi-bin/carddisp.pl?gene=MMP12
PTK2	Protein Tyrosine Kinase 2	Protein Coding	45	GC08M140657	0.199971	https://www.genecards.org/cgi-bin/carddisp.pl?gene=PTK2
TNFRSF1B	TNF Receptor Superfamily Member 1B	Protein Coding	45	GC01P012235	0.199971	https://www.genecards.org/cgi-bin/carddisp.pl?gene=TNFRSF1B
CALM1	Calmodulin 1	Protein Coding	44	GC14P090396	0.199971	https://www.genecards.org/cgi-bin/carddisp.pl?gene=CALM1
ADAMTS5	ADAM Metallopeptidase With Thrombospondin Type 1 Motif 5	Protein Coding	43	GC21M026918	0.199971	https://www.genecards.org/cgi-bin/carddisp.pl?gene=ADAMTS5
AGTR2	Angiotensin II Receptor Type 2	Protein Coding	42	GC0XP116170	0.199971	https://www.genecards.org/cgi-bin/carddisp.pl?gene=AGTR2
NTF4	Neurotrophin 4	Protein Coding	42	GC19M066077	0.199971	https://www.genecards.org/cgi-bin/carddisp.pl?gene=NTF4
BMP5	Bone Morphogenetic Protein 5	Protein Coding	41	GC06M055753	0.199971	https://www.genecards.org/cgi-bin/carddisp.pl?gene=BMP5
NTF3	Neurotrophin 3	Protein Coding	41	GC12P021021	0.199971	https://www.genecards.org/cgi-bin/carddisp.pl?gene=NTF3
FRZB	Frizzled Related Protein	Protein Coding	40	GC02M182833	0.199971	https://www.genecards.org/cgi-bin/carddisp.pl?gene=FRZB
SAA1	Serum Amyloid A1	Protein Coding	40	GC11P018510	0.199971	https://www.genecards.org/cgi-bin/carddisp.pl?gene=SAA1
GPBAR1	G Protein-Coupled Bile Acid Receptor 1	Protein Coding	39	GC02P218259	0.199971	https://www.genecards.org/cgi-bin/carddisp.pl?gene=GPBAR1
ANGPTL2	Angiopoietin Like 2	Protein Coding	37	GC09M127087	0.199971	https://www.genecards.org/cgi-bin/carddisp.pl?gene=ANGPTL2
POLR3D	RNA Polymerase III Subunit D	Protein Coding	37	GC08P022245	0.199971	https://www.genecards.org/cgi-bin/carddisp.pl?gene=POLR3D
MIR146A	MicroRNA 146a	RNA Gene	22	GC05P160485	0.199971	https://www.genecards.org/cgi-bin/carddisp.pl?gene=MIR146A
ERBB2	Erb-B2 Receptor Tyrosine Kinase 2	Protein Coding	52	GC17P039687	0.141401	https://www.genecards.org/cgi-bin/carddisp.pl?gene=ERBB2
AR	Androgen Receptor	Protein Coding	50	GC0XP067544	0.141401	https://www.genecards.org/cgi-bin/carddisp.pl?gene=AR
CTNNB1	Catenin Beta 1	Protein Coding	50	GC03P041236	0.141401	https://www.genecards.org/cgi-bin/carddisp.pl?gene=CTNNB1
IKBKB	Inhibitor Of Nuclear Factor Kappa B Kinase Subunit Beta	Protein Coding	50	GC08P042271	0.141401	https://www.genecards.org/cgi-bin/carddisp.pl?gene=IKBKB
SOD1	Superoxide Dismutase 1	Protein Coding	50	GC21P031659	0.141401	https://www.genecards.org/cgi-bin/carddisp.pl?gene=SOD1
CAT	Catalase	Protein Coding	49	GC11P034460	0.141401	https://www.genecards.org/cgi-bin/carddisp.pl?gene=CAT
DYRK1A	Dual Specificity Tyrosine Phosphorylation Regulated Kinase 1A	Protein Coding	49	GC21P037365	0.141401	https://www.genecards.org/cgi-bin/carddisp.pl?gene=DYRK1A
ITGB3	Integrin Subunit Beta 3	Protein Coding	49	GC17P055923	0.141401	https://www.genecards.org/cgi-bin/carddisp.pl?gene=ITGB3
ZAP70	Zeta Chain Of T Cell Receptor Associated Protein Kinase 70	Protein Coding	49	GC02P097753	0.141401	https://www.genecards.org/cgi-bin/carddisp.pl?gene=ZAP70
BCL2	BCL2 Apoptosis Regulator	Protein Coding	48	GC18M063123	0.141401	https://www.genecards.org/cgi-bin/carddisp.pl?gene=BCL2
GSR	Glutathione-Disulfide Reductase	Protein Coding	48	GC08M030678	0.141401	https://www.genecards.org/cgi-bin/carddisp.pl?gene=GSR
MYD88	MYD88 Innate Immune Signal Transduction Adaptor	Protein Coding	48	GC03P038139	0.141401	https://www.genecards.org/cgi-bin/carddisp.pl?gene=MYD88
NFE2L2	NFE2 Like BZIP Transcription Factor 2	Protein Coding	48	GC02M177227	0.141401	https://www.genecards.org/cgi-bin/carddisp.pl?gene=NFE2L2
NFKBIA	NFKB Inhibitor Alpha	Protein Coding	48	GC14M035401	0.141401	https://www.genecards.org/cgi-bin/carddisp.pl?gene=NFKBIA
SOD2	Superoxide Dismutase 2	Protein Coding	48	GC06M159669	0.141401	https://www.genecards.org/cgi-bin/carddisp.pl?gene=SOD2
SYK	Spleen Associated Tyrosine Kinase	Protein Coding	48	GC09P092021	0.141401	https://www.genecards.org/cgi-bin/carddisp.pl?gene=SYK
WNT5A	Wnt Family Member 5A	Protein Coding	48	GC03M055465	0.141401	https://www.genecards.org/cgi-bin/carddisp.pl?gene=WNT5A
ESRRB	Estrogen Related Receptor Beta	Protein Coding	47	GC14P076310	0.141401	https://www.genecards.org/cgi-bin/carddisp.pl?gene=ESRRB
GSK3B	Glycogen Synthase Kinase 3 Beta	Protein Coding	47	GC03M119821	0.141401	https://www.genecards.org/cgi-bin/carddisp.pl?gene=GSK3B
IRAK1	Interleukin 1 Receptor Associated Kinase 1	Protein Coding	47	GC0XM154010	0.141401	https://www.genecards.org/cgi-bin/carddisp.pl?gene=IRAK1
CD40	CD40 Molecule	Protein Coding	46	GC20P046118	0.141401	https://www.genecards.org/cgi-bin/carddisp.pl?gene=CD40
CYCS	Cytochrome C, Somatic	Protein Coding	46	GC07M025118	0.141401	https://www.genecards.org/cgi-bin/carddisp.pl?gene=CYCS
ESRRA	Estrogen Related Receptor Alpha	Protein Coding	46	GC11P064305	0.141401	https://www.genecards.org/cgi-bin/carddisp.pl?gene=ESRRA
FAAH	Fatty Acid Amide Hydrolase	Protein Coding	46	GC01P046394	0.141401	https://www.genecards.org/cgi-bin/carddisp.pl?gene=FAAH
TYRO3	TYRO3 Protein Tyrosine Kinase	Protein Coding	46	GC15P041557	0.141401	https://www.genecards.org/cgi-bin/carddisp.pl?gene=TYRO3
BIRC5	Baculoviral IAP Repeat Containing 5	Protein Coding	45	GC17P078214	0.141401	https://www.genecards.org/cgi-bin/carddisp.pl?gene=BIRC5
CD55	CD55 Molecule (Cromer Blood Group)	Protein Coding	45	GC01P207321	0.141401	https://www.genecards.org/cgi-bin/carddisp.pl?gene=CD55
CNR1	Cannabinoid Receptor 1	Protein Coding	45	GC06M088139	0.141401	https://www.genecards.org/cgi-bin/carddisp.pl?gene=CNR1
ENPEP	Glutamyl Aminopeptidase	Protein Coding	45	GC04P110365	0.141401	https://www.genecards.org/cgi-bin/carddisp.pl?gene=ENPEP
FCGR2A	Fc Gamma Receptor IIa	Protein Coding	45	GC01P161505	0.141401	https://www.genecards.org/cgi-bin/carddisp.pl?gene=FCGR2A
IRAK3	Interleukin 1 Receptor Associated Kinase 3	Protein Coding	45	GC12P066278	0.141401	https://www.genecards.org/cgi-bin/carddisp.pl?gene=IRAK3
IRAK4	Interleukin 1 Receptor Associated Kinase 4	Protein Coding	45	GC12P043758	0.141401	https://www.genecards.org/cgi-bin/carddisp.pl?gene=IRAK4
ITGAV	Integrin Subunit Alpha V	Protein Coding	45	GC02P186589	0.141401	https://www.genecards.org/cgi-bin/carddisp.pl?gene=ITGAV
MALT1	MALT1 Paracaspase	Protein Coding	45	GC18P058671	0.141401	https://www.genecards.org/cgi-bin/carddisp.pl?gene=MALT1
OGG1	8-Oxoguanine DNA Glycosylase	Protein Coding	45	GC03P012414	0.141401	https://www.genecards.org/cgi-bin/carddisp.pl?gene=OGG1
PSMB9	Proteasome 20S Subunit Beta 9	Protein Coding	45	GC06P083730	0.141401	https://www.genecards.org/cgi-bin/carddisp.pl?gene=PSMB9
PTGER3	Prostaglandin E Receptor 3	Protein Coding	45	GC01M070852	0.141401	https://www.genecards.org/cgi-bin/carddisp.pl?gene=PTGER3
TGFBI	Transforming Growth Factor Beta Induced	Protein Coding	45	GC05P136027	0.141401	https://www.genecards.org/cgi-bin/carddisp.pl?gene=TGFBI
TYMP	Thymidine Phosphorylase	Protein Coding	45	GC22M050525	0.141401	https://www.genecards.org/cgi-bin/carddisp.pl?gene=TYMP
VEGFC	Vascular Endothelial Growth Factor C	Protein Coding	45	GC04M176683	0.141401	https://www.genecards.org/cgi-bin/carddisp.pl?gene=VEGFC
CCR1	C-C Motif Chemokine Receptor 1	Protein Coding	44	GC03M046218	0.141401	https://www.genecards.org/cgi-bin/carddisp.pl?gene=CCR1
CD27	CD27 Molecule	Protein Coding	44	GC12P021037	0.141401	https://www.genecards.org/cgi-bin/carddisp.pl?gene=CD27
CNR2	Cannabinoid Receptor 2	Protein Coding	44	GC01M023870	0.141401	https://www.genecards.org/cgi-bin/carddisp.pl?gene=CNR2
IL1R2	Interleukin 1 Receptor Type 2	Protein Coding	44	GC02P101991	0.141401	https://www.genecards.org/cgi-bin/carddisp.pl?gene=IL1R2
MMP15	Matrix Metallopeptidase 15	Protein Coding	44	GC16P058025	0.141401	https://www.genecards.org/cgi-bin/carddisp.pl?gene=MMP15
MMP20	Matrix Metallopeptidase 20	Protein Coding	44	GC11M102576	0.141401	https://www.genecards.org/cgi-bin/carddisp.pl?gene=MMP20
PKM	Pyruvate Kinase M1/2	Protein Coding	44	GC15M072199	0.141401	https://www.genecards.org/cgi-bin/carddisp.pl?gene=PKM
SOX9	SRY-Box Transcription Factor 9	Protein Coding	44	GC17P072121	0.141401	https://www.genecards.org/cgi-bin/carddisp.pl?gene=SOX9
SPRY2	Sprouty RTK Signaling Antagonist 2	Protein Coding	44	GC13M080335	0.141401	https://www.genecards.org/cgi-bin/carddisp.pl?gene=SPRY2
TGFA	Transforming Growth Factor Alpha	Protein Coding	44	GC02M070447	0.141401	https://www.genecards.org/cgi-bin/carddisp.pl?gene=TGFA
CSF2RA	Colony Stimulating Factor 2 Receptor Subunit Alpha	Protein Coding	43	GC0XP001676	0.141401	https://www.genecards.org/cgi-bin/carddisp.pl?gene=CSF2RA
IL17RA	Interleukin 17 Receptor A	Protein Coding	43	GC22P018684	0.141401	https://www.genecards.org/cgi-bin/carddisp.pl?gene=IL17RA
IL1RAP	Interleukin 1 Receptor Accessory Protein	Protein Coding	43	GC03P190514	0.141401	https://www.genecards.org/cgi-bin/carddisp.pl?gene=IL1RAP
NUMA1	Nuclear Mitotic Apparatus Protein 1	Protein Coding	43	GC11M072002	0.141401	https://www.genecards.org/cgi-bin/carddisp.pl?gene=NUMA1
PDE4B	Phosphodiesterase 4B	Protein Coding	43	GC01P065792	0.141401	https://www.genecards.org/cgi-bin/carddisp.pl?gene=PDE4B
TIMP3	TIMP Metallopeptidase Inhibitor 3	Protein Coding	43	GC22P036985	0.141401	https://www.genecards.org/cgi-bin/carddisp.pl?gene=TIMP3
XRCC1	X-Ray Repair Cross Complementing 1	Protein Coding	43	GC19M043543	0.141401	https://www.genecards.org/cgi-bin/carddisp.pl?gene=XRCC1
ARRB1	Arrestin Beta 1	Protein Coding	42	GC11M090410	0.141401	https://www.genecards.org/cgi-bin/carddisp.pl?gene=ARRB1
CD86	CD86 Molecule	Protein Coding	42	GC03P122055	0.141401	https://www.genecards.org/cgi-bin/carddisp.pl?gene=CD86
COX5A	Cytochrome C Oxidase Subunit 5A	Protein Coding	42	GC15M074919	0.141401	https://www.genecards.org/cgi-bin/carddisp.pl?gene=COX5A
CRABP2	Cellular Retinoic Acid Binding Protein 2	Protein Coding	42	GC01M156701	0.141401	https://www.genecards.org/cgi-bin/carddisp.pl?gene=CRABP2
FOXM1	Forkhead Box M1	Protein Coding	42	GC12M002857	0.141401	https://www.genecards.org/cgi-bin/carddisp.pl?gene=FOXM1
IL12B	Interleukin 12B	Protein Coding	42	GC05M159314	0.141401	https://www.genecards.org/cgi-bin/carddisp.pl?gene=IL12B
ITGA9	Integrin Subunit Alpha 9	Protein Coding	42	GC03P037468	0.141401	https://www.genecards.org/cgi-bin/carddisp.pl?gene=ITGA9
NLRP12	NLR Family Pyrin Domain Containing 12	Protein Coding	42	GC19M053793	0.141401	https://www.genecards.org/cgi-bin/carddisp.pl?gene=NLRP12
PDE1B	Phosphodiesterase 1B	Protein Coding	42	GC12P054549	0.141401	https://www.genecards.org/cgi-bin/carddisp.pl?gene=PDE1B
SFRP1	Secreted Frizzled Related Protein 1	Protein Coding	42	GC08M041262	0.141401	https://www.genecards.org/cgi-bin/carddisp.pl?gene=SFRP1
HAGH	Hydroxyacylglutathione Hydrolase	Protein Coding	41	GC16M001795	0.141401	https://www.genecards.org/cgi-bin/carddisp.pl?gene=HAGH
IL17F	Interleukin 17F	Protein Coding	41	GC06M066315	0.141401	https://www.genecards.org/cgi-bin/carddisp.pl?gene=IL17F
KLF10	Kruppel Like Factor 10	Protein Coding	41	GC08M102648	0.141401	https://www.genecards.org/cgi-bin/carddisp.pl?gene=KLF10
KLRD1	Killer Cell Lectin Like Receptor D1	Protein Coding	41	GC12P010226	0.141401	https://www.genecards.org/cgi-bin/carddisp.pl?gene=KLRD1
NPPC	Natriuretic Peptide C	Protein Coding	41	GC02M231921	0.141401	https://www.genecards.org/cgi-bin/carddisp.pl?gene=NPPC
PCBP1	Poly(RC) Binding Protein 1	Protein Coding	41	GC02P070087	0.141401	https://www.genecards.org/cgi-bin/carddisp.pl?gene=PCBP1
PGF	Placental Growth Factor	Protein Coding	41	GC14M074941	0.141401	https://www.genecards.org/cgi-bin/carddisp.pl?gene=PGF
PPBP	Pro-Platelet Basic Protein	Protein Coding	41	GC04M073986	0.141401	https://www.genecards.org/cgi-bin/carddisp.pl?gene=PPBP
PRELP	Proline And Arginine Rich End Leucine Rich Repeat Protein	Protein Coding	41	GC01P203475	0.141401	https://www.genecards.org/cgi-bin/carddisp.pl?gene=PRELP
RETN	Resistin	Protein Coding	41	GC19P007669	0.141401	https://www.genecards.org/cgi-bin/carddisp.pl?gene=RETN
S100A6	S100 Calcium Binding Protein A6	Protein Coding	41	GC01M153559	0.141401	https://www.genecards.org/cgi-bin/carddisp.pl?gene=S100A6
DEK	DEK Proto-Oncogene	Protein Coding	40	GC06M018224	0.141401	https://www.genecards.org/cgi-bin/carddisp.pl?gene=DEK
IVNS1ABP	Influenza Virus NS1A Binding Protein	Protein Coding	40	GC01M185306	0.141401	https://www.genecards.org/cgi-bin/carddisp.pl?gene=IVNS1ABP
MARCO	Macrophage Receptor With Collagenous Structure	Protein Coding	40	GC02P118942	0.141401	https://www.genecards.org/cgi-bin/carddisp.pl?gene=MARCO
PECAM1	Platelet And Endothelial Cell Adhesion Molecule 1	Protein Coding	40	GC17M064319	0.141401	https://www.genecards.org/cgi-bin/carddisp.pl?gene=PECAM1
PITRM1	Pitrilysin Metallopeptidase 1	Protein Coding	40	GC10M003138	0.141401	https://www.genecards.org/cgi-bin/carddisp.pl?gene=PITRM1
PTGER1	Prostaglandin E Receptor 1	Protein Coding	40	GC19M014515	0.141401	https://www.genecards.org/cgi-bin/carddisp.pl?gene=PTGER1
STEAP4	STEAP4 Metalloreductase	Protein Coding	40	GC07M088392	0.141401	https://www.genecards.org/cgi-bin/carddisp.pl?gene=STEAP4
SUCLG2	Succinate-CoA Ligase GDP-Forming Subunit Beta	Protein Coding	40	GC03M067358	0.141401	https://www.genecards.org/cgi-bin/carddisp.pl?gene=SUCLG2
ZNF148	Zinc Finger Protein 148	Protein Coding	40	GC03M125225	0.141401	https://www.genecards.org/cgi-bin/carddisp.pl?gene=ZNF148
KIR3DL1	Killer Cell Immunoglobulin Like Receptor, Three Ig Domains And Long Cytoplasmic Tail 1	Protein Coding	39	GC19P067384	0.141401	https://www.genecards.org/cgi-bin/carddisp.pl?gene=KIR3DL1
KLRB1	Killer Cell Lectin Like Receptor B1	Protein Coding	39	GC12M021098	0.141401	https://www.genecards.org/cgi-bin/carddisp.pl?gene=KLRB1
LAMP3	Lysosomal Associated Membrane Protein 3	Protein Coding	38	GC03M183122	0.141401	https://www.genecards.org/cgi-bin/carddisp.pl?gene=LAMP3
MICA	MHC Class I Polypeptide-Related Sequence A	Protein Coding	38	GC06P031399	0.141401	https://www.genecards.org/cgi-bin/carddisp.pl?gene=MICA
RBM5	RNA Binding Motif Protein 5	Protein Coding	38	GC03P050340	0.141401	https://www.genecards.org/cgi-bin/carddisp.pl?gene=RBM5
SAA4	Serum Amyloid A4, Constitutive	Protein Coding	38	GC11M018234	0.141401	https://www.genecards.org/cgi-bin/carddisp.pl?gene=SAA4
CCN2	Cellular Communication Network Factor 2	Protein Coding	37	GC06M131948	0.141401	https://www.genecards.org/cgi-bin/carddisp.pl?gene=CCN2
CHAD	Chondroadherin	Protein Coding	37	GC17M050464	0.141401	https://www.genecards.org/cgi-bin/carddisp.pl?gene=CHAD
IL32	Interleukin 32	Protein Coding	37	GC16P011732	0.141401	https://www.genecards.org/cgi-bin/carddisp.pl?gene=IL32
LILRA5	Leukocyte Immunoglobulin Like Receptor A5	Protein Coding	37	GC19M054307	0.141401	https://www.genecards.org/cgi-bin/carddisp.pl?gene=LILRA5
PDLIM2	PDZ And LIM Domain 2	Protein Coding	37	GC08P022578	0.141401	https://www.genecards.org/cgi-bin/carddisp.pl?gene=PDLIM2
SLC5A12	Solute Carrier Family 5 Member 12	Protein Coding	37	GC11M026648	0.141401	https://www.genecards.org/cgi-bin/carddisp.pl?gene=SLC5A12
GBP5	Guanylate Binding Protein 5	Protein Coding	36	GC01M089259	0.141401	https://www.genecards.org/cgi-bin/carddisp.pl?gene=GBP5
IL36A	Interleukin 36 Alpha	Protein Coding	36	GC02P113005	0.141401	https://www.genecards.org/cgi-bin/carddisp.pl?gene=IL36A
KIR2DL3	Killer Cell Immunoglobulin Like Receptor, Two Ig Domains And Long Cytoplasmic Tail 3	Protein Coding	36	GC19P068014	0.141401	https://www.genecards.org/cgi-bin/carddisp.pl?gene=KIR2DL3
RASGRP4	RAS Guanyl Releasing Protein 4	Protein Coding	36	GC19M038409	0.141401	https://www.genecards.org/cgi-bin/carddisp.pl?gene=RASGRP4
SPA17	Sperm Autoantigenic Protein 17	Protein Coding	36	GC11P124673	0.141401	https://www.genecards.org/cgi-bin/carddisp.pl?gene=SPA17
TNFSF8	TNF Superfamily Member 8	Protein Coding	36	GC09M114893	0.141401	https://www.genecards.org/cgi-bin/carddisp.pl?gene=TNFSF8
XCR1	X-C Motif Chemokine Receptor 1	Protein Coding	36	GC03M046016	0.141401	https://www.genecards.org/cgi-bin/carddisp.pl?gene=XCR1
XCL1	X-C Motif Chemokine Ligand 1	Protein Coding	35	GC01P168576	0.141401	https://www.genecards.org/cgi-bin/carddisp.pl?gene=XCL1
TUT7	Terminal Uridylyl Transferase 7	Protein Coding	29	GC09M093999	0.141401	https://www.genecards.org/cgi-bin/carddisp.pl?gene=TUT7
ANKRD36B	Ankyrin Repeat Domain 36B	Protein Coding	28	GC02M098294	0.141401	https://www.genecards.org/cgi-bin/carddisp.pl?gene=ANKRD36B
MIR34A	MicroRNA 34a	RNA Gene	23	GC01M009151	0.141401	https://www.genecards.org/cgi-bin/carddisp.pl?gene=MIR34A
CDKN2B-AS1	CDKN2B Antisense RNA 1	RNA Gene	22	GC09P021994	0.141401	https://www.genecards.org/cgi-bin/carddisp.pl?gene=CDKN2B-AS1
MIR26B	MicroRNA 26b	RNA Gene	22	GC02P218402	0.141401	https://www.genecards.org/cgi-bin/carddisp.pl?gene=MIR26B
MIR107	MicroRNA 107	RNA Gene	21	GC10M089600	0.141401	https://www.genecards.org/cgi-bin/carddisp.pl?gene=MIR107
MIR155	MicroRNA 155	RNA Gene	21	GC21P025573	0.141401	https://www.genecards.org/cgi-bin/carddisp.pl?gene=MIR155
MIR23A	MicroRNA 23a	RNA Gene	21	GC19M014485	0.141401	https://www.genecards.org/cgi-bin/carddisp.pl?gene=MIR23A
MIR181A1	MicroRNA 181a-1	RNA Gene	20	GC01M198860	0.141401	https://www.genecards.org/cgi-bin/carddisp.pl?gene=MIR181A1
MIR128-1	MicroRNA 128-1	RNA Gene	19	GC02P135665	0.141401	https://www.genecards.org/cgi-bin/carddisp.pl?gene=MIR128-1
MIR147B	MicroRNA 147b	RNA Gene	19	GC15P045433	0.141401	https://www.genecards.org/cgi-bin/carddisp.pl?gene=MIR147B
CYTOR	Cytoskeleton Regulator RNA	RNA Gene	18	GC02P088103	0.141401	https://www.genecards.org/cgi-bin/carddisp.pl?gene=CYTOR
MIR519B	MicroRNA 519b	RNA Gene	17	GC19P053695	0.141401	https://www.genecards.org/cgi-bin/carddisp.pl?gene=MIR519B
