# Supplementary material for: A comprehensive analysis of biomarkers associated with synovitis and chondrocyte apoptosis in osteoarthritis
Source: Front Immunol. 2023 Jul 21;14:1149686. doi: 10.3389/fimmu.2023.1149686 (PMC10401591; doi:10.3389/fimmu.2023.1149686)
Supplement: Supplementary file 3 [file Table_2.xlsx]

## Sheet: 表2-go
Category	ID	Term	Genes	adj_pval
BP	GO:0030198	extracellular matrix organization	TIMP1,COL6A3,SERPINH1,COL5A2,SPP1,BCL3,VCAM1,ADAM10,LTBP3,EMILIN1,TNC,NID2,LRP1,LAMB1,ADAMTS1,FKBP10,BGN,COL1A2,FAP,COL5A1,EGFL6,DPP4,COL16A1,MMP3,MFAP5,ELN,MMP9,ADAMTSL2,COL1A1,FBLN2,ANGPTL7,CTSG,MMP1	6.40749e-14
BP	GO:0043062	extracellular structure organization	TIMP1,COL6A3,SERPINH1,COL5A2,SPP1,BCL3,VCAM1,ADAM10,LTBP3,EMILIN1,TNC,NID2,LRP1,LAMB1,ADAMTS1,FKBP10,BGN,COL1A2,FAP,COL5A1,EGFL6,DPP4,COL16A1,MMP3,MFAP5,ELN,MMP9,ADAMTSL2,COL1A1,FBLN2,ANGPTL7,CTSG,MMP1	6.88622e-14
BP	GO:0045229	external encapsulating structure organization	TIMP1,COL6A3,SERPINH1,COL5A2,SPP1,BCL3,VCAM1,ADAM10,LTBP3,EMILIN1,TNC,NID2,LRP1,LAMB1,ADAMTS1,FKBP10,BGN,COL1A2,FAP,COL5A1,EGFL6,DPP4,COL16A1,MMP3,MFAP5,ELN,MMP9,ADAMTSL2,COL1A1,FBLN2,ANGPTL7,CTSG,MMP1	7.94814e-14
BP	GO:0001503	ossification	GPC3,BMP5,CDH11,CHSY1,COL5A2,SPP1,HIF1A,JUNB,MYOC,ANKH,LTBP3,NELL1,TNC,ISG15,PPARG,GLI3,COL1A2,TNFSF11,LEP,GDF10,CHRDL1,VEGFC,MN1,IGFBP3,ACP5,TAC1,IGF1,MMP9,XYLT1,CCL3,COL1A1	3.38801e-12
BP	GO:0032963	collagen metabolic process	SERPINH1,HIF1A,CTSD,RCN3,LARP6,EMILIN1,PPARG,COL1A2,FAP,COL5A1,MMP3,MMP9,COL1A1,MMP1	5.87949e-09
BP	GO:0060337	type I interferon signaling pathway	RSAD2,IFIT3,OASL,IFIT1,ISG15,MX1,USP18,MX2,IFI6,EGR1,OAS1,IFI27,ISG20	9.46044e-09
BP	GO:0071357	cellular response to type I interferon	RSAD2,IFIT3,OASL,IFIT1,ISG15,MX1,USP18,MX2,IFI6,EGR1,OAS1,IFI27,ISG20	1.0774e-08
BP	GO:0034340	response to type I interferon	RSAD2,IFIT3,OASL,IFIT1,ISG15,MX1,USP18,MX2,IFI6,EGR1,OAS1,IFI27,ISG20	2.01604e-08
BP	GO:0032642	regulation of chemokine production	HIF1A,TLR7,LRP1,IL33,APOD,CLEC7A,EGR1,TLR2,TREM2,LILRB4,ADIPOQ,CXCL6	4.19102e-08
BP	GO:0009615	response to virus	HERC5,RSAD2,IFIT3,OASL,IFI44L,HIF1A,BCL3,CLU,IFIT1,TLR7,RTP4,ISG15,MX1,IL33,CXCR4,MX2,IFI6,OAS1,IFI27,FGL2,DDX58,CCL8,ISG20	7.83837e-08
BP	GO:0032602	chemokine production	HIF1A,TLR7,LRP1,IL33,APOD,CLEC7A,EGR1,TLR2,TREM2,LILRB4,ADIPOQ,CXCL6	8.79685e-08
BP	GO:0032680	regulation of tumor necrosis factor production	BCL3,ZFP36,SASH3,CLU,IL33,LEP,CD36,CLEC7A,CIDEA,TLR2,IGF1,DDX58,TREM2,ADIPOQ,CCL3	1.24621e-07
BP	GO:0032640	tumor necrosis factor production	BCL3,ZFP36,SASH3,CLU,IL33,LEP,CD36,CLEC7A,CIDEA,TLR2,IGF1,DDX58,TREM2,ADIPOQ,CCL3	1.46812e-07
BP	GO:1903555	regulation of tumor necrosis factor superfamily cytokine production	BCL3,ZFP36,SASH3,CLU,IL33,LEP,CD36,CLEC7A,CIDEA,TLR2,IGF1,DDX58,TREM2,ADIPOQ,CCL3	1.72523e-07
BP	GO:1904645	response to amyloid-beta	GJA1,VCAM1,LRP1,CD36,IGF1,MMP3,MMP9,TREM2,FCGR2B	1.98074e-07
BP	GO:0071706	tumor necrosis factor superfamily cytokine production	BCL3,ZFP36,SASH3,CLU,IL33,LEP,CD36,CLEC7A,CIDEA,TLR2,IGF1,DDX58,TREM2,ADIPOQ,CCL3	2.18774e-07
BP	GO:0061448	connective tissue development	CHI3L1,TIMP1,BMP5,CHSY1,SERPINH1,CHST11,HIF1A,SORL1,LTBP3,SLC39A14,BGN,GLI3,TRPS1,LEP,COL5A1,EGR1,COL1A1,TNMD	2.52663e-07
BP	GO:0071346	cellular response to interferon-gamma	CCL13,OASL,VCAM1,HLA-DQB1,FCGR1A,FCGR1B,HLA-DQA1,PPARG,IFI30,OAS1,HLA-DPA1,TLR2,CCL3,CCL14,CCL8	4.65289e-07
BP	GO:0051607	defense response to virus	HERC5,RSAD2,IFIT3,OASL,IFI44L,IFIT1,TLR7,RTP4,ISG15,MX1,IL33,MX2,IFI6,OAS1,IFI27,FGL2,DDX58,ISG20	6.83546e-07
BP	GO:0140546	defense response to symbiont	HERC5,RSAD2,IFIT3,OASL,IFI44L,IFIT1,TLR7,RTP4,ISG15,MX1,IL33,MX2,IFI6,OAS1,IFI27,FGL2,DDX58,ISG20	6.83546e-07
CC	GO:0062023	collagen-containing extracellular matrix	TIMP1,PCOLCE,GPC3,COL6A3,SERPINH1,COL5A2,LTBP4,CTSD,COCH,MYOC,LTBP3,CLU,EMILIN1,RARRES2,TNC,LRRC15,NID2,LAMB1,ADAMTS1,ANG,BGN,APOE,COL1A2,THBS2,MXRA5,GDF10,COL5A1,SERPINA3,EGFL6,FGL2,COL16A1,MFAP5,ELN,MMP9,ADIPOQ,NDP,COL1A1,FBLN2,ANGPTL7,ITIH5,CTSG,SERPINE2	2.40662e-20
CC	GO:0005788	endoplasmic reticulum lumen	HSPA5,TIMP1,GOLM1,GPC3,HYOU1,CKAP4,COL6A3,SERPINH1,COL5A2,SPP1,RCN3,ADAM10,CLU,NUCB1,TNC,LAMB1,FKBP10,APOE,MGAT4A,COL1A2,COL5A1,CHRDL1,IGFBP3,COL16A1,CASQ2,COL1A1	1.93507e-11
CC	GO:0031091	platelet alpha granule	TIMP1,CFD,CLU,LHFPL2,ISLR,THBS2,CD36,SERPINA3,VEGFC,IGF1,SERPINE2	4.23796e-07
CC	GO:0005583	fibrillar collagen trimer	COL5A2,COL1A2,COL5A1,COL16A1,COL1A1	1.00655e-06
CC	GO:0098643	banded collagen fibril	COL5A2,COL1A2,COL5A1,COL16A1,COL1A1	1.00655e-06
CC	GO:0098644	complex of collagen trimers	COL5A2,COL1A2,COL5A1,COL16A1,COL1A1	2.279e-05
CC	GO:0005811	lipid droplet	RSAD2,CKAP4,AQP7,CIDEC,CIDEA,FABP4,TMEM135,PLIN1,G0S2	3.56113e-05
CC	GO:0030669	clathrin-coated endocytic vesicle membrane	HLA-DQB1,FCGR1A,FCGR1B,HLA-DQA1,APOE,HLA-DPA1	4.78155e-05
CC	GO:0045334	clathrin-coated endocytic vesicle	CEMIP,HLA-DQB1,FCGR1A,FCGR1B,HLA-DQA1,APOE,HLA-DPA1	5.01989e-05
CC	GO:0005581	collagen trimer	COL6A3,COL5A2,EMILIN1,COL1A2,COL5A1,COL16A1,ADIPOQ,COL1A1	0.000119551
CC	GO:0031093	platelet alpha granule lumen	TIMP1,CFD,CLU,ISLR,SERPINA3,VEGFC,IGF1	0.00014275
CC	GO:0030665	clathrin-coated vesicle membrane	CEMIP,IGF2R,HLA-DQB1,FCGR1A,FCGR1B,HLA-DQA1,APOE,HLA-DPA1,TFRC	0.000180457
CC	GO:0005604	basement membrane	TIMP1,TNC,NID2,LAMB1,ADAMTS1,ANG,COL5A1,EGFL6	0.000205453
CC	GO:0030136	clathrin-coated vesicle	CEMIP,IGF2R,HLA-DQB1,ADAM10,FCGR1A,LRP1,FCGR1B,HLA-DQA1,APOE,HLA-DPA1,TFRC	0.000477135
CC	GO:0005775	vacuolar lumen	GPC3,GAA,PLD3,CTSD,HEBP2,MAN2B2,BGN,IFI30,SERPINA3,CTSG	0.000798147
CC	GO:0005769	early endosome	PLD3,GJA1,VCAM1,SORL1,IGF2R,NUCB1,FCGR1A,LRP1,FCGR1B,SLC39A14,APOE,CXCR4,STEAP4,MCOLN3,TFRC,MYO1D	0.000831116
CC	GO:0030139	endocytic vesicle	HYOU1,CEMIP,IGF2R,HLA-DQB1,FCGR1A,TLR7,LRP1,FCGR1B,HLA-DQA1,APOE,CD36,HLA-DPA1,DPP4,TLR2	0.000853792
CC	GO:0034364	high-density lipoprotein particle	PLTP,CLU,APOE,APOC1	0.00107053
CC	GO:0043202	lysosomal lumen	GPC3,GAA,PLD3,CTSD,MAN2B2,BGN,IFI30	0.00128526
CC	GO:0034774	secretory granule lumen	CHI3L1,TIMP1,CFD,CTSD,CLU,HEBP2,RARRES2,ISLR,SERPINA3,VEGFC,IGF1,CXCL1,CTSG,PCSK1	0.00134519
MF	GO:0005201	extracellular matrix structural constituent	CHI3L1,PCOLCE,COL6A3,COL5A2,LTBP4,EMILIN1,TNC,NID2,LAMB1,BGN,COL1A2,THBS2,MXRA5,COL5A1,FGL2,COL16A1,MFAP5,ELN,ADIPOQ,COL1A1,FBLN2	2.4994e-12
MF	GO:0005539	glycosaminoglycan binding	PCOLCE,CEMIP,LTBP4,NELL1,ADAMTS1,ANG,BGN,APOE,LYVE1,THBS2,COL5A1,PCOLCE2,TNFAIP6,TLR2,SEMA5A,TREM2,CCL8,CTSG,SERPINE2,CXCL6	3.99847e-09
MF	GO:0005178	integrin binding	LTBP4,SPP1,VCAM1,ADAM10,EMILIN1,LAMB1,ISG15,CXADR,FAP,COL5A1,EGFL6,TSPAN8,COL16A1,IGF1	2.12587e-07
MF	GO:0033218	amide binding	CEMIP,PLTP,SORL1,HLA-DQB1,ANPEP,ACADL,CLU,CRYAB,LRP1,FKBP10,VIPR1,ANG,HLA-DQA1,PPARG,APOE,CD36,HLA-DPA1,TLR2,TREM2,GSTM3,GHR,FCGR2B,ITM2A	4.70174e-07
MF	GO:0042277	peptide binding	CEMIP,SORL1,HLA-DQB1,ANPEP,CLU,CRYAB,LRP1,VIPR1,ANG,HLA-DQA1,PPARG,APOE,CD36,HLA-DPA1,TLR2,TREM2,GSTM3,GHR,FCGR2B,ITM2A	8.23026e-07
MF	GO:0005125	cytokine activity	TIMP1,BMP5,CCL13,SPP1,INHBB,IL33,TNFSF11,TNFSF10,GDF10,ADIPOQ,CXCL1,NDP,NAMPT,CCL3,CCL14,CCL8,CXCL6	9.40777e-07
MF	GO:0001540	amyloid-beta binding	SORL1,CLU,CRYAB,LRP1,APOE,CD36,TLR2,TREM2,FCGR2B,ITM2A	2.12074e-06
MF	GO:1901681	sulfur compound binding	PCOLCE,NELL1,ACADL,GAL3ST4,LRP1,ADAMTS1,ANG,APOE,THBS2,COL5A1,PCOLCE2,SEMA5A,GSTM3,CCL8,CTSG,SERPINE2,CXCL6	3.74525e-06
MF	GO:0048018	receptor ligand activity	TIMP1,BMP5,CCL13,SPP1,INHBB,IL33,TNFSF11,TNFSF10,LEP,GDF10,SEMA3A,VEGFC,DPP4,IGF1,SEMA5A,ADIPOQ,CXCL1,NDP,NAMPT,CCL3,CCL14,CCL8,CXCL6	1.76645e-05
MF	GO:0030546	signaling receptor activator activity	TIMP1,BMP5,CCL13,SPP1,INHBB,IL33,TNFSF11,TNFSF10,LEP,GDF10,SEMA3A,VEGFC,DPP4,IGF1,SEMA5A,ADIPOQ,CXCL1,NDP,NAMPT,CCL3,CCL14,CCL8,CXCL6	2.1437e-05
MF	GO:0019838	growth factor binding	IGFBP6,LTBP4,OSMR,IGF2R,LTBP3,COL1A2,CD36,COL5A1,IGFBP3,GHR,COL1A1	3.06067e-05
MF	GO:0008201	heparin binding	PCOLCE,NELL1,ADAMTS1,ANG,APOE,THBS2,COL5A1,PCOLCE2,CCL8,CTSG,SERPINE2,CXCL6	3.3883e-05
MF	GO:0030020	extracellular matrix structural constituent conferring tensile strength	COL6A3,COL5A2,COL1A2,COL5A1,COL16A1,COL1A1	7.49602e-05
MF	GO:0005041	low-density lipoprotein particle receptor activity	SORL1,OLR1,LRP1,CD36	8.12882e-05
MF	GO:0008236	serine-type peptidase activity	CFD,C2,CFI,DPP8,PLAU,FAP,DPP4,MMP3,MMP9,CTSG,PCSK1,MMP1	0.000114503
MF	GO:0017171	serine hydrolase activity	CFD,C2,CFI,DPP8,PLAU,FAP,DPP4,MMP3,MMP9,CTSG,PCSK1,MMP1	0.000126693
MF	GO:0071813	lipoprotein particle binding	PLTP,SORL1,APOE,CD36,TREM2	0.000160801
MF	GO:0071814	protein-lipid complex binding	PLTP,SORL1,APOE,CD36,TREM2	0.000160801
MF	GO:0030169	low-density lipoprotein particle binding	PLTP,SORL1,CD36,TREM2	0.000185385
MF	GO:0030228	lipoprotein particle receptor activity	SORL1,OLR1,LRP1,CD36	0.000185385
