# Supplementary material for: A comprehensive analysis of biomarkers associated with synovitis and chondrocyte apoptosis in osteoarthritis
Source: Front Immunol. 2023 Jul 21;14:1149686. doi: 10.3389/fimmu.2023.1149686 (PMC10401591; doi:10.3389/fimmu.2023.1149686)
Supplement: Supplementary file 4 [file Table_3.xlsx]

## Sheet: 表2-kegg
Category	ID	Term	Genes	adj_pval
KEGG	hsa05323	Rheumatoid arthritis	HLA-DQB1,HLA-DQA1,TNFSF11,HLA-DPA1,ACP5,TLR2,MMP3,FOS,CXCL1,CCL3,CXCL6,MMP1	0.00045597
KEGG	hsa03320	PPAR signaling pathway	PLTP,AQP7,ACADL,OLR1,PPARG,CD36,FABP4,PLIN1,ADIPOQ,MMP1	0.00125861
KEGG	hsa04974	Protein digestion and absorption	ATP1A1,COL6A3,COL5A2,KCNN4,SLC36A1,COL1A2,COL5A1,DPP4,COL16A1,ELN,COL1A1	0.00259177
KEGG	hsa04380	Osteoclast differentiation	JUNB,FCGR1A,PPARG,TNFSF11,ACP5,SPI1,FOSB,FOS,TREM2,LILRB4,FCGR2B	0.0141462
KEGG	hsa04145	Phagosome	HLA-DQB1,FCGR1A,OLR1,HLA-DQA1,THBS2,CD36,CLEC7A,HLA-DPA1,TLR2,TFRC,FCGR2B	0.0379211
KEGG	hsa00532	Glycosaminoglycan biosynthesis - chondroitin sulfate / dermatan sulfate	CHSY1,CHST7,CHST11,XYLT1	0.0379211
KEGG	hsa04512	ECM-receptor interaction	COL6A3,SPP1,TNC,LAMB1,COL1A2,THBS2,CD36,COL1A1	0.0379211
KEGG	hsa05171	Coronavirus disease - COVID-19	CFD,C2,C6,TLR7,ISG15,MX1,MX2,OAS1,TLR2,MMP3,DDX58,FOS,C7,MMP1	0.0379211
KEGG	hsa04668	TNF signaling pathway	BCL3,JUNB,VCAM1,VEGFC,MMP3,FOS,MMP9,CXCL1,CXCL6	0.0379211
KEGG	hsa04060	Cytokine-cytokine receptor interaction	BMP5,CCL13,OSMR,INHBB,IL33,CXCR4,TNFSF11,TNFSF10,LEP,GDF10,GHR,CXCL1,CCL3,CCL14,CCL8,CXCL6	0.0403438
KEGG	hsa05417	Lipid and atherosclerosis	HSPA5,VCAM1,OLR1,PPARG,TNFSF10,CD36,TLR2,MMP3,FOS,MMP9,CXCL1,CCL3,MMP1	0.0403438
KEGG	hsa05150	Staphylococcus aureus infection	CFD,C2,HLA-DQB1,FCGR1A,CFI,HLA-DQA1,HLA-DPA1,FCGR2B	0.0403438
KEGG	hsa04152	AMPK signaling pathway	CAB39L,FOXO1,PPARG,LEP,CD36,CIDEA,IGF1,ADIPOQ,FBP1	0.0403438
KEGG	hsa04640	Hematopoietic cell lineage	HLA-DQB1,CD37,ANPEP,FCGR1A,HLA-DQA1,CD36,HLA-DPA1,TFRC	0.0403438
KEGG	hsa05164	Influenza A	RSAD2,HLA-DQB1,TLR7,MX1,HLA-DQA1,IL33,MX2,TNFSF10,OAS1,HLA-DPA1,DDX58	0.0403438
KEGG	hsa04061	Viral protein interaction with cytokine and cytokine receptor	CCL13,CXCR4,TNFSF10,CXCL1,CCL3,CCL14,CCL8,CXCL6	0.0403438
KEGG	hsa04610	Complement and coagulation cascades	CFD,C2,C6,CLU,CFI,PLAU,C7	0.059479
KEGG	hsa05310	Asthma	HLA-DQB1,HLA-DQA1,HLA-DPA1,FCER1A	0.0815998
KEGG	hsa04979	Cholesterol metabolism	PLTP,LRP1,APOE,CD36,APOC1	0.0815998
KEGG	hsa05144	Malaria	VCAM1,LRP1,THBS2,CD36,TLR2	0.0815998
KEGG	hsa04657	IL-17 signaling pathway	FOSB,MMP3,FOS,MMP9,CXCL1,CXCL6,MMP1	0.0821344
KEGG	hsa00982	Drug metabolism - cytochrome P450	GSTM5,ADH1C,MAOA,ADH1B,GSTM3,GSTT1	0.0821344
KEGG	hsa05140	Leishmaniasis	HLA-DQB1,FCGR1A,HLA-DQA1,HLA-DPA1,TLR2,FOS	0.108175
KEGG	hsa04923	Regulation of lipolysis in adipocytes	NPY1R,AQP7,CIDEC,FABP4,PLIN1	0.117636
KEGG	hsa05322	Systemic lupus erythematosus	C2,HLA-DQB1,C6,FCGR1A,HLA-DQA1,HLA-DPA1,C7,CTSG	0.158866
KEGG	hsa05162	Measles	TLR7,MX1,MX2,OAS1,TLR2,DDX58,FOS,FCGR2B	0.172143
KEGG	hsa04510	Focal adhesion	COL6A3,SPP1,TNC,LAMB1,COL1A2,THBS2,VEGFC,IGF1,MYL9,COL1A1	0.202241
KEGG	hsa05205	Proteoglycans in cancer	GPC3,RRAS,HSPB2,HIF1A,PLAU,COL1A2,TLR2,IGF1,MMP9,COL1A1	0.220058
KEGG	hsa04672	Intestinal immune network for IgA production	HLA-DQB1,HLA-DQA1,CXCR4,HLA-DPA1	0.249593
KEGG	hsa04115	p53 signaling pathway	PERP,ZMAT3,IGFBP3,IGF1,STEAP3	0.249593
KEGG	hsa04933	AGE-RAGE signaling pathway in diabetic complications	VCAM1,FOXO1,COL1A2,EGR1,VEGFC,COL1A1	0.258804
KEGG	hsa04926	Relaxin signaling pathway	COL1A2,VEGFC,FOS,GNG11,MMP9,COL1A1,MMP1	0.26429
KEGG	hsa05146	Amoebiasis	LAMB1,COL1A2,TLR2,CXCL1,COL1A1,CTSG	0.26429
KEGG	hsa04064	NF-kappa B signaling pathway	CCL13,VCAM1,PLAU,TNFSF11,DDX58,CXCL1	0.266182
KEGG	hsa00980	Metabolism of xenobiotics by cytochrome P450	GSTM5,ADH1C,ADH1B,GSTM3,GSTT1	0.266182
KEGG	hsa04612	Antigen processing and presentation	HSPA5,HLA-DQB1,HLA-DQA1,IFI30,HLA-DPA1	0.266182
KEGG	hsa05202	Transcriptional misregulation in cancer	FCGR1A,PLAU,FOXO1,PPARG,IGFBP3,SPI1,IGF1,MMP3,MMP9	0.27827
KEGG	hsa04151	PI3K-Akt signaling pathway	SGK1,COL6A3,OSMR,SPP1,TNC,LAMB1,COL1A2,THBS2,VEGFC,TLR2,IGF1,GNG11,GHR,COL1A1	0.283602
KEGG	hsa00480	Glutathione metabolism	GSTM5,ANPEP,GSTM3,GSTT1	0.300142
KEGG	hsa05415	Diabetic cardiomyopathy	CTSD,PDK4,COL1A2,CD36,NDUFA4L2,PLN,GFPT2,MMP9,COL1A1	0.325965
KEGG	hsa00350	Tyrosine metabolism	ADH1C,MAOA,ADH1B	0.325965
KEGG	hsa05416	Viral myocarditis	HLA-DQB1,HLA-DQA1,CXADR,HLA-DPA1	0.325965
KEGG	hsa04960	Aldosterone-regulated sodium reabsorption	ATP1A1,SGK1,IGF1	0.336554
KEGG	hsa05330	Allograft rejection	HLA-DQB1,HLA-DQA1,HLA-DPA1	0.351077
KEGG	hsa04935	Growth hormone synthesis, secretion and action	JUNB,SOCS2,IGFBP3,IGF1,FOS,GHR	0.359125
KEGG	hsa05152	Tuberculosis	CTSD,HLA-DQB1,FCGR1A,HLA-DQA1,CLEC7A,HLA-DPA1,TLR2,FCGR2B	0.359125
KEGG	hsa05321	Inflammatory bowel disease	HLA-DQB1,HLA-DQA1,HLA-DPA1,TLR2	0.364331
KEGG	hsa00260	Glycine, serine and threonine metabolism	PHGDH,MAOA,SDS	0.364331
KEGG	hsa04216	Ferroptosis	SLC39A14,STEAP3,TFRC	0.377517
KEGG	hsa05332	Graft-versus-host disease	HLA-DQB1,HLA-DQA1,HLA-DPA1	0.377517
KEGG	hsa04514	Cell adhesion molecules	VCAM1,HLA-DQB1,NLGN4X,HLA-DQA1,HLA-DPA1,CLDN5,CADM1	0.377517
KEGG	hsa05160	Hepatitis C	RSAD2,IFIT1,MX1,MX2,OAS1,DDX58,CLDN5	0.377517
KEGG	hsa05215	Prostate cancer	PLAU,FOXO1,IGF1,MMP3,MMP9	0.377517
KEGG	hsa00071	Fatty acid degradation	ADH1C,ACADL,ADH1B	0.377517
KEGG	hsa04940	Type I diabetes mellitus	HLA-DQB1,HLA-DQA1,HLA-DPA1	0.377517
KEGG	hsa04062	Chemokine signaling pathway	CCL13,CXCR4,GNG11,CXCL1,CCL3,CCL14,CCL8,CXCL6	0.394968
KEGG	hsa04142	Lysosome	GAA,CTSD,IGF2R,LAPTM5,ACP5,CTSG	0.412216
KEGG	hsa00340	Histidine metabolism	MAOA,ASPA	0.412216
KEGG	hsa05165	Human papillomavirus infection	OASL,COL6A3,SPP1,TNC,LAMB1,ISG15,MX1,FOXO1,COL1A2,MX2,THBS2,COL1A1	0.412216
KEGG	hsa00620	Pyruvate metabolism	ADH1C,ME2,ADH1B	0.420998
KEGG	hsa04620	Toll-like receptor signaling pathway	SPP1,TLR7,TLR2,FOS,CCL3	0.420998
KEGG	hsa04614	Renin-angiotensin system	ANPEP,CTSG	0.420998
KEGG	hsa00520	Amino sugar and nucleotide sugar metabolism	UAP1L1,GFPT2,NPL	0.444837
KEGG	hsa05418	Fluid shear stress and atherosclerosis	GSTM5,VCAM1,FOS,MMP9,GSTM3,GSTT1	0.44676
KEGG	hsa04659	Th17 cell differentiation	HIF1A,HLA-DQB1,HLA-DQA1,HLA-DPA1,FOS	0.44676
KEGG	hsa00270	Cysteine and methionine metabolism	PHGDH,TST,SDS	0.463372
KEGG	hsa04936	Alcoholic liver disease	C2,ADH1C,FOXO1,ADH1B,ADIPOQ,CXCL1	0.463372
KEGG	hsa00790	Folate biosynthesis	AKR1B10,AKR1C3	0.470824
KEGG	hsa05145	Toxoplasmosis	HLA-DQB1,LAMB1,HLA-DQA1,HLA-DPA1,TLR2	0.470824
KEGG	hsa05320	Autoimmune thyroid disease	HLA-DQB1,HLA-DQA1,HLA-DPA1	0.476178
KEGG	hsa04670	Leukocyte transendothelial migration	VCAM1,CXCR4,MMP9,CLDN5,MYL9	0.482789
KEGG	hsa04024	cAMP signaling pathway	ATP1A1,RRAS,NPY1R,HCAR3,GLI3,PLN,FOS,MYL9	0.550604
KEGG	hsa01523	Antifolate resistance	ABCG2,ABCC3	0.553269
KEGG	hsa04211	Longevity regulating pathway	FOXO1,PPARG,IGF1,ADIPOQ	0.55409
KEGG	hsa00052	Galactose metabolism	GAA,AKR1B10	0.559663
KEGG	hsa04710	Circadian rhythm	BHLHE40,BHLHE41	0.559663
KEGG	hsa04658	Th1 and Th2 cell differentiation	HLA-DQB1,HLA-DQA1,HLA-DPA1,FOS	0.578352
KEGG	hsa04213	Longevity regulating pathway - multiple species	CRYAB,FOXO1,IGF1	0.593433
KEGG	hsa00051	Fructose and mannose metabolism	AKR1B10,FBP1	0.593433
KEGG	hsa03250	Viral life cycle - HIV-1	MX1,CXCR4,MX2	0.59877
KEGG	hsa05169	Epstein-Barr virus infection	HLA-DQB1,ISG15,HLA-DQA1,OAS1,HLA-DPA1,TLR2,DDX58	0.64389
KEGG	hsa00500	Starch and sucrose metabolism	GAA,GYG2	0.64389
KEGG	hsa00010	Glycolysis / Gluconeogenesis	ADH1C,ADH1B,FBP1	0.64389
KEGG	hsa00920	Sulfur metabolism	TST	0.64389
KEGG	hsa00250	Alanine, aspartate and glutamate metabolism	ASPA,GFPT2	0.64389
KEGG	hsa01250	Biosynthesis of nucleotide sugars	UAP1L1,GFPT2	0.64389
KEGG	hsa04920	Adipocytokine signaling pathway	LEP,CD36,ADIPOQ	0.64389
KEGG	hsa05031	Amphetamine addiction	MAOA,FOSB,FOS	0.64389
KEGG	hsa05204	Chemical carcinogenesis - DNA adducts	GSTM5,GSTM3,GSTT1	0.64389
KEGG	hsa04917	Prolactin signaling pathway	SOCS2,TNFSF11,FOS	0.654537
KEGG	hsa04371	Apelin signaling pathway	RRAS,SPP1,EGR1,PLIN1,GNG11	0.654601
KEGG	hsa00513	Various types of N-glycan biosynthesis	MAN2A1,MGAT4A	0.654601
KEGG	hsa05033	Nicotine addiction	GABRB1,GABRA4	0.671747
KEGG	hsa01524	Platinum drug resistance	GSTM5,GSTM3,GSTT1	0.678312
KEGG	hsa05219	Bladder cancer	MMP9,MMP1	0.681314
KEGG	hsa04066	HIF-1 signaling pathway	TIMP1,HIF1A,IGF1,TFRC	0.689169
KEGG	hsa04360	Axon guidance	RRAS,ENAH,CXCR4,SEMA3A,SEMA5A,MYL9	0.693649
KEGG	hsa04971	Gastric acid secretion	ATP1A1,KCNJ15,KCNK2	0.693649
KEGG	hsa05133	Pertussis	C2,FOS,CXCL6	0.693649
KEGG	hsa05166	Human T-cell leukemia virus 1 infection	ZFP36,HLA-DQB1,HLA-DQA1,EGR1,HLA-DPA1,SPI1,FOS	0.702626
KEGG	hsa05208	Chemical carcinogenesis - reactive oxygen species	GSTM5,HIF1A,NDUFA4L2,FOS,GSTM3,AKR1C3,GSTT1	0.705044
KEGG	hsa02010	ABC transporters	ABCG2,ABCC3	0.720864
KEGG	hsa01200	Carbon metabolism	PHGDH,ME2,SDS,FBP1	0.720864
KEGG	hsa00983	Drug metabolism - other enzymes	GSTM5,GSTM3,GSTT1	0.723678
KEGG	hsa04930	Type II diabetes mellitus	SOCS2,ADIPOQ	0.723678
KEGG	hsa04932	Non-alcoholic fatty liver disease	PPARG,LEP,NDUFA4L2,FOS,ADIPOQ	0.734564
KEGG	hsa04662	B cell receptor signaling pathway	FOS,LILRB4,FCGR2B	0.734564
KEGG	hsa00360	Phenylalanine metabolism	MAOA	0.751813
KEGG	hsa04919	Thyroid hormone signaling pathway	ATP1A1,HIF1A,FOXO1,PLN	0.751813
KEGG	hsa05030	Cocaine addiction	MAOA,FOSB	0.751813
KEGG	hsa00510	N-Glycan biosynthesis	MAN2A1,MGAT4A	0.765078
KEGG	hsa04630	JAK-STAT signaling pathway	OSMR,SOCS2,LEP,FHL1,GHR	0.771146
KEGG	hsa04913	Ovarian steroidogenesis	IGF1,AKR1C3	0.771146
KEGG	hsa00511	Other glycan degradation	MAN2B2	0.771209
KEGG	hsa04727	GABAergic synapse	GNG11,GABRB1,GABRA4	0.771209
KEGG	hsa04976	Bile secretion	ATP1A1,ABCG2,ABCC3	0.771209
KEGG	hsa05235	PD-L1 expression and PD-1 checkpoint pathway in cancer	HIF1A,TLR2,FOS	0.771209
KEGG	hsa04080	Neuroactive ligand-receptor interaction	P2RY14,NPY1R,VIPR1,LEP,TAC1,GHR,GABRB1,GABRA4,CTSG,ADORA3	0.772993
KEGG	hsa05032	Morphine addiction	GNG11,GABRB1,GABRA4	0.786082
KEGG	hsa04068	FoxO signaling pathway	SGK1,FOXO1,TNFSF10,IGF1	0.802095
KEGG	hsa00100	Steroid biosynthesis	TM7SF2	0.802656
KEGG	hsa05134	Legionellosis	TLR2,CXCL1	0.821428
KEGG	hsa04666	Fc gamma R-mediated phagocytosis	FCGR1A,AMPH,FCGR2B	0.840208
KEGG	hsa04910	Insulin signaling pathway	FOXO1,PRKAR2B,SOCS2,FBP1	0.840208
KEGG	hsa01522	Endocrine resistance	IGF1,FOS,MMP9	0.840208
KEGG	hsa03060	Protein export	HSPA5	0.850987
KEGG	hsa04964	Proximal tubule bicarbonate reclamation	ATP1A1	0.850987
KEGG	hsa05142	Chagas disease	TLR2,FOS,CCL3	0.864767
KEGG	hsa00534	Glycosaminoglycan biosynthesis - heparan sulfate / heparin	XYLT1	0.864767
KEGG	hsa04623	Cytosolic DNA-sensing pathway	IL33,DDX58	0.867755
KEGG	hsa04625	C-type lectin receptor signaling pathway	RRAS,BCL3,CLEC7A	0.870092
KEGG	hsa04929	GnRH secretion	SPP1,KCNN4	0.870092
KEGG	hsa04928	Parathyroid hormone synthesis, secretion and action	TNFSF11,EGR1,FOS	0.876399
KEGG	hsa00563	Glycosylphosphatidylinositol (GPI)-anchor biosynthesis	PIGP	0.876399
KEGG	hsa04723	Retrograde endocannabinoid signaling	NDUFA4L2,GNG11,GABRB1,GABRA4	0.876399
KEGG	hsa04613	Neutrophil extracellular trap formation	FCGR1A,TLR7,CLEC7A,TLR2,CTSG	0.876399
KEGG	hsa05221	Acute myeloid leukemia	FCGR1A,SPI1	0.876399
KEGG	hsa04931	Insulin resistance	FOXO1,CD36,GFPT2	0.876399
KEGG	hsa00830	Retinol metabolism	ADH1C,ADH1B	0.883864
KEGG	hsa05167	Kaposi sarcoma-associated herpesvirus infection	HIF1A,ZFP36,FOS,GNG11,CXCL1	0.892431
KEGG	hsa04622	RIG-I-like receptor signaling pathway	ISG15,DDX58	0.892621
KEGG	hsa05120	Epithelial cell signaling in Helicobacter pylori infection	ADAM10,CXCL1	0.892621
KEGG	hsa04137	Mitophagy - animal	RRAS,HIF1A	0.907659
KEGG	hsa00030	Pentose phosphate pathway	FBP1	0.907659
KEGG	hsa04726	Serotonergic synapse	MAOA,GNG11,GABRB1	0.907659
KEGG	hsa01230	Biosynthesis of amino acids	PHGDH,SDS	0.922803
KEGG	hsa04918	Thyroid hormone synthesis	HSPA5,ATP1A1	0.922803
KEGG	hsa05161	Hepatitis B	TLR2,DDX58,FOS,MMP9	0.922803
KEGG	hsa04071	Sphingolipid signaling pathway	CTSD,FCER1A,ADORA3	0.922803
KEGG	hsa05132	Salmonella infection	RRAS,FHOD1,TNFSF10,TLR2,FOS,MYL9	0.923844
KEGG	hsa04015	Rap1 signaling pathway	RRAS,ENAH,DOCK4,VEGFC,IGF1	0.931317
KEGG	hsa04022	cGMP-PKG signaling pathway	ATP1A1,PLN,MYL9,ADORA3	0.931317
KEGG	hsa00040	Pentose and glucuronate interconversions	AKR1B10	0.931317
KEGG	hsa05207	Chemical carcinogenesis - receptor activation	GSTM5,TNFSF11,FOS,GSTM3,GSTT1	0.931317
KEGG	hsa04530	Tight junction	EPB41L4B,TJP2,CLDN5,MYL9	0.931317
KEGG	hsa00512	Mucin type O-glycan biosynthesis	GALNT7	0.931317
KEGG	hsa00760	Nicotinate and nicotinamide metabolism	NAMPT	0.931317
KEGG	hsa04141	Protein processing in endoplasmic reticulum	HSPA5,HYOU1,CKAP4,CRYAB	0.931317
KEGG	hsa04146	Peroxisome	PECR,PHYH	0.931317
KEGG	hsa05143	African trypanosomiasis	VCAM1	0.931317
KEGG	hsa05216	Thyroid cancer	PPARG	0.931317
KEGG	hsa04911	Insulin secretion	ATP1A1,KCNN4	0.953715
KEGG	hsa04728	Dopaminergic synapse	MAOA,FOS,GNG11	0.953715
KEGG	hsa04260	Cardiac muscle contraction	ATP1A1,CASQ2	0.954754
KEGG	hsa04210	Apoptosis	CTSD,TNFSF10,FOS	0.954754
KEGG	hsa00380	Tryptophan metabolism	MAOA	0.954754
KEGG	hsa04915	Estrogen signaling pathway	CTSD,FOS,MMP9	0.954754
KEGG	hsa00860	Porphyrin metabolism	BLVRB	0.954754
KEGG	hsa04975	Fat digestion and absorption	CD36	0.954754
KEGG	hsa04970	Salivary secretion	ATP1A1,KCNN4	0.954754
KEGG	hsa05222	Small cell lung cancer	LAMB1,CKS1B	0.954754
KEGG	hsa04140	Autophagy - animal	RRAS,HIF1A,CTSD	0.954754
KEGG	hsa04350	TGF-beta signaling pathway	BMP5,INHBB	0.954754
KEGG	hsa04550	Signaling pathways regulating pluripotency of stem cells	ZFHX3,INHBB,IGF1	0.954754
KEGG	hsa05414	Dilated cardiomyopathy	PLN,IGF1	0.954754
KEGG	hsa04713	Circadian entrainment	FOS,GNG11	0.954754
KEGG	hsa00514	Other types of O-glycan biosynthesis	GALNT7	0.954754
KEGG	hsa04973	Carbohydrate digestion and absorption	ATP1A1	0.954754
KEGG	hsa04020	Calcium signaling pathway	CXCR4,VEGFC,PLN,MCOLN3,CASQ2	0.954754
KEGG	hsa00564	Glycerophospholipid metabolism	PLD3,GPD1	0.954754
KEGG	hsa05231	Choline metabolism in cancer	HIF1A,FOS	0.954754
KEGG	hsa05224	Breast cancer	TNFSF11,IGF1,FOS	0.954754
KEGG	hsa00565	Ether lipid metabolism	PLD3	0.957114
KEGG	hsa05130	Pathogenic Escherichia coli infection	TNFSF10,FOS,CLDN5,MYO1D	0.957114
KEGG	hsa04261	Adrenergic signaling in cardiomyocytes	ATP1A1,PPP1R1A,PLN	0.957114
KEGG	hsa05110	Vibrio cholerae infection	TJP2	0.957114
KEGG	hsa00330	Arginine and proline metabolism	MAOA	0.961716
KEGG	hsa04961	Endocrine and other factor-regulated calcium reabsorption	ATP1A1	0.965679
KEGG	hsa04150	mTOR signaling pathway	SGK1,CAB39L,IGF1	0.965679
KEGG	hsa04218	Cellular senescence	RRAS,FOXO1,IGFBP3	0.965679
KEGG	hsa04922	Glucagon signaling pathway	FOXO1,FBP1	0.965976
KEGG	hsa04340	Hedgehog signaling pathway	GLI3	0.965976
KEGG	hsa01212	Fatty acid metabolism	ACADL	0.965976
KEGG	hsa05170	Human immunodeficiency virus 1 infection	CXCR4,TLR2,FOS,GNG11	0.965976
KEGG	hsa04725	Cholinergic synapse	FOS,GNG11	0.965976
KEGG	hsa04724	Glutamatergic synapse	SLC1A3,GNG11	0.965976
KEGG	hsa04730	Long-term depression	IGF1	0.965976
KEGG	hsa04978	Mineral absorption	ATP1A1	0.965976
KEGG	hsa04810	Regulation of actin cytoskeleton	RRAS,ENAH,CXCR4,MYL9	0.965976
KEGG	hsa05225	Hepatocellular carcinoma	GSTM5,GSTM3,GSTT1	0.965976
KEGG	hsa00140	Steroid hormone biosynthesis	AKR1C3	0.965976
KEGG	hsa00590	Arachidonic acid metabolism	AKR1C3	0.965976
KEGG	hsa00561	Glycerolipid metabolism	AKR1B10	0.965976
KEGG	hsa00310	Lysine degradation	PLOD2	0.965976
KEGG	hsa05217	Basal cell carcinoma	GLI3	0.965976
KEGG	hsa05020	Prion disease	HSPA5,C6,NDUFA4L2,EGR1,C7	0.965976
KEGG	hsa04927	Cortisol synthesis and secretion	KCNK2	0.971527
KEGG	hsa04611	Platelet activation	COL1A2,COL1A1	0.971527
KEGG	hsa04720	Long-term potentiation	PPP1R1A	0.971527
KEGG	hsa04664	Fc epsilon RI signaling pathway	FCER1A	0.971527
KEGG	hsa05211	Renal cell carcinoma	HIF1A	0.971527
KEGG	hsa04014	Ras signaling pathway	RRAS,VEGFC,IGF1,GNG11	0.971527
KEGG	hsa05230	Central carbon metabolism in cancer	HIF1A	0.971527
KEGG	hsa04621	NOD-like receptor signaling pathway	OAS1,CXCL1,NAMPT	0.971527
KEGG	hsa05218	Melanoma	IGF1	0.972428
KEGG	hsa05034	Alcoholism	MAOA,FOSB,GNG11	0.972428
KEGG	hsa05214	Glioma	IGF1	0.979558
KEGG	hsa05412	Arrhythmogenic right ventricular cardiomyopathy	GJA1	0.980715
KEGG	hsa04721	Synaptic vesicle cycle	SLC1A3	0.980715
KEGG	hsa01521	EGFR tyrosine kinase inhibitor resistance	IGF1	0.980715
KEGG	hsa04144	Endocytosis	IGF2R,CXCR4,AMPH,TFRC	0.980715
KEGG	hsa04072	Phospholipase D signaling pathway	RRAS,FCER1A	0.9854
KEGG	hsa04742	Taste transduction	GABRA4	0.9854
KEGG	hsa05210	Colorectal cancer	FOS	0.9854
KEGG	hsa04540	Gap junction	GJA1	0.9854
KEGG	hsa05012	Parkinson disease	HSPA5,MAOA,SLC39A14,NDUFA4L2	0.9854
KEGG	hsa04921	Oxytocin signaling pathway	FOS,MYL9	0.9854
KEGG	hsa05410	Hypertrophic cardiomyopathy	IGF1	0.9854
KEGG	hsa04912	GnRH signaling pathway	EGR1	0.9854
KEGG	hsa04217	Necroptosis	IL33,TNFSF10	0.9854
KEGG	hsa04750	Inflammatory mediator regulation of TRP channels	IGF1	0.9854
KEGG	hsa04925	Aldosterone synthesis and secretion	ATP1A1	0.9854
KEGG	hsa05163	Human cytomegalovirus infection	CXCR4,GNG11,CCL3	0.9854
KEGG	hsa04914	Progesterone-mediated oocyte maturation	IGF1	0.9854
KEGG	hsa04972	Pancreatic secretion	ATP1A1	0.9854
KEGG	hsa04714	Thermogenesis	PPARG,NDUFA4L2,PLIN1	0.9854
KEGG	hsa04660	T cell receptor signaling pathway	FOS	0.9854
KEGG	hsa04010	MAPK signaling pathway	RRAS,VEGFC,IGF1,FOS	0.986077
KEGG	hsa04722	Neurotrophin signaling pathway	MAGED1	0.991799
KEGG	hsa05010	Alzheimer disease	ADAM10,LRP1,SLC39A14,APOE,NDUFA4L2	0.991799
KEGG	hsa04114	Oocyte meiosis	IGF1	0.991799
KEGG	hsa04650	Natural killer cell mediated cytotoxicity	TNFSF10	0.991799
KEGG	hsa00190	Oxidative phosphorylation	NDUFA4L2	0.991799
KEGG	hsa04270	Vascular smooth muscle contraction	MYL9	0.991799
KEGG	hsa05135	Yersinia infection	FOS	0.991799
KEGG	hsa04934	Cushing syndrome	KCNK2	0.991799
KEGG	hsa04390	Hippo signaling pathway	BMP5	0.991799
KEGG	hsa05016	Huntington disease	SLC1A3,PPARG,NDUFA4L2	0.991799
KEGG	hsa05206	MicroRNAs in cancer	TNC,PLAU,MMP9	0.991799
KEGG	hsa05168	Herpes simplex virus 1 infection	HLA-DQB1,HLA-DQA1,OAS1,HLA-DPA1,TLR2,DDX58	0.991799
KEGG	hsa05131	Shigellosis	FOXO1,MYL9	0.991799
KEGG	hsa04310	Wnt signaling pathway	WIF1	0.991799
KEGG	hsa05014	Amyotrophic lateral sclerosis	HSPA5,ANG,NDUFA4L2	0.997127
KEGG	hsa05022	Pathways of neurodegeneration - multiple diseases	HSPA5,NDUFA4L2	0.999901
