# Supplementary material for: A comprehensive analysis of biomarkers associated with synovitis and chondrocyte apoptosis in osteoarthritis
Source: Front Immunol. 2023 Jul 21;14:1149686. doi: 10.3389/fimmu.2023.1149686 (PMC10401591; doi:10.3389/fimmu.2023.1149686)
Supplement: Supplementary file 5 [file Table_4.xlsx]

## Sheet: 表3-gsea-go
ID	Description	setSize	enrichmentScore	NES	pvalue	p.adjust	qvalues	rank	leading_edge	core_enrichment
GO_ATP_SYNTHESIS_COUPLED_ELECTRON_TRANSPORT	go atp synthesis coupled electron transport	71	-0.705177	-2.53391	1e-10	2.85091e-08	2.17177e-08	2484	tags=69%, list=19%, signal=56%	COQ9/DNAJC15/ISCU/NDUFB5/NDUFV1/COX4I1/COX8A/NDUFB4/NDUFV2/PARK7/NDUFA9/NDUFB8/NDUFA3/PINK1/NDUFB11/NDUFS3/COX7B/UQCRC2/UQCR10/NDUFA1/UQCRQ/NDUFA8/NDUFAB1/SDHD/NDUFC2/NDUFC1/NDUFB2/COX6A1/COX7A2L/NDUFS6/COX6C/CYC1/NDUFA6/COX7C/COX6B1/NDUFA4/UQCRB/NDUFA13/NDUFB7/NDUFB3/NDUFS7/NDUFA2/NDUFA7/UQCR11/UQCRH/NDUFB6/NDUFS5/COX5B/NDUFS4
GO_CARBOHYDRATE_BINDING	go carbohydrate binding	181	0.542706	2.22511	1e-10	2.85091e-08	2.17177e-08	1532	tags=30%, list=12%, signal=27%	CHI3L2/OLR1/CHI3L1/NPTX2/PLOD2/MAN2A1/GAA/CLEC7A/FBP1/MAN2B2/IGF2R/GALNT7/PLOD1/VCAN/CALR/ATRN/CANX/OS9/P4HA1/MAN2B1/MRC2/CLEC5A/GALNT1/GANAB/SELE/ENPP1/ENG/HK3/UAP1/MLEC/SELL/HK1/CD248/CD69/PFKM/LOXL2/OGFOD1/GALNT2/MANBA/CD72/PLOD3/LY75/CLEC11A/SLC2A3/GALNT6/ACAN/GALNT10/HLA-DRB1/SELP/CD93/HLA-DRA/GYS1/SLC2A5/GPI/PAM
GO_CYTOSOLIC_RIBOSOME	go cytosolic ribosome	96	-0.630494	-2.35852	1e-10	2.85091e-08	2.17177e-08	3191	tags=75%, list=24%, signal=57%	RPL22/RPS14/EIF2AK2/RPLP1/RPS24/RPL41/RPS23/RPS18/RPL7/RPLP2/RPL37A/RPS19/RPS12/RPL10/RPL12/RPL39L/RPS6/RPL9/RPL13/RPL35A/RPL21/RPS10/RPL30/RPL27A/RPS4X/RPL36A/RPS11/RPL39/RPS17/RPS27/MCTS1/RPSA/RPL37/RPS15/RPS3A/RPS29/RPL6/RPS8/RPS27L/RPL7A/RPS15A/RPL23/RPL10L/UBA52/RPL29/RPS5/RPL15/RPS9/RPL8/RPS3/RPL32/RPS25/RPL14/RPL24/RPS27A/RPS16/RPL10A/RPL11/RPS21/RPL31/RPL26L1/RPL36/RPS7/RPL38/RPL35/EIF2D/…
GO_ELECTRON_TRANSPORT_CHAIN	go electron transport chain	143	-0.584298	-2.31253	1e-10	2.85091e-08	2.17177e-08	2484	tags=58%, list=19%, signal=48%	COQ9/TXNRD3/DNAJC15/ISCU/GSR/NDUFB5/NDUFV1/CIAPIN1/COX4I1/COX8A/NDUFB4/AKR1C4/NDUFV2/PARK7/NDUFA9/NDUFB8/AOC2/HAAO/NDUFA3/SDHB/COX11/GLRX5/CYB5B/PINK1/NDUFB11/CYP19A1/NDUFS3/COX7B/UQCRC2/POLG2/XDH/UQCR10/IDO1/NDUFA1/ALDH2/UQCRQ/NCF1/NDUFA8/NDUFAB1/SDHD/NDUFC2/SCO2/NDUFC1/NDUFB2/COX6A1/COX7A2L/AKR7A2/NDUFS6/COX6C/CYC1/NDUFA6/COX7C/COX6B1/NDUFA4/ETFB/UQCRB/ETFA/NDUFA13/SURF1/QDPR/MAOB/NDUFB7/NDUFB3…
GO_ENDOPLASMIC_RETICULUM_LUMEN	go endoplasmic reticulum lumen	246	0.610782	2.59265	1e-10	2.85091e-08	2.17177e-08	1310	tags=34%, list=10%, signal=31%	SPP1/GOLM1/COL5A2/TNC/COL5A1/APOE/SERPINH1/LAMB1/HYOU1/IGFBP3/COL11A1/COL16A1/HSPA5/TIMP1/CKAP4/ADAM10/ERAP2/FKBP10/CLU/COL1A1/RCN3/MGAT4A/NUCB1/COL6A3/COL1A2/CALU/FN1/COL4A2/VCAN/C4A/CALR/GPX7/F5/SPON1/COL4A1/CANX/OS9/P4HA1/IGFBP5/APLP2/PLAUR/SCG2/VWA1/LTBP1/P4HB/FKBP14/GANAB/PDIA4/COL18A1/GBF1/COL6A2/IGFBP4/UGGT1/MFGE8/COL3A1/TGOLN2/PDIA3/BACE1/SIL1/PDIA6/ARSA/EDEM3/PRKCSH/UGGT2/SERPINA1/APP/CO…
GO_EXTRACELLULAR_MATRIX	go extracellular matrix	442	0.428676	1.91898	1e-10	2.85091e-08	2.17177e-08	1309	tags=25%, list=10%, signal=23%	LRRC15/MMP1/MMP9/MMP3/COL5A2/CHI3L1/TNC/COL5A1/APOE/SERPINH1/NID2/LAMB1/MXRA5/CTSD/THBS2/LTBP3/NDP/PCOLCE/COL11A1/SERPINE2/COL16A1/BGN/ADAMTS1/TIMP1/EMILIN1/SERPINA3/CLU/COL1A1/S100A9/ADAMTSL2/COL6A3/ELN/COL1A2/GREM1/FN1/COL4A2/VCAN/CALR/PXDN/SPON1/MMP2/SERPINE1/COL4A1/AEBP1/TIMP2/ATRN/LOX/HPSE/SCARA3/ICAM1/ANGPTL2/VWA1/ADAMTS3/LTBP1/NAV2/CTSB/MMP14/CTSL/ITIH4/HTRA1/COL18A1/GLG1/PKM/SPARC/ECM1/CX…
GO_EXTRACELLULAR_STRUCTURE_ORGANIZATION	go extracellular structure organization	329	0.5364	2.34662	1e-10	2.85091e-08	2.17177e-08	1824	tags=35%, list=14%, signal=31%	SPP1/MMP1/MMP9/MMP3/COL5A2/TNC/COL5A1/SERPINH1/NID2/FAP/LAMB1/LTBP3/COL11A1/VCAM1/LRP1/COL16A1/BGN/ADAMTS1/TIMP1/ADAM10/EMILIN1/BCL3/COL1A1/ADAMTSL2/COL6A3/ELN/COL1A2/GREM1/FN1/COL4A2/ITGAV/VCAN/FOXC1/PXDN/MMP2/SERPINE1/COL4A1/AEBP1/TIMP2/P4HA1/ITGB2/LOX/KDR/ITGA5/ICAM1/SOX9/VWA1/ADAMTS3/TNFRSF1A/MMP14/BMP1/CTSL/PDPN/HTRA1/COL18A1/ENG/SPARC/FSCN1/HAS1/MFAP2/COL6A2/COL3A1/TGFBI/FLRT2/ITGA4/SULF1/I…
GO_LEUKOCYTE_MIGRATION	go leukocyte migration	404	0.444305	1.97213	1e-10	2.85091e-08	2.17177e-08	1857	tags=30%, list=14%, signal=27%	MMP1/OLR1/CXCL1/CXADR/CCL3/CXCR4/CXCL6/VCAM1/VEGFC/ADAM10/TREM2/TNFSF11/EMILIN1/COL1A1/MERTK/S100A9/COL1A2/GREM1/FN1/ITGAV/SLC16A1/SLAMF8/ATP1B1/CALR/ROR2/SERPINE1/CSF3R/DUSP1/CD74/NCKAP1L/ITGB2/HCK/LYN/ITGA5/ICAM1/CCL4/SCG2/MMP14/MPP1/CXCL8/SELE/THY1/LBP/PDE4B/TNFRSF11A/THBD/PROS1/C5AR1/CCL2/GLG1/PTAFR/ECM1/CXCL12/PTPN6/GBF1/HMOX1/CCL5/CXCL2/ATP1B3/STK10/CCR1/SELL/PIP5K1C/ITGA4/PLVAP/S100A8/SHC1…
GO_MITOCHONDRIAL_MATRIX	go mitochondrial matrix	343	-0.47604	-2.10752	1e-10	2.85091e-08	2.17177e-08	2697	tags=37%, list=20%, signal=31%	CYP27A1/MRPS2/SUCLG2/GCDH/SIRT4/TUFM/MRPL28/PDHA2/C1QBP/GRPEL1/DNAJC15/ISCU/SIRT3/MCAT/GSR/PDHX/TERT/LDHAL6B/METTL17/DTYMK/MRPL35/LACTB2/TFB1M/MRPS27/TMLHE/METTL4/BCKDHA/HMGCL/DGUOK/FARS2/HSPA1L/PARK7/NDUFA9/NDUFB8/HSD17B10/TRMT5/ETHE1/GLRX5/GADD45GIP1/ALDH5A1/ACAT1/MTERF4/CA5B/NUBPL/DECR1/NDUFS3/MRPL18/TDRD7/MRPL16/VDAC2/POLG2/MPST/MRPS7/CARS2/MRPL23/CLPP/ARG2/ACADS/HIBCH/MRPL44/MRPS18C/HAGH/MRP…
GO_MITOCHONDRIAL_PROTEIN_COMPLEX	go mitochondrial protein complex	163	-0.585011	-2.35827	1e-10	2.85091e-08	2.17177e-08	2692	tags=56%, list=20%, signal=46%	UQCRFS1/MRPS2/SUCLG2/MRPL28/PDHA2/GRPEL1/DNAJC15/NDUFB5/NDUFV1/TIMM17B/MRPL35/COX4I1/MRPS27/MTX1/BCKDHA/NDUFB4/NDUFV2/NDUFA9/NDUFB8/HSD17B10/TIMM8B/NDUFA3/SDHB/MTERF4/NDUFB11/NDUFS3/MRPL18/UQCRC2/MRPL16/POLG2/MRPS7/MRPL23/TIMM9/TIMM10/SLC25A6/MRPL44/UQCR10/MRPS18C/MRPS33/CHCHD3/NDUFA1/MRPS17/PHB2/UQCRQ/BCS1L/MRPS18B/NDUFA8/NDUFAB1/SDHD/NDUFC2/NDUFC1/NDUFB2/COX6A1/MRPL39/NDUFS6/MRPL42/CYC1/NDUFA6/…
GO_MITOCHONDRIAL_RESPIRATORY_CHAIN_COMPLEX_ASSEMBLY	go mitochondrial respiratory chain complex assembly	60	-0.740444	-2.58443	1e-10	2.85091e-08	2.17177e-08	2352	tags=70%, list=18%, signal=58%	NDUFB5/NDUFV1/UQCC1/NDUFB4/NDUFV2/NDUFA9/NDUFB8/COX17/NDUFA3/NDUFB11/NUBPL/NDUFS3/NDUFAF4/COX16/NDUFAF3/UQCR10/NDUFA1/BCS1L/NDUFA8/NDUFAB1/NDUFC2/SCO2/NDUFC1/NDUFB2/NDUFS6/NDUFA6/UQCRB/COA4/NDUFA13/SURF1/NDUFB7/NDUFB3/NDUFS7/NDUFA2/SDHAF1/NDUFA7/NDUFB6/COA3/NDUFS5/NDUFS4/TMEM126B/ECSIT
GO_MYELOID_LEUKOCYTE_MEDIATED_IMMUNITY	go myeloid leukocyte mediated immunity	476	0.432587	1.94812	1e-10	2.85091e-08	2.17177e-08	2029	tags=32%, list=15%, signal=28%	OLR1/MMP9/CHI3L1/CXCL1/CCL3/PLAU/GAA/CXCL6/CTSD/TNFAIP6/ANPEP/CKAP4/ADAM10/SERPINA3/IGF2R/S100A9/TLR2/ITGAV/PTPRC/RAB31/TMEM30A/PLEKHO2/FGR/TIMP2/LPCAT1/LILRB2/GRN/NCKAP1L/ITGB2/MAN2B1/HPSE/DOCK2/TCIRG1/GLB1/LYN/FCGR3B/PLAUR/CLEC5A/DDX21/IL4R/CTSB/HP/GALNS/FCGR2A/C5AR1/PKM/PTAFR/PTPN6/HMOX1/AOC1/HK3/ACLY/STK10/CD68/MLEC/HGSNAT/SELL/COTL1/PSAP/BIN2/ARSA/S100A8/CTSA/SERPINA1/ABR/STXBP2/MVP/CAB39/SI…
GO_ORGANELLE_INNER_MEMBRANE	go organelle inner membrane	347	-0.497548	-2.20824	1e-10	2.85091e-08	2.17177e-08	2352	tags=39%, list=18%, signal=33%	NDUFB5/NDUFV1/CCDC51/MPC2/SLC25A20/HCCS/TIMM17B/MRPL35/COX4I1/MRPS27/UQCC1/COX8A/PMPCB/NDUFB4/SIRT1/SLC25A4/MTCH1/NDUFV2/COQ7/NDUFA9/NDUFB8/GHITM/ENDOG/SLC25A38/UNC50/TIMM8B/NDUFA3/SDHB/SLC25A14/COX11/AURKAIP1/PINK1/NDUFB11/HIGD1A/NDUFS3/COX7B/MRPL18/UQCRC2/MRPL16/MRPS7/MRPL23/NDUFAF4/COX16/TIMM9/TIMM10/NDUFAF3/SLC25A6/MRPL44/SLC25A23/UQCR10/MRPS18C/MRPS33/CHCHD3/RPS3/NDUFA1/MRPS17/PHB2/UQCRQ/PAR…
GO_OSSIFICATION	go ossification	334	0.474225	2.07307	1e-10	2.85091e-08	2.17177e-08	2154	tags=34%, list=16%, signal=29%	SPP1/TAC1/ANKH/NELL1/COL5A2/TNC/CDH11/JUNB/CCL3/CHSY1/IGFBP3/LTBP3/COL11A1/VEGFC/MN1/TNFSF11/IGF1/ACP5/GLI3/COL1A1/HIF1A/XYLT1/COL1A2/GREM1/VCAN/FOXC1/EGR2/ATP6AP1/MMP2/ROR2/FGR/LOX/IGFBP5/TCIRG1/SMAD7/MRC2/CLEC5A/SOX9/DDX21/MMP14/BMP1/FZD1/TNFRSF11A/TPM4/ENPP1/SYNCRIP/SPARC/GPNMB/P2RX7/ECM1/ALPL/SBNO2/CCR1/SND1/HDAC7/CCDC47/CEBPB/CSGALNACT1/HSD17B4/SEMA4D/ATP2B1/RASSF2/PTGS2/PDLIM7/SLC26A2/TGFB1…
GO_OXIDOREDUCTASE_ACTIVITY_ACTING_ON_NAD_P_H_QUINONE_OR_SIMILAR_COMPOUND_AS_ACCEPTOR	go oxidoreductase activity acting on nad p h quinone or similar compound as acceptor	44	-0.790421	-2.59603	1e-10	2.85091e-08	2.17177e-08	2352	tags=84%, list=18%, signal=69%	NDUFB5/NDUFV1/NDUFB4/AKR1C4/NDUFV2/CBR1/NDUFA9/NDUFB8/NDUFA3/NDUFS3/NDUFA1/NDUFA8/NDUFAB1/NDUFC2/NDUFC1/NDUFB2/NDUFS6/NDUFA6/NDUFA4/NDUFA13/TP53I3/NDUFB7/NDUFB3/NDUFS7/DHRS4/NDUFA2/NDUFA7/DCXR/NDUFB6/CRYZL1/AKR1C1/NDUFS5/NDUFS4/NQO2/NQO1/AKR1C2/AKR1C3
GO_POSITIVE_REGULATION_OF_CELLULAR_COMPONENT_MOVEMENT	go positive regulation of cellular component movement	468	0.426058	1.91669	1e-10	2.85091e-08	2.17177e-08	1832	tags=26%, list=14%, signal=23%	TAC1/CEMIP/LRRC15/MMP9/CCL3/SEMA3A/PLAU/CXCR4/LAMB1/DOCK4/CLEC7A/TNFAIP6/SEMA5A/VEGFC/LRP1/HSPA5/ADAMTS1/ADAM10/TREM2/IGF1/COL1A1/HIF1A/FN1/ITGAV/CALR/PTPRC/ROR2/SERPINE1/FGR/CD74/GRN/NCKAP1L/SEMA3C/KDR/IGFBP5/LYN/ITGA5/ICAM1/CCL4/SOX9/ATM/SSH1/MMP14/JUN/CXCL8/MAP4K4/PDPN/PTP4A1/SELE/STAT3/THY1/LBP/C5AR1/PDGFRB/COL18A1/SPARC/GPNMB/PTAFR/CXCL12/HMOX1/CCL5/PPP3CA/CCR1/ITGA4/PLVAP/HDAC7/CORO1A/SEMA4…
GO_RESPIRATORY_ELECTRON_TRANSPORT_CHAIN	go respiratory electron transport chain	84	-0.682395	-2.52442	1e-10	2.85091e-08	2.17177e-08	2484	tags=65%, list=19%, signal=54%	COQ9/DNAJC15/ISCU/NDUFB5/NDUFV1/COX4I1/COX8A/NDUFB4/NDUFV2/PARK7/NDUFA9/NDUFB8/NDUFA3/SDHB/PINK1/NDUFB11/NDUFS3/COX7B/UQCRC2/POLG2/UQCR10/NDUFA1/UQCRQ/NDUFA8/NDUFAB1/SDHD/NDUFC2/SCO2/NDUFC1/NDUFB2/COX6A1/COX7A2L/NDUFS6/COX6C/CYC1/NDUFA6/COX7C/COX6B1/NDUFA4/ETFB/UQCRB/ETFA/NDUFA13/NDUFB7/NDUFB3/NDUFS7/NDUFA2/NDUFA7/UQCR11/UQCRH/NDUFB6/NDUFS5/COX5B/NDUFS4/GPD1
GO_RIBOSOMAL_SUBUNIT	go ribosomal subunit	145	-0.647646	-2.56034	1e-10	2.85091e-08	2.17177e-08	3191	tags=74%, list=24%, signal=57%	RPL22/RPS14/NSUN3/DAP3/RPLP1/RPS24/RPL41/RPS23/RPS18/RPL7/RPLP2/RPL37A/MRPS2/RPS19/RPS12/RPL10/MRPL28/RPL12/RPL39L/RPS6/RPL9/MRPL35/RPL13/RPL35A/MRPS27/RPL21/RPS10/RPL30/RPL27A/RPS4X/RPL36A/RPS11/RPL39/RPS17/RPS27/MCTS1/RPSA/RPL37/RPS15/RPS3A/RPS29/RPL6/RPS8/MTERF4/RPS27L/RPL7A/MRPL18/MRPL16/RPS15A/RPL23/MRPS7/MRPL23/RPL10L/UBA52/RPL29/RPS5/RPL15/MRPL44/RPS9/MRPS18C/MRPS33/RPL8/RPS3/RPL32/MRPS17/…
GO_RIBOSOME	go ribosome	173	-0.59786	-2.42901	1e-10	2.85091e-08	2.17177e-08	3191	tags=68%, list=24%, signal=52%	RPL22/RPS14/NSUN3/FMR1/EIF2AK2/DAP3/RPLP1/RPS24/RPL41/RPS23/RPS18/RPL7/PTCD3/RPLP2/RPL37A/MRPS2/RPS19/RPS12/RPL10/MRPL28/RPL12/RPL39L/MT3/RPS6/METTL17/RPL9/MRPL35/RPL13/RPL35A/MRPS27/RPL21/RPS10/RPL30/RPL27A/RPS4X/RPL36A/RPS11/RPL39/RPS17/RPS27/MCTS1/RPSA/RPL37/RPS15/RPS3A/RPS29/RPL6/RPS8/GADD45GIP1/AURKAIP1/MTERF4/RPS27L/RPL7A/MRPL18/MRPL16/RPS15A/RPL23/MRPS7/MRPL23/RPL10L/UBA52/RPL29/RPS5/RPL15…
GO_SKELETAL_SYSTEM_DEVELOPMENT	go skeletal system development	417	0.450225	2.00206	1e-10	2.85091e-08	2.17177e-08	1612	tags=24%, list=12%, signal=22%	ANKH/MMP9/COL5A2/CHI3L1/CDH11/SLC39A14/SERPINH1/CHSY1/GJA1/LTBP3/COL11A1/CHST11/BGN/TIMP1/TNFSF11/IGF1/ACP5/TRPS1/GLI3/COL1A1/HIF1A/XYLT1/COL1A2/GREM1/VCAN/FOXC1/ATP6AP1/PTPRC/MMP2/ROR2/FGR/SOX5/LILRB1/LOX/VDR/SMAD7/HMGA2/PCSK5/ARID5B/SOX9/MMP14/BMP1/VKORC1/PDGFRB/ENG/GLG1/SPARC/PAPSS2/P2RX7/ECM1/CREB3L2/PTPN6/ALPL/COL3A1/MEIS1/TGFBI/LRRC17/NOTCH2/SH2B3/TP53/SULF1/WASF2/BBX/ITGB8/SLC38A10/CSGALNA…
GO_STRUCTURAL_CONSTITUENT_OF_RIBOSOME	go structural constituent of ribosome	128	-0.67397	-2.63699	1e-10	2.85091e-08	2.17177e-08	3053	tags=73%, list=23%, signal=57%	DAP3/RPLP1/RPS24/RPL41/RPS23/RPS18/RPL7/RPLP2/RPL37A/MRPS2/RPS19/RPS12/RPL10/MRPL28/RPL12/RPL39L/RPS6/RPL9/MRPL35/RPL13/RPL35A/RPL21/RPS10/RPL30/RPL27A/RPS4X/RPL36A/RPS11/RPL39/RPS17/RPS27/RPSA/RPL37/RPS15/RPS3A/RPS29/RPL6/RPS8/RPS27L/RPL7A/MRPL18/MRPL16/RPS15A/RPL23/MRPS7/MRPL23/RPL10L/UBA52/RPL29/RPS5/RPL15/RPS9/MRPS18C/MRPS33/RPL8/RPS3/RPL32/MRPS17/RPS25/RPL14/RPL24/MRPS18B/RPS27A/RPS16/RPL10A…
GO_VACUOLAR_MEMBRANE	go vacuolar membrane	311	0.48461	2.10988	1e-10	2.85091e-08	2.17177e-08	3027	tags=43%, list=23%, signal=34%	SLC39A14/GAA/SLC36A1/CTSD/ANPEP/LRP1/HLA-DQA1/CKAP4/PLD3/LAPTM5/TLR7/MCOLN3/MAN2B2/IGF2R/HLA-DPA1/HLA-DQB1/ATP6V1B2/TMEM30A/SEH1L/LPCAT1/RPN2/SLC15A3/CD74/GRN/MAN2B1/HPSE/TCIRG1/ATP6V1A/THBD/AP1B1/ENPP1/NPC1/CD68/HGSNAT/MFSD12/HLA-DQB2/PSAP/TPCN1/CTSA/WDR41/WIPI1/DAB2/ENPEP/MANBA/ATP13A2/MYO6/HLA-DMB/P2RX4/SLC17A5/UBA1/ATP11B/GBA/FPR1/LAMP1/GPR137B/HLA-DMA/VPS39/HLA-DRB1/ENTPD4/CMTM6/C3AR1/ATP6V0…
GO_REGULATION_OF_CELL_ACTIVATION	go regulation of cell activation	470	0.420102	1.89277	1.19731e-10	3.265e-08	2.48722e-08	1857	tags=27%, list=14%, signal=24%	TAC1/APOE/CCL3/TFRC/CLEC7A/SERPINE2/VCAM1/TREM2/TNFSF11/EMILIN1/IGF1/SASH3/GLI3/HLA-DPA1/MERTK/LILRB4/SLAMF8/PTPRC/FGR/LILRB2/CD74/LILRB1/GRN/NCKAP1L/ITGB2/CDKN1A/SMAD7/LYN/PAXIP1/ATM/IL4R/MMP14/PDPN/CSK/THY1/LBP/THBD/PDGFRB/CCL2/PJA2/GPNMB/INHBA/PTAFR/PTPN6/HMOX1/CCL5/SH2B3/EGR3/ZMIZ1/CEBPB/SAMSN1/CORO1A/C1QTNF1/GRB2/ABL1/ABR/CASP3/STXBP2/AHR/SIRPA/SDC4/ZFP36L1/TGFB1/GAB2/INPP5D/RARA/ZFP36L2/VSI…
GO_LARGE_RIBOSOMAL_SUBUNIT	go large ribosomal subunit	88	-0.647137	-2.40197	1.54755e-10	4.04428e-08	3.08086e-08	3246	tags=72%, list=25%, signal=54%	MRPL15/RPL22/NSUN3/RPLP1/RPL41/RPL7/RPLP2/RPL37A/RPL10/MRPL28/RPL12/RPL39L/RPL9/MRPL35/RPL13/RPL35A/RPL21/RPL30/RPL27A/RPL36A/RPL39/RPL37/RPL6/MTERF4/RPL7A/MRPL18/MRPL16/RPL23/MRPL23/RPL10L/UBA52/RPL29/RPL15/MRPL44/RPL8/RPL32/RPL14/RPL24/NDUFAB1/RPL10A/RPL11/MRPL39/MRPL42/RPL31/RPL26L1/MRPL34/MRPL33/RPL36/MRPL48/RPL38/MRPL9/RPL35/MRPL24/MRPS18A/MRPL11/MRPL19/RPL18A/MRPL13/MRPL46/RPL36AL/MRPL40/RS…
GO_ORGANELLAR_RIBOSOME	go organellar ribosome	56	-0.723681	-2.50391	1.6395e-10	4.11318e-08	3.13334e-08	1541	tags=57%, list=12%, signal=51%	MTERF4/MRPL18/MRPL16/MRPS7/MRPL23/MRPL44/MRPS18C/MRPS33/MRPS17/MRPS18B/NDUFAB1/MRPL39/MRPL42/MRPL34/MRPL33/MRPS16/MRPL48/MRPS15/MRPS14/MRPL9/MRPL24/MRPS31/NDUFA7/MRPS18A/MRPL11/MRPS22/MRPL19/MRPS28/MRPL13/MRPL46/MRPL40/MRPL22
GO_OXIDATIVE_PHOSPHORYLATION	go oxidative phosphorylation	94	-0.63416	-2.37972	1.82355e-10	4.39896e-08	3.35105e-08	2484	tags=60%, list=19%, signal=49%	COQ9/DNAJC15/ISCU/NDUFB5/NDUFV1/COX4I1/COX8A/NDUFB4/NDUFV2/PARK7/NDUFA9/NDUFB8/NDUFA3/PINK1/NDUFB11/NDUFS3/COX7B/UQCRC2/SLC25A23/UQCR10/NDUFA1/UQCRQ/NDUFA8/NDUFAB1/SDHD/NDUFC2/NDUFC1/NDUFB2/COX6A1/COX7A2L/NDUFS6/COX6C/CYC1/NDUFA6/COX7C/COX6B1/NDUFA4/UQCRB/NDUFA13/SURF1/NDUFB7/NDUFB3/NDUFS7/NDUFA2/NDUFA7/UQCR11/STOML2/UQCRH/NDUFB6/COX7A2P2/NDUFS5/COX5B/NDUFS4/TEFM/COX7A2/COX7A1
GO_CELL_MORPHOGENESIS_INVOLVED_IN_NEURON_DIFFERENTIATION	go cell morphogenesis involved in neuron differentiation	488	0.408818	1.83665	2.21931e-10	5.15538e-08	3.92727e-08	1859	tags=23%, list=14%, signal=21%	SPP1/CDH11/AUTS2/APOE/SEMA3A/CXCR4/SEMA5A/LRP1/ENAH/ADAM10/SLC1A3/GLI3/FN1/ALCAM/EGR2/MAP1S/PLXNA1/EVL/PLXNA3/SEMA3C/ROBO1/UNC5B/B4GALT5/CUX1/TNFRSF12A/ZEB2/THY1/CXCL12/EPHA3/SLC9A6/MACF1/ANK3/PTPRD/PPP3CA/NOTCH2/FLRT2/ITGA4/GAP43/SHC1/TRPV2/GRB2/SEMA4D/APP/ABL1/PAFAH1B1/USP9X/YWHAH/PLXND1/MEF2A/MINK1/PDLIM7/GAB2/PLXNB2/VASP/CAPRIN2/DOCK10/ACTR2/TIAM1/NOTCH1/SIPA1L1/CYFIP1/MAPK7/PITPNA/TOP2B/DAG1…
GO_COLLAGEN_FIBRIL_ORGANIZATION	go collagen fibril organization	44	0.769156	2.51285	2.61641e-10	5.86075e-08	4.46461e-08	1240	tags=50%, list=9%, signal=45%	COL5A2/COL5A1/SERPINH1/COL11A1/EMILIN1/COL1A1/COL1A2/GREM1/FOXC1/PXDN/AEBP1/P4HA1/LOX/ADAMTS3/COL3A1/LOXL2/COL5A3/COLGALT1/PLOD3/CYP1B1/ACAN/LOXL1
GO_OXIDOREDUCTASE_ACTIVITY_ACTING_ON_NAD_P_H	go oxidoreductase activity acting on nad p h	84	-0.64359	-2.38087	5.19525e-10	1.12361e-07	8.55943e-08	2634	tags=57%, list=20%, signal=46%	DUOX2/CYB5R1/TXNRD3/GSR/NDUFB5/NDUFV1/NDUFB4/AKR1C4/NDUFV2/CBR1/NDUFA9/NDUFB8/NOS1/NDUFA3/NDUFS3/NDUFA1/CYB5R2/NCF1/NDUFA8/NDUFAB1/NDUFC2/NDUFC1/NXN/NDUFB2/NDUFS6/NDUFA6/NDUFA4/NDUFA13/TP53I3/NDUFB7/NDUFB3/NDUFS7/DHRS4/NDUFA2/NDUFA7/DCXR/NDUFB6/CRYZL1/TXN/AKR1C1/NDUFS5/NDUFS4/NOX4/GMPR/NQO2/NQO1/AKR1C2/AKR1C3
GO_NADH_DEHYDROGENASE_COMPLEX_ASSEMBLY	go nadh dehydrogenase complex assembly	43	-0.754455	-2.47209	5.69233e-10	1.19008e-07	9.06579e-08	2352	tags=74%, list=18%, signal=61%	NDUFB5/NDUFV1/NDUFB4/NDUFV2/NDUFA9/NDUFB8/NDUFA3/NDUFB11/NUBPL/NDUFS3/NDUFAF4/NDUFAF3/NDUFA1/BCS1L/NDUFA8/NDUFAB1/NDUFC2/NDUFC1/NDUFB2/NDUFS6/NDUFA6/NDUFA13/NDUFB7/NDUFB3/NDUFS7/NDUFA2/NDUFA7/NDUFB6/NDUFS5/NDUFS4/TMEM126B/ECSIT
GO_MITOCHONDRIAL_TRANSLATIONAL_TERMINATION	go mitochondrial translational termination	58	-0.703025	-2.44092	6.66429e-10	1.34834e-07	1.02714e-07	1622	tags=53%, list=12%, signal=47%	GADD45GIP1/AURKAIP1/MRPL18/MRPL16/MRPS7/MRPL23/MRPL44/MRPS18C/MRPS33/MRPS17/MRPS18B/MRPL39/MRPL42/MRPL34/MRPL33/MRPS16/MRPL48/MRPS15/MRPS14/MRPL9/MRPL24/MRPS31/MRPS18A/MRPL11/MRPS22/MRPL19/MRPS28/MRPL13/MRPL46/MRPL40/MRPL22
GO_CELL_ADHESION_MOLECULE_BINDING	go cell adhesion molecule binding	454	0.408692	1.8332	1.08586e-09	2.12828e-07	1.62128e-07	2072	tags=27%, list=16%, signal=23%	SPP1/CDH11/COL5A1/CXADR/NLGN4X/FAP/LAMB1/VCAM1/COL16A1/HSPA5/ADAM10/EMILIN1/IGF1/GOLGA3/TBC1D2/FN1/ITGAV/CALR/TIMP2/LILRB2/ITGB2/KDR/LYN/ITGA5/ICAM1/FXYD5/LARP1/CAPG/P4HB/MMP14/THY1/TES/EFHD2/GOLGA2/PKM/GPNMB/FSCN1/CXCL12/PTPN6/PLIN3/MACF1/ITGBL1/ANK3/MFGE8/PTPRD/COL3A1/ASAP1/TGFBI/TENM3/SELL/TLN1/SND1/ITGA4/WASF2/ITGB8/LRRC59/MYH9/SIRPA/THBS4/CSNK1D/MSN/VASP/DHX29/EHD4/YWHAE/P2RX4/ACVR1/UBAP2/DC…
GO_POSITIVE_REGULATION_OF_NERVOUS_SYSTEM_DEVELOPMENT	go positive regulation of nervous system development	449	0.413181	1.84809	1.11989e-09	2.12846e-07	1.62142e-07	1495	tags=21%, list=11%, signal=19%	APOE/MAN2A1/CCL3/SEMA3A/CXCR4/THBS2/SEMA5A/SERPINE2/VEGFC/LRP1/HSPA5/TREM2/GLI3/HIF1A/S100A9/TLR2/FN1/EGR2/RGS2/ROR2/TMEM30A/PLXNA1/CLSTN1/TIMP2/PLXNA3/GRN/LYN/ROBO1/CUX1/FZD1/TNFRSF12A/ZEB2/ASPM/CXCL12/BRINP1/EIF4G1/CREB3L2/EPHA3/MACF1/PTPRD/DPYSL3/TENM3/FLRT2/PTK7/MAPK6/TPBG/TRPV2/SEMA4D/TCF4/PAFAH1B1/SYT17/CLSTN3/PLXND1/CDC20/TGFB1/PLXNB2/CSNK1D/CAPRIN2/RARA/ACTR2/TIAM1/NOTCH1/CYFIP1/P2RX4/DAG…
GO_MITOCHONDRIAL_GENE_EXPRESSION	go mitochondrial gene expression	105	-0.599303	-2.26655	1.32327e-09	2.44105e-07	1.85955e-07	2683	tags=48%, list=20%, signal=38%	MRPS2/TUFM/MRPL28/C1QBP/MTO1/CDK5RAP1/MRPL35/MRPS27/UQCC1/METTL4/HSD17B10/TRMT5/GADD45GIP1/AURKAIP1/MTERF4/MRPL18/MRPL16/MRPS7/RMND1/MRPL23/MRPL44/MRPS18C/MRPS33/MRPS17/MRPS18B/MRPL39/MRPL42/MRPL34/MRPL33/NGRN/MRPS16/MRPL48/MRPS15/MRPS14/MRPL9/MRPL24/MRPS31/NDUFA7/MRPS18A/MRPL11/MRPS22/MRPL19/MRPS28/COA3/MRPL13/MRPL46/TEFM/MRPL40/MRPL22/WARS2
GO_RESPIRASOME	go respirasome	68	-0.670644	-2.4098	1.394e-09	2.49806e-07	1.90297e-07	2352	tags=72%, list=18%, signal=60%	NDUFB5/NDUFV1/COX4I1/COX8A/NDUFB4/NDUFV2/NDUFA9/NDUFB8/NDUFA3/SDHB/NDUFB11/HIGD1A/NDUFS3/COX7B/UQCRC2/UQCR10/NDUFA1/UQCRQ/BCS1L/NDUFA8/NDUFAB1/SDHD/NDUFC2/NDUFC1/NDUFB2/COX6A1/COX7A2L/NDUFS6/CYC1/NDUFA6/COX7C/COX6B1/NDUFA4/UQCRB/NDUFA13/SURF1/NDUFB7/NDUFB3/NDUFS7/NDUFA2/NDUFA7/UQCR11/UQCRH/NDUFB6/COX7A2P2/NDUFS5/NDUFS4/COX7A2/COX7A1
GO_MITOCHONDRIAL_ELECTRON_TRANSPORT_NADH_TO_UBIQUINONE	go mitochondrial electron transport nadh to ubiquinone	40	-0.764086	-2.44671	1.91155e-09	3.33034e-07	2.537e-07	2484	tags=80%, list=19%, signal=65%	COQ9/DNAJC15/ISCU/NDUFB5/NDUFV1/NDUFB4/NDUFV2/PARK7/NDUFA9/NDUFB8/NDUFA3/PINK1/NDUFB11/NDUFS3/NDUFA1/NDUFA8/NDUFAB1/NDUFC2/NDUFC1/NDUFB2/NDUFS6/NDUFA6/NDUFA4/NDUFA13/NDUFB7/NDUFB3/NDUFS7/NDUFA2/NDUFA7/NDUFB6/NDUFS5/NDUFS4
GO_GLYCOPROTEIN_METABOLIC_PROCESS	go glycoprotein metabolic process	297	0.45753	1.99311	1.972e-09	3.34281e-07	2.54649e-07	2642	tags=38%, list=20%, signal=31%	MAN2A1/CHSY1/COL11A1/CHST11/BGN/IGF1/GALNT7/HIF1A/MGAT4A/XYLT1/DPY19L1/GAL3ST4/GFPT2/C1GALT1/ST8SIA4/VCAN/PHLDA1/RPN2/OS9/MAN2B1/CHPF2/HPSE/ST3GAL1/B4GALT5/GALNT1/CTSL/GANAB/GFPT1/PGM3/GOLGA2/CHST3/UGGT1/HS2ST1/NPC1/RPN1/SULF1/EDEM3/CSGALNACT1/PRKCSH/UGGT2/EDEM1/COG7/STT3A/GALNT2/MANBA/EOGT/PLOD3/SGSH/ARFGEF1/CHPF/CSGALNACT2/SOAT1/HEXB/MOGS/ST6GALNAC5/GALNT6/IDUA/ACAN/UBE2J1/CSPG4/GALNT10/DSE/SLC…
GO_NEUROINFLAMMATORY_RESPONSE	go neuroinflammatory response	61	0.684927	2.39748	2.32101e-09	3.83088e-07	2.91829e-07	1182	tags=36%, list=9%, signal=33%	MMP9/MMP3/CCL3/LRP1/NAMPT/TREM2/IGF1/TLR7/CLU/TLR2/PTPRC/GRN/ITGB2/ATM/JUN/C5AR1/ADCY8/APP/PTGS2/ADCY1/TNFRSF1B/NR1D1
GO_GLYCOPROTEIN_BIOSYNTHETIC_PROCESS	go glycoprotein biosynthetic process	241	0.477741	2.01489	2.47471e-09	3.97985e-07	3.03177e-07	2619	tags=39%, list=20%, signal=32%	MAN2A1/CHSY1/CHST11/BGN/IGF1/GALNT7/MGAT4A/XYLT1/DPY19L1/GAL3ST4/GFPT2/C1GALT1/ST8SIA4/VCAN/PHLDA1/RPN2/CHPF2/ST3GAL1/B4GALT5/GALNT1/GFPT1/PGM3/GOLGA2/CHST3/UGGT1/HS2ST1/NPC1/RPN1/EDEM3/CSGALNACT1/UGGT2/COG7/STT3A/GALNT2/EOGT/PLOD3/ARFGEF1/CHPF/CSGALNACT2/SOAT1/MOGS/ST6GALNAC5/GALNT6/ACAN/UBE2J1/CSPG4/GALNT10/DSE/SLC35D1/MGAT5/POGLUT1/MGAT1/B3GNT2/GORASP1/DDOST/DPAGT1/NCSTN/MUC1/ATP7A/CANT1/SLC2A…
GO_MITOCHONDRIAL_TRANSLATION	go mitochondrial translation	86	-0.621519	-2.29297	3.57444e-09	5.45841e-07	4.15812e-07	1622	tags=51%, list=12%, signal=45%	MRPS2/TUFM/MRPL28/C1QBP/CDK5RAP1/MRPL35/MRPS27/UQCC1/GADD45GIP1/AURKAIP1/MRPL18/MRPL16/MRPS7/RMND1/MRPL23/MRPL44/MRPS18C/MRPS33/MRPS17/MRPS18B/MRPL39/MRPL42/MRPL34/MRPL33/NGRN/MRPS16/MRPL48/MRPS15/MRPS14/MRPL9/MRPL24/MRPS31/NDUFA7/MRPS18A/MRPL11/MRPS22/MRPL19/MRPS28/COA3/MRPL13/MRPL46/MRPL40/MRPL22/WARS2
GO_COLLAGEN_METABOLIC_PROCESS	go collagen metabolic process	90	0.624805	2.32194	3.60945e-09	5.45841e-07	4.15812e-07	882	tags=29%, list=7%, signal=27%	MMP1/MMP9/MMP3/COL5A1/SERPINH1/FAP/CTSD/EMILIN1/COL1A1/RCN3/HIF1A/COL1A2/MMP2/TRAM2/MRC2/ADAMTS3/CTSB/MMP14/CTSL/PDGFRB/ENG/P2RX7/FURIN/TGFB1/MMP13/PLOD3
GO_MYELOID_CELL_DIFFERENTIATION	go myeloid cell differentiation	332	0.434882	1.90382	3.65519e-09	5.45841e-07	4.15812e-07	1832	tags=29%, list=14%, signal=26%	MMP9/FOS/JUNB/CCL3/TFRC/ZFP36/TREM2/TNFSF11/SPI1/HIF1A/LILRB4/TLR2/ATP6AP1/ROR2/CSF3R/CD74/LILRB1/NCKAP1L/MYC/LOX/TCIRG1/TNRC6B/LYN/CLEC5A/JUN/STAT3/TNFRSF11A/INHBA/PTPN6/MEIS1/SBNO2/CCR1/LRRC17/NOTCH2/SH2B3/WASF2/CEBPB/ACIN1/PRKCB/NCOA6/BRD1/APP/PAFAH1B1/CASP3/MYH9/RASSF2/MITF/ZFP36L1/TGFB1/GAB2/INPP5D/CA2/DNASE2/RARA/LILRB3/RBM15/ITPKB/HSPA9/CD4/GPR137B/BCL6/IRF8/EIF2AK1/PRKX/ARID4A/UFL1/HLA-DR…
GO_RESPIRATORY_CHAIN_COMPLEX	go respiratory chain complex	55	-0.690228	-2.37689	3.79353e-09	5.53326e-07	4.21514e-07	2352	tags=76%, list=18%, signal=63%	NDUFB5/NDUFV1/COX4I1/COX8A/NDUFB4/NDUFV2/NDUFA9/NDUFB8/NDUFA3/SDHB/NDUFB11/NDUFS3/COX7B/UQCRC2/UQCR10/NDUFA1/UQCRQ/BCS1L/NDUFA8/NDUFAB1/SDHD/NDUFC2/NDUFC1/NDUFB2/COX6A1/NDUFS6/CYC1/NDUFA6/COX7C/COX6B1/NDUFA4/UQCRB/NDUFA13/NDUFB7/NDUFB3/NDUFS7/NDUFA2/NDUFA7/UQCRH/NDUFB6/NDUFS5/NDUFS4
GO_ENDOCYTOSIS	go endocytosis	471	0.397464	1.79106	4.78008e-09	6.81379e-07	5.19062e-07	2452	tags=32%, list=19%, signal=27%	OLR1/FCGR1B/SORL1/APOE/NLGN4X/APOC1/TFRC/CLEC7A/HYOU1/LRP1/TREM2/FCGR1A/IGF2R/CLU/CFI/GREM1/CALR/RAB31/LRP1B/SERPINE1/CANX/LILRB1/NCKAP1L/ITGB2/SCARA3/DOCK2/MRC2/CD163/HP/CTSL/CXCL8/SELE/MSR1/ENPP1/SPARC/EPHA3/MFGE8/NPC1/PPP3CA/PIP5K1C/ITGA4/WASF2/BIN2/MARCO/GRB2/SAA1/DENND1B/APP/ABL1/STAB1/LOXL2/MYH9/RIN3/APPL1/DAB2/PDLIM7/ELMO1/MCTP1/EHD4/LGALS3BP/HSPH1/FCHSD2/MYO6/PPT1/LY75/HBA1/PIKFYVE/BMP2K/…
GO_POSITIVE_REGULATION_OF_CELL_DEVELOPMENT	go positive regulation of cell development	472	0.393955	1.77543	5.32437e-09	7.42099e-07	5.65317e-07	1834	tags=24%, list=14%, signal=21%	APOE/MAN2A1/CCL3/SEMA3A/CXCR4/CLEC7A/SEMA5A/SERPINE2/VEGFC/LRP1/HSPA5/TREM2/TNFSF11/IGF1/GLI3/HIF1A/S100A9/TLR2/FN1/CALR/EGR2/ATP6AP1/RGS2/ROR2/TMEM30A/PLXNA1/TIMP2/PLXNA3/GRN/SEMA3C/SMAD7/LYN/ROBO1/CUX1/P4HB/FZD1/TNFRSF12A/ZEB2/ASPM/CXCL12/BRINP1/EIF4G1/CREB3L2/EPHA3/MACF1/PTPRD/DPYSL3/TENM3/PTK7/MAPK6/TRPV2/SEMA4D/TCF4/ABL1/PAFAH1B1/SYT17/PLXND1/TGFB1/PLXNB2/CSNK1D/CAPRIN2/RARA/ACTR2/TIAM1/NOTC…
GO_SECRETORY_GRANULE_MEMBRANE	go secretory granule membrane	237	0.473548	1.99635	7.2905e-09	9.85231e-07	7.50531e-07	2161	tags=35%, list=16%, signal=30%	OLR1/PLAU/GAA/LHFPL2/ANPEP/CKAP4/ADAM10/IGF2R/TLR2/ITGAV/PTPRC/RAB31/TMEM30A/LPCAT1/LILRB2/NCKAP1L/ITGB2/TCIRG1/APLP2/FCGR3B/PLAUR/CLEC5A/FCGR2A/C5AR1/SPARC/PTAFR/ITPR3/STK10/CD68/MLEC/HGSNAT/SELL/PSAP/STXBP2/SIRPA/MANBA/LILRB3/CD53/ATP11B/KCNAB2/FPR1/LAMP1/LAIR1/CD14/SLC11A1/VAMP2/SLC2A3/PHACTR2/RAB27A/ENPP4/TNFRSF1B/SELP/CMTM6/RHOG/C3AR1/CD300A/CD93/ATP6V0C/COPB1/DDOST/NCSTN/CD47/RAP2B/CD55/SLC…
GO_COLLAGEN_CONTAINING_EXTRACELLULAR_MATRIX	go collagen containing extracellular matrix	351	0.428734	1.87502	7.38295e-09	9.85231e-07	7.50531e-07	1260	tags=26%, list=10%, signal=24%	LRRC15/MMP9/COL5A2/TNC/COL5A1/APOE/SERPINH1/NID2/LAMB1/MXRA5/CTSD/THBS2/LTBP3/NDP/PCOLCE/COL11A1/SERPINE2/COL16A1/BGN/ADAMTS1/TIMP1/EMILIN1/SERPINA3/CLU/COL1A1/S100A9/COL6A3/ELN/COL1A2/GREM1/FN1/COL4A2/VCAN/CALR/PXDN/SPON1/MMP2/SERPINE1/COL4A1/AEBP1/TIMP2/ATRN/SCARA3/ICAM1/ANGPTL2/VWA1/ADAMTS3/LTBP1/NAV2/CTSB/CTSL/ITIH4/HTRA1/COL18A1/PKM/SPARC/ECM1/CXCL12/MFAP2/ANGPTL4/COL6A2/MFGE8/COL3A1/TGFBI/P…
GO_REGULATION_OF_NEURON_PROJECTION_DEVELOPMENT	go regulation of neuron projection development	420	0.403859	1.79725	1.04298e-08	1.35876e-06	1.03508e-06	2251	tags=26%, list=17%, signal=22%	SPP1/APOE/SEMA3A/SPOCK1/CXCR4/SEMA5A/LRP1/HSPA5/ADAM10/S100A9/FN1/RGS2/ROR2/TMEM30A/PLXNA1/PLXNA3/GRN/SEMA3C/LYN/ROBO1/CUX1/FZD1/TNFRSF12A/ZEB2/THY1/CXCL12/PTPRG/CREB3L2/EPHA3/MACF1/PTPRD/ASAP1/DPYSL3/PPP3CA/TENM3/PTK7/MAPK6/TRPV2/SEMA4D/ABL1/PAFAH1B1/SYT17/YWHAH/PLXND1/CDC20/PLXNB2/CAPRIN2/CARM1/ACTR2/TIAM1/SIPA1L1/CYFIP1/CUL7/CAMK1D/DVL3/AKT1/RAP1GAP2/CCDC88A/PLXNC1/NEDD4L/SS18L1/SETX/ARHGDIA/P…
GO_ENDODERM_FORMATION	go endoderm formation	44	0.734561	2.39983	1.06153e-08	1.35876e-06	1.03508e-06	640	tags=36%, list=5%, signal=35%	MMP9/COL5A2/COL5A1/LAMB1/COL11A1/FN1/COL4A2/ITGAV/MMP2/DUSP1/ITGB2/ITGA5/HMGA2/MMP14/INHBA/ITGA4
GO_LYSOSOMAL_LUMEN	go lysosomal lumen	85	0.621654	2.29424	1.35896e-08	1.70468e-06	1.29859e-06	2081	tags=51%, list=16%, signal=43%	GAA/CTSD/IFI30/BGN/PLD3/MAN2B2/VCAN/CD74/MAN2B1/HPSE/GLB1/CTSB/CTSL/GALNS/LIPA/PDGFRB/GALC/PSAP/ARSA/CTSA/SDC3/SDC4/TPP1/MANBA/ATP13A2/SGSH/PPT1/GBA/HEXB/IDUA/ACAN/HSPG2/CSPG4/RNASET2/GNS/ACP2/LAMP2/CTSK/SMPD1/GLA/OGN/HSPA8/GUSB
GO_ENDOPLASMIC_RETICULUM_GOLGI_INTERMEDIATE_COMPARTMENT	go endoplasmic reticulum golgi intermediate compartment	102	0.584336	2.23035	1.7985e-08	2.2118e-06	1.68491e-06	1614	tags=34%, list=12%, signal=30%	SERPINH1/ANPEP/HSPA5/NUCB2/MGAT4A/NUCB1/FN1/CALR/F5/ATP6AP1/COPG1/ROBO1/PIEZO1/P4HB/GOLGA2/GBF1/UGGT1/KDELR1/PDIA6/UGGT2/SERPINA1/CSNK1D/TAPBP/MYO18A/MTMR6/COPB1/GORASP1/TMED3/ASPSCR1/YKT6/CD55/GOLGB1/CLN8/MGAT4B/TMED10
GO_NEGATIVE_REGULATION_OF_NERVOUS_SYSTEM_DEVELOPMENT	go negative regulation of nervous system development	257	0.453435	1.93842	1.88701e-08	2.26834e-06	1.72798e-06	2389	tags=28%, list=18%, signal=23%	SPP1/SORL1/APOE/SEMA3A/SPOCK1/SIX3/SEMA5A/LRP1/GLI3/TLR2/CALR/PLXNA3/SEMA3C/SOX9/STAT3/THY1/ASPM/BRINP1/PTPRG/COL3A1/MEIS1/ASAP1/DPYSL3/PPP3CA/TP53/SEMA4D/APP/PAFAH1B1/YWHAH/SRGAP2/IDH2/HMG20A/CARM1/NOTCH1/APPL2/NR1D1/RAP1GAP2/ARHGDIA/GORASP1/EPHB2/PTPRO/RAB29/ID2/GSK3B/FOXO3/ARHGAP4/SKI/RAPGEF2/MED1/INPP5F/STMN2/NRP1/TRPV4/IL6/UBE3A/PRKACA/EIF2AK3/DENND5A/ARF6/PTPN9/WNT5A/CERS2/GPR161/TSC1/SEMA3…
GO_ENDOSOME_MEMBRANE	go endosome membrane	383	0.404441	1.78835	1.91681e-08	2.26834e-06	1.72798e-06	3066	tags=38%, list=23%, signal=30%	FCGR1B/SORL1/SLC39A14/STEAP4/TFRC/CTSD/HLA-DQA1/PLD3/FCGR1A/TLR7/MCOLN3/SCAMP4/IGF2R/HLA-DPA1/STEAP3/HLA-DQB1/ATP6AP1/RAB31/TCIRG1/ABCC5/STEAP1/FZD7/GPNMB/PLIN3/SLC9A6/PRAF2/NPC1/CD68/PDIA3/BACE1/PIP5K1C/HLA-DQB2/TPCN1/FURIN/WIPI1/SLC1A1/APPL1/PMEPA1/EHD4/ATP13A2/GOLIM4/HLA-DMB/UBA1/PIKFYVE/ATP11B/RAB22A/LAMP1/CD14/SLC11A1/TM9SF2/RAB27A/HLA-DMA/APPL2/HGS/VPS39/IRAK1/EHD3/HLA-DRB1/CMTM6/PLEKHB2/RH…
GO_NADH_DEHYDROGENASE_ACTIVITY	go nadh dehydrogenase activity	31	-0.785649	-2.42137	2.39666e-08	2.76996e-06	2.1101e-06	2352	tags=84%, list=18%, signal=69%	NDUFB5/NDUFV1/NDUFB4/NDUFV2/NDUFA9/NDUFB8/NDUFA3/NDUFS3/NDUFA1/NDUFA8/NDUFAB1/NDUFC2/NDUFC1/NDUFB2/NDUFS6/NDUFA6/NDUFA4/NDUFA13/NDUFB7/NDUFB3/NDUFS7/NDUFA2/NDUFA7/NDUFB6/NDUFS5/NDUFS4
GO_NADH_DEHYDROGENASE_COMPLEX	go nadh dehydrogenase complex	33	-0.77413	-2.40584	2.42901e-08	2.76996e-06	2.1101e-06	2352	tags=82%, list=18%, signal=67%	NDUFB5/NDUFV1/NDUFB4/NDUFV2/NDUFA9/NDUFB8/NDUFA3/NDUFB11/NDUFS3/NDUFA1/NDUFA8/NDUFAB1/NDUFC2/NDUFC1/NDUFB2/NDUFS6/NDUFA6/NDUFA4/NDUFA13/NDUFB7/NDUFB3/NDUFS7/NDUFA2/NDUFA7/NDUFB6/NDUFS5/NDUFS4
GO_ENDODERMAL_CELL_DIFFERENTIATION	go endodermal cell differentiation	38	0.756227	2.37319	2.87269e-08	3.21741e-06	2.45097e-06	640	tags=39%, list=5%, signal=38%	MMP9/COL5A2/COL5A1/LAMB1/COL11A1/FN1/COL4A2/ITGAV/MMP2/ITGB2/ITGA5/HMGA2/MMP14/INHBA/ITGA4
GO_RESPONSE_TO_TYPE_I_INTERFERON	go response to type i interferon	90	-0.603428	-2.25486	3.08615e-08	3.39585e-06	2.5869e-06	794	tags=27%, list=6%, signal=25%	GBP2/IRF9/STAT1/IRF6/OAS3/OAS2/PSMB8/XAF1/BST2/IFIT2/IFI35/IRF7/ISG20/MX2/IFI27/USP18/OAS1/OASL/MX1/IFIT1/IFI6/IFIT3/ISG15/RSAD2
GO_TERTIARY_GRANULE	go tertiary granule	139	0.544673	2.15922	3.22325e-08	3.4796e-06	2.6507e-06	1876	tags=36%, list=14%, signal=31%	OLR1/MMP9/CXCL1/PLAU/GAA/CTSD/TNFAIP6/ADAM10/TIMP2/LILRB2/NCKAP1L/ITGB2/TCIRG1/CLEC5A/HP/PTAFR/PTPN6/HGSNAT/STXBP2/SIRPA/CYFIP1/CD53/KCNAB2/FPR1/LAMP1/LAIR1/SLC11A1/SLC2A3/ENPP4/QPCT/CSTB/QSOX1/CD300A/CD93/ATP6V0C/COPB1/CNN2/CD47/RAP2B/CD55/LAMP2/CANT1/LYZ/CYBB/ADAM8/FCER1G/CTSH/ALDOA/RAC1/ATP6V0A1
GO_RESPONSE_TO_ENDOPLASMIC_RETICULUM_STRESS	go response to endoplasmic reticulum stress	224	0.467267	1.95682	3.27322e-08	3.4796e-06	2.6507e-06	3109	tags=42%, list=23%, signal=33%	HYOU1/HSPA5/CLU/RCN3/CALR/GRINA/CANX/OS9/ATP2A2/P4HB/FKBP14/JUN/CXCL8/UBE4A/PDIA4/GFPT1/CCL2/EIF4G1/CREB3L2/KDELR3/UGGT1/PDIA3/TP53/TLN1/PDIA6/CCDC47/SSR1/CEBPB/EDEM3/SHC1/UGGT2/EDEM1/WIPI1/THBS4/TPP1/SEC31A/CCND1/ERLIN2/ATP2A1/CUL7/PMAIP1/UBE2J1/UFL1/SEC16A/LMNA/BAG6/VCP/DNAJC10/PPP1R15A/SRPRB/UBE4B/BBC3/ATP6V0D1/DNAJB14/GSK3B/GORASP2/EP300/DDX3X/TSPYL2/NFE2L1/SDF2L1/MBTPS1/DNAJB9/DNAJC3/CREB3L1…
GO_ORGANELLE_SUBCOMPARTMENT	go organelle subcompartment	280	0.439828	1.90101	3.45351e-08	3.61007e-06	2.75008e-06	2351	tags=35%, list=18%, signal=29%	SORL1/MAN2A1/CHSY1/HLA-DQA1/ADAM10/GOLGA3/SCAMP4/IGF2R/HLA-DPA1/MGAT4A/HLA-DQB1/XYLT1/NUCB1/GAL3ST4/RAB31/CD74/GRN/CHPF2/PCSK5/ST3GAL1/B4GALT5/GALNT1/AP1B1/GOLGA2/CHST3/GBF1/TGFBI/TGOLN2/BACE1/HLA-DQB2/SULF1/CSGALNACT1/APP/SYT17/COG7/FURIN/CORO7/WIPI1/GALNT2/PLOD3/GOLIM4/RGP1/ARFGEF1/CHPF/CSGALNACT2/ATP11B/GBA/VAMP2/USP6NL/MYO18A/HLA-DRB1/ARAP1/GOLGA5/HLA-DRA/RAB29/TMED3/STX16/PI4K2A/M6PR/STIM1/G…
GO_TRANSLATIONAL_ELONGATION	go translational elongation	89	-0.591076	-2.19812	3.70851e-08	3.78259e-06	2.88151e-06	3257	tags=58%, list=25%, signal=44%	GTPBP2/MRPL15/EIF5A2/SRP9/DAP3/USP16/RPLP1/PTCD3/RPLP2/DPH1/MRPS2/TRNAU1AP/TUFM/MRPL28/MRPL35/MRPS27/RPL30/DPH5/GADD45GIP1/AURKAIP1/MRPL18/MRPL16/MRPS7/MRPL23/EEF1B2/MRPL44/MRPS18C/MRPS33/MRPS17/MRPS18B/MRPL39/MRPL42/MRPL34/EEF1D/MRPL33/MRPS16/MRPL48/MRPS15/MRPS14/MRPL9/MRPL24/MRPS31/MRPS18A/MRPL11/MRPS22/MRPL19/MRPS28/EIF5A/MRPL13/MRPL46/MRPL40/MRPL22
GO_CELLULAR_RESPIRATION	go cellular respiration	141	-0.528358	-2.08809	3.73916e-08	3.78259e-06	2.88151e-06	2499	tags=49%, list=19%, signal=40%	PDHA2/COQ9/DNAJC15/ISCU/SIRT3/IDH1/NDUFB5/NDUFV1/COX4I1/COX8A/NDUFB4/NDUFV2/PARK7/NDUFA9/NDUFB8/ADSL/NDUFA3/SDHB/SLC25A14/MTFR1/PINK1/NDUFB11/MDH1/NDUFS3/COX7B/UQCRC2/POLG2/CAT/SLC25A23/UQCR10/NDUFA1/UQCRQ/NDUFA8/NDUFAB1/SUCLG1/SDHD/NDUFC2/SCO2/NDUFC1/NDUFB2/COX6A1/COX7A2L/NDUFS6/COX6C/CYC1/NDUFA6/COX7C/COX6B1/NDUFA4/ETFB/UQCRB/ETFA/NDUFA13/SURF1/NDUFB7/NDUFB3/NDUFS7/BLOC1S1/NDUFA2/NDUFA7/UQCR11/…
GO_NEGATIVE_REGULATION_OF_CELL_DEVELOPMENT	go negative regulation of cell development	270	0.443233	1.90268	4.11198e-08	4.09371e-06	3.11851e-06	2389	tags=27%, list=18%, signal=23%	SPP1/SORL1/APOE/SEMA3A/SPOCK1/SIX3/SEMA5A/LRP1/IGF1/GLI3/CALR/RGS2/PLXNA3/LILRB1/SEMA3C/SOX9/STAT3/THY1/ASPM/BRINP1/PTPRG/COL3A1/MEIS1/ASAP1/DPYSL3/PPP3CA/TP53/SEMA4D/APP/PAFAH1B1/YWHAH/SRGAP2/IDH2/HMG20A/CARM1/RGS4/NOTCH1/APPL2/NR1D1/RAP1GAP2/ACTN4/CORO1C/ARHGDIA/GORASP1/EPHB2/PTPRO/RAB29/ID2/GSK3B/FOXO3/EFNA5/ARHGAP4/SKI/RAPGEF2/MED1/G6PD/INPP5F/STMN2/NRP1/TRPV4/IL6/UBE3A/DENND5A/ARF6/PTPN9/WNT…
GO_TRANSLATIONAL_TERMINATION	go translational termination	71	-0.628634	-2.25886	4.96091e-08	4.8617e-06	3.70355e-06	1622	tags=48%, list=12%, signal=42%	GADD45GIP1/AURKAIP1/MRPL18/MRPL16/TRMT112/MRPS7/MRPL23/MRPL44/MRPS18C/MRPS33/MRPS17/MRPS18B/MRPL39/MRPL42/MRPL34/MRPL33/MRPS16/MRPL48/MRPS15/MRPS14/MRPL9/N6AMT1/MRPL24/MRPS31/MRPS18A/MRPL11/MRPS22/MRPL19/MRPS28/EIF5A/MRPL13/MRPL46/MRPL40/MRPL22
GO_SMALL_RIBOSOMAL_SUBUNIT	go small ribosomal subunit	60	-0.654671	-2.28505	5.12735e-08	4.9475e-06	3.76892e-06	3053	tags=78%, list=23%, signal=61%	DAP3/RPS24/RPS23/RPS18/MRPS2/RPS19/RPS12/RPS6/MRPS27/RPS10/RPS4X/RPS11/RPS17/RPS27/MCTS1/RPSA/RPS15/RPS3A/RPS29/RPS8/RPS27L/RPS15A/MRPS7/UBA52/RPS5/RPS9/MRPS18C/MRPS33/RPS3/MRPS17/RPS25/MRPS18B/RPS27A/RPS16/MRPL42/RPS21/MRPS16/RPS7/MRPS15/MRPS14/EIF2D/MRPS31/MRPS18A/MRPS22/MRPS28/RPS4Y1/ISG15
GO_CHONDROCYTE_DIFFERENTIATION	go chondrocyte differentiation	85	0.609523	2.24947	5.48965e-08	5.21683e-06	3.97409e-06	1105	tags=28%, list=8%, signal=26%	SLC39A14/SERPINH1/CHSY1/LTBP3/COL11A1/CHST11/TRPS1/GLI3/GREM1/SOX5/SMAD7/HMGA2/SOX9/GLG1/ECM1/CREB3L2/TGFBI/SULF1/EFEMP1/LOXL2/TGFB1/RUNX3/ACAN/WNT5B
GO_ENDOCYTIC_VESICLE	go endocytic vesicle	265	0.441393	1.891	5.65563e-08	5.29435e-06	4.03314e-06	1797	tags=25%, list=14%, signal=22%	CEMIP/FCGR1B/APOE/HYOU1/LRP1/HLA-DQA1/FCGR1A/TLR7/IGF2R/HLA-DPA1/HLA-DQB1/TLR2/ITGAV/CALR/ROR2/RAB31/EVL/CD74/ZYX/TCIRG1/CD163/HP/RAPGEF6/MSR1/SPARC/PDIA3/HLA-DQB2/CORO1A/MARCO/SAA1/STXBP2/STAB1/FMNL1/SRGAP2/APPL1/EHD4/HSPH1/MYO6/GOLIM4/HBA1/PIKFYVE/GRIA2/RAB22A/LAMP1/SLC11A1/TAPBP/WNT5B/APPL2/EHD3/HLA-DRB1/ATP6V0C/HLA-DRA/ATP6V0D1/TLR1/RAC2/HYAL2/ARRB2/RAPGEF2/LAMP2/ATP7A/MYO1E/CYBB/ADAM8/PICK1/…
GO_FATTY_ACID_METABOLIC_PROCESS	go fatty acid metabolic process	306	-0.421889	-1.83679	6.75176e-08	6.2275e-06	4.744e-06	1449	tags=22%, list=11%, signal=20%	ALOX5AP/RGN/ANXA1/PTGR2/ACADS/GSTP1/EPHX2/PRKAG1/ABCD2/ECHS1/MLYCD/PLA2G5/PON3/ACOX2/CYP4F12/SLC27A5/NDUFAB1/MGLL/PEX7/ACSF2/ALDH3A2/NDUFS6/TRIB3/LIAS/ECHDC2/ETFB/LTC4S/CRYL1/ETFA/PEX2/PLA2G4C/AUH/EDN1/SLC27A3/GSTM1/ACOT1/HPGD/ACSL1/ACACB/LIPE/BDH2/AKR1C1/GPX4/ACSM5/ADH5/HPGDS/LPL/GSTM2/HSD17B8/HADH/ECI2/AKR1C2/ECI1/PLP1/PHYH/ACADL/PPARG/AKR1C3/PECR/PCK1/CD36/ECHDC3/PDK4/LEP/PRKAR2B/ADIPOQ
GO_POSITIVE_REGULATION_OF_CELL_ACTIVATION	go positive regulation of cell activation	295	0.425665	1.84747	7.00624e-08	6.36857e-06	4.85146e-06	2139	tags=30%, list=16%, signal=26%	TAC1/CCL3/TFRC/CLEC7A/VCAM1/TREM2/TNFSF11/IGF1/SASH3/GLI3/HLA-DPA1/LILRB4/PTPRC/FGR/LILRB2/CD74/LILRB1/NCKAP1L/ITGB2/CDKN1A/LYN/PAXIP1/IL4R/MMP14/PDPN/CSK/THY1/LBP/PDGFRB/CCL2/PTAFR/PTPN6/CCL5/EGR3/ZMIZ1/CORO1A/GRB2/SIRPA/TGFB1/GAB2/INPP5D/RARA/TP53BP1/HSPH1/RUNX3/RPS6KA1/HLA-DMB/CD28/ITPKB/CD4/PLEK/LAMP1/BCL6/PTPN22/SELP/PNP/AKT1/VAV3/IGLL5/IGFBP2/CAPN3/PAK2/EFNB1/CD47/LILRA2/CD55/RASGRP1/SOCS5/…
GO_REGULATION_OF_OSSIFICATION	go regulation of ossification	166	0.50556	2.05424	8.06242e-08	7.22393e-06	5.50305e-06	2141	tags=32%, list=16%, signal=27%	TAC1/ANKH/NELL1/CCL3/CHSY1/LTBP3/VEGFC/IGF1/GLI3/HIF1A/GREM1/EGR2/ATP6AP1/IGFBP5/TCIRG1/SMAD7/SOX9/ENPP1/P2RX7/ECM1/CCR1/HDAC7/CEBPB/SEMA4D/ATP2B1/RASSF2/PDLIM7/TGFB1/NOTCH1/ACVR1/BMP2K/SUCO/DDX5/GPM6B/HGF/SIX2/ID2/SKI/NIPBL/MEN1/ZMPSTE24/RBPJ/JUND/IL6/PTK2B/PRKACA/FBN2/SRGN/MEF2C/WNT5A/SFRP1/CEBPA/BCOR
GO_INTEGRIN_BINDING	go integrin binding	128	0.540078	2.12592	8.22295e-08	7.26399e-06	5.53358e-06	790	tags=26%, list=6%, signal=24%	SPP1/COL5A1/CXADR/FAP/LAMB1/VCAM1/COL16A1/ADAM10/EMILIN1/IGF1/FN1/ITGAV/CALR/TIMP2/ITGB2/KDR/LYN/ITGA5/ICAM1/P4HB/MMP14/THY1/GPNMB/CXCL12/ITGBL1/MFGE8/COL3A1/TGFBI/TLN1/ITGA4/ITGB8/MYH9/THBS4
GO_AXON_DEVELOPMENT	go axon development	432	0.386786	1.73109	8.45741e-08	7.36734e-06	5.6123e-06	1804	tags=22%, list=14%, signal=20%	SPP1/TNC/CDH11/AUTS2/APOE/SEMA3A/CXCR4/SEMA5A/LRP1/ENAH/GLI3/FN1/ALCAM/EGR2/MAP1S/PLXNA1/EVL/PLXNA3/GRN/SEMA3C/ROBO1/UNC5B/B4GALT5/JUN/TNFRSF12A/ZEB2/THY1/CXCL12/EPHA3/SLC9A6/MACF1/ANK3/CRTAC1/NOTCH2/FLRT2/ITGA4/GAP43/SHC1/TRPV2/GRB2/SEMA4D/APP/ABL1/PAFAH1B1/CASP3/USP9X/PLXND1/PDLIM7/GAB2/PLXNB2/VASP/TIAM1/NOTCH1/SIPA1L1/CYFIP1/MAPK7/PITPNA/TOP2B/DAG1/NR4A2/ADCY1/LAMB2/NEO1/RHOG/PLXNC1/EZR/TUBB3/…
GO_MYELOID_LEUKOCYTE_MIGRATION	go myeloid leukocyte migration	189	0.485089	2.00181	8.95774e-08	7.69629e-06	5.86289e-06	1832	tags=32%, list=14%, signal=28%	CXCL1/CXADR/CCL3/CXCL6/VEGFC/TREM2/TNFSF11/EMILIN1/S100A9/GREM1/SLAMF8/ROR2/SERPINE1/CSF3R/DUSP1/CD74/NCKAP1L/ITGB2/LYN/CCL4/SCG2/MMP14/MPP1/CXCL8/LBP/PDE4B/TNFRSF11A/C5AR1/CCL2/CXCL12/GBF1/CCL5/CXCL2/CCR1/PIP5K1C/S100A8/SAA1/SIRPA/THBS4/IL1R1/P2RX4/IL17RA/CAMK1D/CX3CR1/VAV3/RHOG/C3AR1/CD300A/CXCL13/PTPRO/RAC2/CD47/CCL21/ADAM8/FCER1G/CSF1R/RAC1/TRPV4/IL6/PTK2B
GO_COATED_VESICLE	go coated vesicle	248	0.449845	1.90978	9.6627e-08	8.18979e-06	6.23883e-06	2380	tags=32%, list=18%, signal=27%	CEMIP/FCGR1B/APOE/TFRC/LRP1/HLA-DQA1/ADAM10/FCGR1A/IGF2R/HLA-DPA1/HLA-DQB1/F5/ROR2/SEC24A/COPG1/CD74/EREG/AP1B1/GOLGA2/ARCN1/KDELR2/ADCY8/KDELR3/TGOLN2/KDELR1/HLA-DQB2/SERPINA1/DENND1B/APP/FURIN/WIPI1/DAB2/SEC24C/SEC31A/MYO6/RGS19/CD4/VAMP2/SEC23A/IDUA/RAB27A/SEC16A/HLA-DRB1/SYNRG/CCDC88A/SEC24D/HLA-DRA/COPB1/TMED3/M6PR/SREBF2/ATP7A/MYO1E/TMED10/BTC/SEC23B/INPP5F/AP3B1/STON1/MALL/CLINT1/EPS15/PIC…
GO_BEHAVIOR	go behavior	496	0.372388	1.67747	1.00974e-07	8.44415e-06	6.4326e-06	2109	tags=23%, list=16%, signal=20%	TAC1/GPR88/ANKH/FOS/NPTX2/APOE/SGK1/NLGN4X/EGR1/ZFHX3/CCL3/GJA1/GAA/SIX3/KCNK2/SLC1A3/MCOLN3/GLI3/PTGDS/HIF1A/TLR2/ZIC1/SLC16A1/ALDH1A3/EGR2/LILRB2/MAN2B1/ITGA5/PER3/VWA1/NAV2/ATXN1/JUN/STAT3/STRA6/PJA2/ARCN1/CXCL12/BRINP1/EIF4G1/ADCY8/ITPR3/NPC1/MEIS1/CIC/HTR2A/TP53/PSAP/CEBPB/CHD8/APP/PAFAH1B1/CASP3/THBS4/PTGS2/ACTR2/PPT1/P2RX4/CHD7/ARF4/GAL/HEXB/SRPX2/HPRT1/NR4A2/ADCY1/CX3CR1/NR1D1/FEN1/CSTB/S…
GO_COATED_VESICLE_MEMBRANE	go coated vesicle membrane	157	0.506924	2.04465	1.10445e-07	9.11459e-06	6.94333e-06	2094	tags=32%, list=16%, signal=28%	CEMIP/FCGR1B/APOE/TFRC/HLA-DQA1/FCGR1A/IGF2R/HLA-DPA1/HLA-DQB1/ROR2/SEC24A/COPG1/CD74/EREG/AP1B1/ARCN1/KDELR2/ADCY8/KDELR3/TGOLN2/KDELR1/HLA-DQB2/DAB2/SEC24C/SEC31A/MYO6/CD4/VAMP2/SEC23A/SEC16A/HLA-DRB1/SYNRG/SEC24D/HLA-DRA/COPB1/TMED3/M6PR/SREBF2/TMED10/BTC/SEC23B/AP3B1/CLINT1/EPS15/PICALM/EPN1/SEC23IP/HSPA8/LDLRAP1/WNT5A/TMED7
GO_COTRANSLATIONAL_PROTEIN_TARGETING_TO_MEMBRANE	go cotranslational protein targeting to membrane	91	-0.579577	-2.16702	1.28092e-07	1.04337e-05	7.94817e-06	3634	tags=80%, list=27%, signal=59%	RPS2/RPL27/RPL34/RPL19/RPLP0/SSR2/RPS28/ARL6IP1/RPL22/SRP9/RPS14/RPLP1/RPS24/RPL41/RPS23/RPS18/RPL7/RPLP2/RPL37A/TRAM1/RPS19/RPS12/RPL10/RPL12/RPS6/SRP14/RPL9/RPL13/RPL35A/RPL21/RPS10/RPL30/RPL27A/RPS4X/RPL36A/RPS11/RPL39/RPS17/SEC62/RPS27/RPSA/RPL37/RPS15/RPS3A/RPS29/RPL6/RPS8/RPL7A/RPS15A/RPL23/UBA52/RPL29/RPS5/RPL15/RPS9/RPL8/RPS3/RPL32/RPS25/RPL14/RPL24/RPS27A/RPS16/RPL10A/RPL11/RPS21/RPL31/R…
GO_SMALL_GTPASE_MEDIATED_SIGNAL_TRANSDUCTION	go small gtpase mediated signal transduction	406	0.39164	1.73981	1.3248e-07	1.06527e-05	8.11506e-06	3141	tags=39%, list=24%, signal=30%	AUTS2/APOE/DOCK4/FBP1/IGF1/NUCB2/NUCB1/ARHGAP22/COL1A2/TIMP2/CDKN1A/DOCK2/LYN/ROBO1/PHACTR4/JUN/MAP4K4/PDPN/RAPGEF6/PDGFRB/GBF1/HMOX1/COL3A1/PSD3/RASA1/NUP62/NOTCH2/TP53/WASF2/DNMT1/SHC1/DHCR24/GRB2/LRRC59/ABL1/FAM13B/ABR/SRGAP2/ARAP2/ELMO1/DOCK10/GMIP/MYO9B/RASGRP3/HEG1/TIAM1/NOTCH1/SIPA1L1/CYFIP1/ARFGEF1/RGS19/ITPKB/IQSEC1/ARHGEF11/RALGDS/A2M/BCL6/FOXM1/ARAP1/RAP1GAP2/VAV3/RACGAP1/RHOG/CCDC88A/…
GO_GOLGI_CISTERNA	go golgi cisterna	80	0.596201	2.18575	1.50693e-07	1.19639e-05	9.11385e-06	2231	tags=39%, list=17%, signal=32%	SORL1/MAN2A1/CHSY1/GOLGA3/XYLT1/NUCB1/GAL3ST4/CHPF2/ST3GAL1/B4GALT5/GALNT1/GOLGA2/CSGALNACT1/GALNT2/GOLIM4/CHPF/CSGALNACT2/ARAP1/GOLGA5/TMED3/STX16/CANT1/PITPNM1/GOLPH3/GOLGA8N/GOSR1/SCFD1/FUT8/NAGPA/ASAP2/RAB21
GO_INNER_MITOCHONDRIAL_MEMBRANE_PROTEIN_COMPLEX	go inner mitochondrial membrane protein complex	75	-0.606724	-2.20208	1.54001e-07	1.20737e-05	9.19753e-06	2448	tags=63%, list=18%, signal=51%	GRPEL1/DNAJC15/NDUFB5/NDUFV1/TIMM17B/COX4I1/NDUFB4/NDUFV2/NDUFA9/NDUFB8/NDUFA3/SDHB/NDUFB11/NDUFS3/UQCRC2/TIMM10/SLC25A6/UQCR10/CHCHD3/NDUFA1/PHB2/UQCRQ/BCS1L/NDUFA8/NDUFAB1/SDHD/NDUFC2/NDUFC1/NDUFB2/COX6A1/NDUFS6/CYC1/NDUFA6/COX7C/NDUFA4/UQCRB/NDUFA13/NDUFB7/NDUFB3/NDUFS7/NDUFA2/NDUFA7/PHB/UQCRH/NDUFB6/NDUFS5/NDUFS4
GO_LIPID_OXIDATION	go lipid oxidation	97	-0.573705	-2.15321	1.71714e-07	1.32962e-05	1.01288e-05	1071	tags=32%, list=8%, signal=30%	SCP2/ACAT2/ACOT8/ACAT1/DECR1/ACADS/ABCD2/ECHS1/MLYCD/ACOX2/PEX7/ALDH3A2/ECHDC2/ETFB/ETFA/PEX2/AUH/ACACB/BDH2/ADH5/HADH/ECI2/ECI1/PHYH/ACADL/PPARG/PECR/PDK4/LEP/APOD/ADIPOQ
GO_MONOCARBOXYLIC_ACID_CATABOLIC_PROCESS	go monocarboxylic acid catabolic process	112	-0.551118	-2.09681	1.77183e-07	1.35523e-05	1.03239e-05	1871	tags=32%, list=14%, signal=28%	SCP2/ACAT2/ACOT8/ALDH5A1/ACAT1/DECR1/ACADS/ABCD2/ECHS1/MLYCD/PON3/ACOX2/CYP4F12/PEX7/ALDH3A2/ECHDC2/ETFB/CRYL1/ETFA/PEX2/AUH/FAH/DCXR/HPGD/ACACB/LIPE/BDH2/HADH/ECI2/ECI1/PHYH/ACADL/PECR/PCK1/LEP/ADIPOQ
GO_ENDODERM_DEVELOPMENT	go endoderm development	67	0.633164	2.25731	1.89074e-07	1.42876e-05	1.0884e-05	1005	tags=30%, list=8%, signal=28%	MMP9/COL5A2/COL5A1/LAMB1/COL11A1/FN1/COL4A2/ITGAV/MMP2/DUSP1/ITGB2/ITGA5/HMGA2/MMP14/INHBA/ITGA4/ZFP36L1/NOTCH1/SSBP3/LAMC1
GO_SYNAPSE_ORGANIZATION	go synapse organization	337	0.408127	1.7885	2.0009e-07	1.49401e-05	1.13811e-05	2537	tags=30%, list=19%, signal=25%	TNC/APOE/NLGN4X/THBS2/ADAM10/TREM2/TLR2/ARHGAP22/SETD5/CLSTN1/COL4A1/LILRB2/LGI2/SSH1/FZD1/C5AR1/SPARC/EIF4G1/SLC9A6/ANK3/PTPRD/FLRT2/GAP43/WASF2/TPBG/SEMA4D/APP/ABL1/PAFAH1B1/CLSTN3/PLXND1/CDC20/PLXNB2/CAPRIN2/DOCK10/ACTR2/TIAM1/SIPA1L1/CYFIP1/ARF4/DAG1/SRPX2/PFN1/LAMB2/C3/CX3CR1/ACTN1/PPFIA1/VCP/EPHB2/NEFH/PTPRO/LRP8/RAB29/ZMYND8/SYNPO/MECP2/STAU1/EFNA5/ETV5/VPS35/HOMER1/CLN3/MYOT/FARP1/ANAPC2/…
GO_POSITIVE_REGULATION_OF_GTPASE_ACTIVITY	go positive regulation of gtpase activity	298	0.421776	1.83396	2.11775e-07	1.56265e-05	1.1904e-05	3210	tags=43%, list=24%, signal=33%	CCL3/RGS1/DOCK4/ARHGAP22/TBC1D2/RGS16/RGS2/NCKAP1L/DOCK2/ICAM1/CCL4/JUN/MAP4K4/RAPGEF6/THY1/CCL2/CCL5/ASAP1/RASA1/TBC1D8B/SEMA4D/DENND1B/FAM13B/ABR/SRGAP2/RIN3/ARAP2/RGS4/DOCK10/GMIP/MYO9B/RASGRP3/TIAM1/SIPA1L1/RGP1/ARFGEF1/IQSEC1/ARHGEF11/SEC23A/USP6NL/DVL3/ARAP1/RAP1GAP2/VAV3/RACGAP1/LIMS1/RHOG/CORO1C/TBC1D16/ARHGDIA/SH3BP1/CXCL13/ANKRD27/GSK3B/ARHGEF10L/ARHGAP24/ARHGAP4/RASGRP1/ARHGEF1/RAPGEF2…
GO_CONNECTIVE_TISSUE_DEVELOPMENT	go connective tissue development	213	0.457025	1.9034	2.46418e-07	1.79713e-05	1.36902e-05	910	tags=20%, list=7%, signal=19%	CHI3L1/COL5A1/SORL1/SLC39A14/SERPINH1/EGR1/CHSY1/LTBP3/COL11A1/CHST11/BGN/TIMP1/TRPS1/GLI3/COL1A1/HIF1A/TBL1XR1/GREM1/ROR2/SOX5/LOX/SMAD7/HMGA2/ARID5B/PAXIP1/SOX9/BMP1/PDGFRB/GLG1/ECM1/CREB3L2/TGFBI/SULF1/ITGB8/CSGALNACT1/EFEMP1/LOXL2/TGFB1/CARM1/RARA/MMP13/NOTCH1/RUNX3
GO_DEVELOPMENTAL_CELL_GROWTH	go developmental cell growth	194	0.469826	1.94062	2.54073e-07	1.81189e-05	1.38027e-05	2261	tags=26%, list=17%, signal=22%	SPP1/AUTS2/APOE/SEMA3A/CXCR4/SEMA5A/LRP1/IGF1/FN1/ALCAM/RGS2/PLXNA1/PLXNA3/SEMA3C/SMAD7/SOX9/TNFRSF12A/ZEB2/CXCL12/SLC9A6/MACF1/ITGA4/TRPV2/SEMA4D/APP/ABL1/PAFAH1B1/SYT17/USP9X/RGS4/TIAM1/CYFIP1/LAMB2/NEDD4L/GSK3B/EFNA5/ULK1/ARHGAP4/G6PD/ANAPC2/NRP1/VCL/AGT/ADNP/WNT5A/GOLGA4/DPYSL2/UNC13A/RAB21/SEMA3E/NRP2
GO_DEVELOPMENTAL_GROWTH_INVOLVED_IN_MORPHOGENESIS	go developmental growth involved in morphogenesis	196	0.4659	1.9281	2.54219e-07	1.81189e-05	1.38027e-05	2261	tags=27%, list=17%, signal=23%	SPP1/TNC/AUTS2/APOE/SEMA3A/CXCR4/SEMA5A/LRP1/FN1/ALCAM/PLXNA1/PLXNA3/SEMA3C/SOX9/TNFRSF12A/ZEB2/CXCL12/SLC9A6/MACF1/ITGA4/PTK7/TRPV2/SEMA4D/APP/ABL1/PAFAH1B1/SYT17/USP9X/TIAM1/NOTCH1/CYFIP1/LAMB2/NEDD4L/GSK3B/EFNA5/ULK1/ARHGAP4/MED1/ANAPC2/NRP1/KDM5B/VCL/MED12/ADNP/WNT5A/SFRP1/GOLGA4/DPYSL2/UNC13A/RAB21/TRIM28/SEMA3E/NRP2
GO_POSITIVE_REGULATION_OF_CELL_PROJECTION_ORGANIZATION	go positive regulation of cell projection organization	326	0.407968	1.7837	2.72821e-07	1.92262e-05	1.46462e-05	2231	tags=27%, list=17%, signal=23%	AUTS2/APOE/CXCR4/SEMA5A/LRP1/HSPA5/S100A9/FN1/RGS2/ROR2/TMEM30A/PLXNA1/PLXNA3/GRN/LYN/ROBO1/CUX1/FZD1/TNFRSF12A/ZEB2/P2RX7/FSCN1/CXCL12/CREB3L2/EPHA3/MACF1/PTPRD/DPYSL3/TENM3/PTK7/WASF2/MAPK6/TRPV2/FAM98A/SEMA4D/PAFAH1B1/SYT17/PLXND1/PLXNB2/CAPRIN2/ACTR2/TIAM1/CYFIP1/CUL7/PFN1/CAMK1D/DVL3/ARAP1/CCDC88A/CORO1C/PLXNC1/NEDD4L/SS18L1/SETX/ARHGDIA/HGF/LRP8/KIDINS220/ZMYND8/ANKRD27/EFNA5/ROR1/EP300/RAC…
GO_CELL_CHEMOTAXIS	go cell chemotaxis	264	0.429622	1.84037	2.80117e-07	1.9521e-05	1.48708e-05	1832	tags=29%, list=14%, signal=26%	CXCL1/CXADR/CCL3/CXCR4/DOCK4/CXCL6/SEMA5A/VEGFC/ADAM10/TNFSF11/S100A9/GREM1/SLAMF8/CALR/SERPINE1/CSF3R/DUSP1/CD74/NCKAP1L/ITGB2/LOX/KDR/LYN/CCL4/SCG2/MPP1/CXCL8/LBP/PDE4B/TNFRSF11A/C5AR1/PDGFRB/CCL2/CXCL12/GBF1/CCL5/CXCL2/CCR1/PIP5K1C/EGR3/BIN2/CCRL2/S100A8/CORO1A/SAA1/CCR5/THBS4/CH25H/TIAM1/NOTCH1/P2RX4/OXSR1/PDGFRA/IL17RA/ABCC1/CAMK1D/CX3CR1/VAV3/RHOG/C3AR1/GPR18/CXCL13/HGF/ADAM17/PTPRO/RAC2/AR…
GO_EXTRACELLULAR_MATRIX_STRUCTURAL_CONSTITUENT	go extracellular matrix structural constituent	138	0.518496	2.05187	2.89381e-07	1.99451e-05	1.51938e-05	1206	tags=32%, list=9%, signal=29%	COL5A2/CHI3L1/TNC/COL5A1/NID2/LAMB1/MXRA5/THBS2/PCOLCE/COL11A1/COL16A1/BGN/EMILIN1/COL1A1/COL6A3/ELN/COL1A2/FN1/COL4A2/VCAN/PXDN/SPON1/COL4A1/AEBP1/VWA1/LTBP1/COL18A1/SPARC/ECM1/MFAP2/COL6A2/MFGE8/COL3A1/TGFBI/EFEMP1/COL5A3/CD4/LAMC1/SRPX2/ACAN/HSPG2/LAMB2/LAMB3/THBS3
GO_LEUKOCYTE_CELL_CELL_ADHESION	go leukocyte cell cell adhesion	304	0.412025	1.79155	2.96568e-07	2.02182e-05	1.54019e-05	1811	tags=26%, list=14%, signal=23%	OLR1/TFRC/VCAM1/TNFSF11/IGF1/SASH3/GLI3/HLA-DPA1/S100A9/LILRB4/PTPRC/LILRB2/CD74/LILRB1/NCKAP1L/ITGB2/SMAD7/LYN/ITGA5/ICAM1/IL4R/SELE/CSK/THY1/CCL2/GPNMB/PTAFR/CXCL12/PTPN6/CCL5/STK10/SELL/EGR3/ZMIZ1/ITGA4/CEBPB/S100A8/CORO1A/GRB2/SEMA4D/CASP3/SIRPA/SDC4/MSN/RARA/VSIG4/HSPH1/RUNX3/HLA-DMB/CD28/ITPKB/CD4/BCL6/PTPN22/IRAK1/HLA-DRB1/SELP/CX3CR1/PNP/AKT1/EZR/IGFBP2/CD300A/PAK2/EFNB1/RAC2/CD47/CD55/SE…
GO_EARLY_ENDOSOME	go early endosome	289	0.424867	1.83763	3.0399e-07	2.05014e-05	1.56176e-05	2454	tags=33%, list=19%, signal=27%	FCGR1B/SORL1/APOE/SLC39A14/STEAP4/CXCR4/GJA1/TFRC/VCAM1/LRP1/PLD3/FCGR1A/MCOLN3/IGF2R/MYO1D/NUCB1/RAB31/KDR/PTP4A1/GPNMB/EPHA3/SLC9A6/BACE1/C8orf44-SGK3/MGRN1/WASF2/CORO1A/APP/SLC1A1/RIN3/APPL1/PMEPA1/EHD4/PIKFYVE/ATP11B/CD4/RAB22A/APOC2/TMEM127/APPL2/HGS/EHD3/CMTM6/RHOB/TBC1D16/PARM1/SLC11A2/ATP6V0D1/MAGEL2/RAB29/PI4K2A/ANKRD27/TM9SF4/NCSTN/VPS35/CCDC93/CLN3/FKBP15/LAPTM4B/ZFYVE16/WDR91/PICK1/IN…
GO_REGULATION_OF_SMALL_GTPASE_MEDIATED_SIGNAL_TRANSDUCTION	go regulation of small gtpase mediated signal transduction	257	0.431061	1.84277	3.11903e-07	2.08112e-05	1.58536e-05	3141	tags=44%, list=24%, signal=34%	AUTS2/APOE/FBP1/IGF1/ARHGAP22/TIMP2/LYN/ROBO1/MAP4K4/PDGFRB/GBF1/COL3A1/PSD3/RASA1/NUP62/NOTCH2/SHC1/GRB2/LRRC59/ABL1/FAM13B/ABR/SRGAP2/ARAP2/GMIP/MYO9B/HEG1/TIAM1/NOTCH1/SIPA1L1/ARFGEF1/ITPKB/IQSEC1/ARHGEF11/A2M/BCL6/FOXM1/ARAP1/RAP1GAP2/VAV3/RACGAP1/RHOG/RHOB/GPR18/ARHGDIA/SH3BP1/EPHB2/ARHGAP24/ARHGAP4/RAC2/DENND4C/RASGRP1/ARHGEF1/JAK2/GPR65/ARHGEF3/KCTD13/ARHGAP25/KIF14/NRP1/RAC1/ARHGAP44/SIPA…
GO_TISSUE_REMODELING	go tissue remodeling	149	0.5068	2.04345	3.15876e-07	2.08545e-05	1.58865e-05	2073	tags=37%, list=16%, signal=31%	SPP1/GJA1/TFRC/LTBP3/BGN/TIMP1/TNFSF11/ACP5/HIF1A/GREM1/FOXC1/ATP6AP1/MMP2/SEMA3C/IGFBP5/VDR/TCIRG1/MMP14/CSK/LIPA/TNFRSF11A/GPNMB/P2RX7/PPP3CA/NOTCH2/TP53/ABR/RASSF2/THBS4/MITF/TGFB1/INPP5D/CA2/TPP1/CHD7/GPR137B/TNFAIP3/SUCO/CSPG4/TNFRSF11B/CAPN1/RAC2/ATP7A/RBPJ/CTSK/ADAM8/LIF/CSF1R/RAC1/IL6/PTK2B/AGT/MEF2C/EPAS1/SFRP1
GO_GOLGI_STACK	go golgi stack	105	0.553333	2.13409	3.2289e-07	2.10955e-05	1.60701e-05	2231	tags=38%, list=17%, signal=32%	SORL1/MAN2A1/CHSY1/GOLGA3/MGAT4A/XYLT1/NUCB1/GAL3ST4/CHPF2/ST3GAL1/B4GALT5/GALNT1/GOLGA2/GBF1/SULF1/CSGALNACT1/GALNT2/GOLIM4/CHPF/CSGALNACT2/ARAP1/GOLGA5/TMED3/STX16/CLN3/PLK3/GOLGB1/CANT1/MGAT4B/PITPNM1/GOLPH3/MBTPS1/GOLGA8N/DNMBP/GOSR1/SCFD1/FUT8/NAGPA/ASAP2/RAB21
GO_DEFENSE_RESPONSE_TO_VIRUS	go defense response to virus	196	-0.458361	-1.88877	3.26466e-07	2.11092e-05	1.60806e-05	1083	tags=19%, list=8%, signal=18%	TSPAN6/PHB2/TRIM22/IFIH1/DHX58/DDX60/IRF9/AGBL5/CXCL10/STAT1/EXOSC5/OAS3/PHB/OAS2/IFIT5/GBP1/BNIP3/BST2/RNASE2/IFIT2/IRF7/ISG20/MX2/DDX58/RTP4/IFI27/OAS1/OASL/HERC5/FGL2/MX1/IL33/IFIT1/IFI6/IFIT3/ISG15/IFI44L/RSAD2
GO_OSTEOBLAST_DIFFERENTIATION	go osteoblast differentiation	178	0.475386	1.94871	3.4341e-07	2.19782e-05	1.67426e-05	2139	tags=32%, list=16%, signal=27%	SPP1/NELL1/TNC/JUNB/CCL3/IGFBP3/VEGFC/IGF1/GLI3/COL1A1/GREM1/VCAN/ATP6AP1/LOX/IGFBP5/TCIRG1/MRC2/CLEC5A/SOX9/DDX21/FZD1/TPM4/SYNCRIP/GPNMB/ALPL/SND1/HDAC7/CCDC47/CEBPB/HSD17B4/SEMA4D/RASSF2/PDLIM7/NOTCH1/RRBP1/ACVR1/UFL1/SUCO/DDX5/AKT1/HGF/ID2/HNRNPU/SKI/MEN1/JUND/IL6/PRKACA/CREB3L1/FBN2/MEF2D/WWTR1/MEF2C/SFRP1/PENK/CBFB/CEBPA
GO_REGULATION_OF_LYMPHOCYTE_ACTIVATION	go regulation of lymphocyte activation	366	0.398066	1.745	3.76151e-07	2.38305e-05	1.81537e-05	1811	tags=25%, list=14%, signal=22%	TAC1/TFRC/CLEC7A/VCAM1/TNFSF11/IGF1/SASH3/GLI3/HLA-DPA1/MERTK/LILRB4/SLAMF8/PTPRC/FGR/LILRB2/CD74/LILRB1/NCKAP1L/CDKN1A/SMAD7/LYN/PAXIP1/ATM/IL4R/MMP14/CSK/THY1/CCL2/GPNMB/INHBA/PTPN6/CCL5/EGR3/ZMIZ1/CEBPB/SAMSN1/CORO1A/GRB2/ABL1/CASP3/AHR/SIRPA/SDC4/ZFP36L1/TGFB1/INPP5D/RARA/ZFP36L2/VSIG4/TP53BP1/HSPH1/RUNX3/HLA-DMB/CD28/ITPKB/CD4/GAL/LAMP1/BCL6/CLPTM1/PTPN22/TNFAIP3/HLA-DRB1/TNFRSF1B/PNP/AKT1/S…
GO_FATTY_ACID_CATABOLIC_PROCESS	go fatty acid catabolic process	93	-0.562139	-2.10693	4.68819e-07	2.94044e-05	2.23997e-05	1871	tags=33%, list=14%, signal=29%	SCP2/ACAT2/ACOT8/ACAT1/DECR1/ACADS/ABCD2/ECHS1/MLYCD/ACOX2/CYP4F12/PEX7/ALDH3A2/ECHDC2/ETFB/ETFA/PEX2/AUH/HPGD/ACACB/LIPE/BDH2/HADH/ECI2/ECI1/PHYH/ACADL/PECR/PCK1/LEP/ADIPOQ
GO_PIGMENT_GRANULE	go pigment granule	101	0.552703	2.10487	4.98154e-07	3.09349e-05	2.35656e-05	1876	tags=34%, list=14%, signal=29%	TFRC/CTSD/HSPA5/ATP1A1/ATP6V1B2/CALU/CANX/GCHFR/CAPG/P4HB/CTSB/MMP14/GANAB/PDIA4/GPNMB/ATP1B3/RPN1/PDIA3/SND1/PDIA6/TRPV2/TPP1/YWHAE/LAMP1/RAB27A/RAB29/ANKRD27/NCSTN/PDCD6IP/TMED10/MYO5A/BSG/RAC1/ATP6V0A1
GO_OSTEOCLAST_DIFFERENTIATION	go osteoclast differentiation	83	0.58874	2.15471	5.03611e-07	3.09671e-05	2.35902e-05	1024	tags=29%, list=8%, signal=27%	FOS/JUNB/CCL3/TFRC/TREM2/TNFSF11/LILRB4/ATP6AP1/LILRB1/TCIRG1/TNFRSF11A/SBNO2/CCR1/LRRC17/NOTCH2/CEBPB/PAFAH1B1/RASSF2/MITF/GAB2/INPP5D/CA2/LILRB3/GPR137B
GO_MYELOID_LEUKOCYTE_DIFFERENTIATION	go myeloid leukocyte differentiation	176	0.475223	1.94954	5.17828e-07	3.15322e-05	2.40206e-05	1800	tags=32%, list=14%, signal=28%	MMP9/FOS/JUNB/CCL3/TFRC/TREM2/TNFSF11/SPI1/LILRB4/TLR2/ATP6AP1/ROR2/CD74/LILRB1/MYC/TCIRG1/LYN/JUN/TNFRSF11A/INHBA/SBNO2/CCR1/LRRC17/NOTCH2/CEBPB/ACIN1/APP/PAFAH1B1/MYH9/RASSF2/MITF/ZFP36L1/TGFB1/GAB2/INPP5D/CA2/RARA/LILRB3/CD4/GPR137B/EIF2AK1/HLA-DRB1/RELB/HCLS1/ID2/MAFB/KLF10/TRIB1/MED1/RBPJ/MT1G/FCER1G/NME1/LIF/CSF1R/LBR
GO_NEGATIVE_REGULATION_OF_NEURON_DIFFERENTIATION	go negative regulation of neuron differentiation	184	0.464708	1.91067	5.26996e-07	3.17819e-05	2.42109e-05	2118	tags=26%, list=16%, signal=22%	SPP1/APOE/SEMA3A/SPOCK1/SIX3/SEMA5A/LRP1/GLI3/CALR/PLXNA3/SEMA3C/SOX9/THY1/ASPM/PTPRG/MEIS1/ASAP1/DPYSL3/PPP3CA/SEMA4D/APP/PAFAH1B1/YWHAH/HMG20A/CARM1/NOTCH1/RAP1GAP2/ARHGDIA/GORASP1/EPHB2/PTPRO/RAB29/ID2/GSK3B/FOXO3/ARHGAP4/RAPGEF2/MED1/INPP5F/STMN2/NRP1/TRPV4/UBE3A/DENND5A/ARF6/PTPN9/WNT5A/CERS2
GO_NEGATIVE_REGULATION_OF_OSSIFICATION	go negative regulation of ossification	61	0.624513	2.18601	5.7713e-07	3.44739e-05	2.62616e-05	2141	tags=39%, list=16%, signal=33%	CCL3/CHSY1/LTBP3/VEGFC/HIF1A/GREM1/IGFBP5/SMAD7/SOX9/ENPP1/ECM1/CCR1/HDAC7/SEMA4D/NOTCH1/ID2/SKI/MEN1/RBPJ/PTK2B/SRGN/MEF2C/SFRP1/BCOR
GO_EXTRACELLULAR_MATRIX_STRUCTURAL_CONSTITUENT_CONFERRING_TENSILE_STRENGTH	go extracellular matrix structural constituent conferring tensile strength	33	0.738207	2.25823	5.90607e-07	3.49461e-05	2.66213e-05	2341	tags=64%, list=18%, signal=53%	COL5A2/COL5A1/COL11A1/COL16A1/COL1A1/COL6A3/COL1A2/COL4A2/COL4A1/COL18A1/COL6A2/COL3A1/COL5A3/COL21A1/COL13A1/COL8A1/COL14A1/COL17A1/COL8A2/COL6A1/COL7A1
GO_GOLGI_CISTERNA_MEMBRANE	go golgi cisterna membrane	61	0.623056	2.18091	6.50805e-07	3.81481e-05	2.90605e-05	2231	tags=41%, list=17%, signal=34%	CHSY1/GOLGA3/NUCB1/GAL3ST4/CHPF2/ST3GAL1/B4GALT5/GALNT1/GOLGA2/CSGALNACT1/GALNT2/GOLIM4/CHPF/CSGALNACT2/ARAP1/TMED3/CANT1/PITPNM1/GOLPH3/GOLGA8N/SCFD1/FUT8/NAGPA/ASAP2/RAB21
GO_CYTOSOLIC_LARGE_RIBOSOMAL_SUBUNIT	go cytosolic large ribosomal subunit	52	-0.658061	-2.22695	6.8822e-07	3.99139e-05	3.04056e-05	3613	tags=83%, list=27%, signal=60%	RPL27/RPL34/RPL19/RPLP0/RPL22/RPLP1/RPL41/RPL7/RPLP2/RPL37A/RPL10/RPL12/RPL39L/RPL9/RPL13/RPL35A/RPL21/RPL30/RPL27A/RPL36A/RPL39/RPL37/RPL6/RPL7A/RPL23/RPL10L/UBA52/RPL29/RPL15/RPL8/RPL32/RPL14/RPL24/RPL10A/RPL11/RPL31/RPL26L1/RPL36/RPL38/RPL35/RPL18A/RPL36AL/RSL24D1
GO_GENERATION_OF_PRECURSOR_METABOLITES_AND_ENERGY	go generation of precursor metabolites and energy	418	-0.373908	-1.68353	6.93656e-07	3.99139e-05	3.04056e-05	2520	tags=33%, list=19%, signal=27%	NUP88/PDHA2/SHPK/COQ9/TXNRD3/MCHR1/DNAJC15/NUP54/MT3/ISCU/SIRT3/GSR/ASIP/IDH1/NDUFB5/NDUFV1/CIAPIN1/COX4I1/INPP5K/IRS2/RBKS/COX8A/HMGCL/NDUFB4/PHKG1/SLC25A4/AKR1C4/UGP2/NDUFV2/PARK7/NDUFA9/NDUFB8/ADSL/COX17/AOC2/HAAO/NDUFA3/SDHB/NUP37/BPGM/SLC25A14/COX11/GLRX5/MTFR1/ACAT1/CYB5B/PINK1/NDUFB11/CYP19A1/RPIA/MDH1/NDUFS3/PID1/COX7B/UQCRC2/POLG2/KL/CAT/ADH1A/XDH/SLC25A23/UQCR10/PRKAG1/PCDH12/IDO1/NDUFA…
GO_OXIDOREDUCTASE_COMPLEX	go oxidoreductase complex	84	-0.571561	-2.11441	7.12432e-07	4.06216e-05	3.09448e-05	2692	tags=56%, list=20%, signal=45%	UQCRFS1/DUOX2/PDHA2/PDHX/NDUFB5/NDUFV1/BCKDHA/NDUFB4/NDUFV2/NDUFA9/NDUFB8/NDUFA3/SDHB/GPD1L/NDUFB11/NDUFS3/UQCRC2/UQCR10/NDUFA1/UQCRQ/BCS1L/NCF1/GCSH/NDUFA8/NDUFAB1/SDHD/NDUFC2/NDUFC1/NDUFB2/NDUFS6/CYC1/NDUFA6/NDUFA4/UQCRB/NDUFA13/NDUFB7/NDUFB3/NDUFS7/NDUFA2/NDUFA7/UQCRH/NDUFB6/NDUFS5/NDUFS4/NOX4/GMPR/GPD1
GO_OXIDOREDUCTASE_ACTIVITY_ACTING_ON_CH_OH_GROUP_OF_DONORS	go oxidoreductase activity acting on ch oh group of donors	99	-0.543797	-2.049	7.52617e-07	4.25262e-05	3.23957e-05	1855	tags=33%, list=14%, signal=29%	CBR1/HSD17B10/HSD17B1/LDHB/MDH1/DHRS11/PTGR2/SPR/GRHPR/ADH1A/AKR7A2/ALDH3A2/CRYL1/DHRS4/KCNAB1/DCXR/HPGD/BDH2/AKR1C1/ADH5/DHRS3/HSD17B8/HADH/HSD17B11/HSD11B1/CBR3/AKR1C2/PHGDH/AKR1C3/AKR1B10/GPD1/ADH1C/ADH1B
GO_POSITIVE_REGULATION_OF_NEURON_PROJECTION_DEVELOPMENT	go positive regulation of neuron projection development	243	0.428697	1.81432	7.92571e-07	4.4384e-05	3.38109e-05	2069	tags=27%, list=16%, signal=23%	APOE/CXCR4/SEMA5A/LRP1/HSPA5/S100A9/FN1/RGS2/ROR2/TMEM30A/PLXNA1/PLXNA3/GRN/LYN/ROBO1/CUX1/FZD1/TNFRSF12A/ZEB2/CXCL12/CREB3L2/EPHA3/MACF1/PTPRD/DPYSL3/TENM3/PTK7/MAPK6/TRPV2/SEMA4D/PAFAH1B1/SYT17/PLXND1/PLXNB2/CAPRIN2/ACTR2/TIAM1/CYFIP1/CUL7/CAMK1D/DVL3/PLXNC1/NEDD4L/SS18L1/SETX/ARHGDIA/HGF/LRP8/KIDINS220/ZMYND8/ANKRD27/EFNA5/ROR1/EP300/RAPGEF2/ANAPC2/NME1/STMN2/NRP1/PTK2B/TRAK1/AGT/ADNP/ITGA3/WN…
GO_SMALL_GTPASE_BINDING	go small gtpase binding	309	0.4082	1.77603	8.25054e-07	4.57941e-05	3.48851e-05	2840	tags=35%, list=21%, signal=28%	SORL1/DOCK4/CDC42BPB/TBC1D2/ATP6AP1/NCKAP1L/DOCK2/TNPO1/RAPGEF6/MICALL2/TBC1D8B/WDR41/DENND1B/FMNL1/DMXL2/SRGAP2/RIN3/ELMO1/MYO9B/RASGRP3/DAAM1/TIAM1/RGP1/CYFIP1/KIF3B/ARHGEF11/IPO7/ERC1/FLNA/PFN1/USP6NL/TMEM127/VPS39/DVL3/VAV3/BICD2/CORO1C/TBC1D16/ARHGDIA/GOLGA5/SH3BP1/PAK2/RAB29/ANKRD27/ARHGEF10L/ULK1/ARHGAP4/MYCBP2/WDR44/DENND4C/RASGRP1/ARHGEF1/RAPGEF2/DOCK1/ATP7A/TBC1D9B/FARP1/KPNB1/ARHGEF3/K…
GO_AMEBOIDAL_TYPE_CELL_MIGRATION	go ameboidal type cell migration	353	0.398922	1.74553	8.48935e-07	4.67063e-05	3.558e-05	2284	tags=29%, list=17%, signal=25%	TAC1/MMP9/APOE/SEMA3A/FAP/GJA1/SEMA5A/VEGFC/TIMP1/HIF1A/GREM1/FN1/CALR/VASH1/EVL/GRN/ITGB2/SEMA3C/KDR/ROBO1/ARID5B/SCG2/PAXIP1/SOX9/PHACTR4/JUN/MAP4K4/ZEB2/SPARC/HAS1/PTPRG/MACF1/HMOX1/LPXN/EGR3/ITGA4/HDAC7/WASF2/SEMA4D/ABL1/PAFAH1B1/LOXL2/MYH9/SRGAP2/APPL1/PLXND1/PTGS2/SDC4/MIR22/TGFB1/NOTCH1/P2RX4/ACVR1/IQSEC1/SGPL1/SRPX2/PRKX/PFN1/CYP1B1/APPL2/SASH1/AKT1/RHOB/CORO1C/SOX18/SH3BP1/CXCL13/ADAM17/…
GO_T_CELL_ACTIVATION	go t cell activation	402	0.382936	1.69947	8.62141e-07	4.70204e-05	3.58193e-05	1811	tags=26%, list=14%, signal=23%	CXADR/EGR1/TFRC/CLEC7A/VCAM1/TNFSF11/IGF1/SASH3/BCL3/GLI3/HLA-DPA1/LILRB4/PTPRC/LILRB2/CD74/LILRB1/NCKAP1L/DOCK2/TCIRG1/SMAD7/LYN/ICAM1/IL4R/CTSL/FZD7/STAT3/CSK/THY1/CCL2/GPNMB/P2RX7/PTPN6/CCL5/PPP3CA/KDELR1/TP53/EGR3/ZMIZ1/PSAP/CEBPB/CORO1A/GRB2/ABL1/CASP3/MYH9/SIRPA/SDC4/ZFP36L1/MSN/RARA/ZFP36L2/VSIG4/HSPH1/APBB1IP/RUNX3/HLA-DMB/CD28/CHD7/ITPKB/CD4/SLC11A1/BCL6/CLPTM1/LCP1/PTPN22/RAB27A/HLA-DRB…
GO_GTPASE_BINDING	go gtpase binding	402	0.382593	1.69795	8.78562e-07	4.75029e-05	3.61869e-05	2840	tags=34%, list=21%, signal=27%	SORL1/DOCK4/CDC42BPB/NUCB2/NUCB1/TBC1D2/ATP6AP1/NCKAP1L/DOCK2/TNPO1/RAPGEF6/GBF1/MICALL2/PSD3/RASA1/HERC1/TBC1D8B/WDR41/DENND1B/ABR/FMNL1/DMXL2/SRGAP2/RIN3/ELMO1/DOCK10/MYO9B/RASGRP3/DAAM1/TIAM1/RGP1/CYFIP1/ARFGEF1/ARF4/IQSEC1/KIF3B/ARHGEF11/IPO7/RALGDS/ERC1/FLNA/LCP1/PFN1/USP6NL/TMEM127/HERC2/VPS39/DVL3/VAV3/CCDC88A/BICD2/CORO1C/TBC1D16/ARHGDIA/GOLGA5/SH3BP1/PAK2/RAB29/ANKRD27/ARHGEF10L/ULK1/ARH…
GO_FORMATION_OF_PRIMARY_GERM_LAYER	go formation of primary germ layer	100	0.555271	2.11116	9.00187e-07	4.82562e-05	3.67607e-05	659	tags=20%, list=5%, signal=19%	MMP9/COL5A2/COL5A1/GJA1/LAMB1/COL11A1/FN1/COL4A2/ITGAV/FOXC1/MMP2/DUSP1/ITGB2/ITGA5/HMGA2/MMP14/FZD7/INHBA/ITGA4/ARID1A
GO_RESPONSE_TO_MOLECULE_OF_BACTERIAL_ORIGIN	go response to molecule of bacterial origin	294	0.412294	1.79017	9.35435e-07	4.97208e-05	3.78764e-05	1685	tags=26%, list=13%, signal=23%	TAC1/FOS/CXCL1/CCL3/GJA1/CXCL6/ZFP36/TREM2/ACP5/S100A9/TLR2/SERPINE1/LY86/LILRB2/LILRB1/HCK/LYN/ICAM1/ATP2A2/CXCL8/SELE/LBP/PDE4B/TNFRSF11A/THBD/C5AR1/CCL2/SPARC/P2RX7/PTAFR/PTGFR/CCL5/CXCL2/ALPL/SBNO2/CD68/CD180/MTDH/CEBPB/S100A8/ABL1/ABR/CASP3/CCR5/SIRPA/PTGS2/TGFB1/RARA/NOTCH1/CARD9/CD14/SLC11A1/PTPN22/IRF8/TNFAIP3/IRAK1/SASH1/TNFRSF1B/SELP/CX3CR1/NR1D1/AKT1/FMO1/LOXL1/CXCL13/ADAM17/TLR1/GNG12…
GO_REGULATION_OF_OSTEOCLAST_DIFFERENTIATION	go regulation of osteoclast differentiation	57	0.635204	2.1788	9.73803e-07	5.13251e-05	3.90985e-05	1469	tags=33%, list=11%, signal=30%	FOS/CCL3/TREM2/TNFSF11/LILRB4/ATP6AP1/LILRB1/CCR1/LRRC17/NOTCH2/CEBPB/RASSF2/MITF/INPP5D/CA2/LILRB3/GPR137B/MAFB/KLF10
GO_MITOCHONDRIAL_LARGE_RIBOSOMAL_SUBUNIT	go mitochondrial large ribosomal subunit	35	-0.724294	-2.27178	9.84679e-07	5.14659e-05	3.92058e-05	1541	tags=57%, list=12%, signal=51%	MTERF4/MRPL18/MRPL16/MRPL23/MRPL44/NDUFAB1/MRPL39/MRPL42/MRPL34/MRPL33/MRPL48/MRPL9/MRPL24/MRPS18A/MRPL11/MRPL19/MRPL13/MRPL46/MRPL40/MRPL22
GO_PRIMARY_ALCOHOL_METABOLIC_PROCESS	go primary alcohol metabolic process	72	-0.596121	-2.14216	1.09555e-06	5.67874e-05	4.32596e-05	1273	tags=31%, list=10%, signal=28%	TTR/ADH1A/SULT1A2/ALDH2/ALDH1A2/AKR7A2/ALDH3A2/LIPE/RBP4/AKR1C1/SULT1A1/ADH5/DHRS3/RETSAT/AKR1C2/AKR1C3/BMP5/PECR/AKR1B10/GPD1/ADH1C/ADH1B
GO_LEUKOCYTE_DIFFERENTIATION	go leukocyte differentiation	449	0.370141	1.65558	1.27023e-06	6.53021e-05	4.9746e-05	1832	tags=25%, list=14%, signal=22%	MMP9/FOS/JUNB/EGR1/CCL3/TFRC/VCAM1/TREM2/TNFSF11/SASH3/BCL3/SPI1/GLI3/MERTK/LILRB4/TLR2/SLAMF8/ATP6AP1/PTPRC/ROR2/LILRB2/CD74/LILRB1/NCKAP1L/MYC/DOCK2/TCIRG1/SMAD7/LYN/ATM/IL4R/MMP14/CTSL/JUN/FZD7/STAT3/TNFRSF11A/INHBA/PTPN6/SBNO2/CCR1/LRRC17/KDELR1/NOTCH2/TP53/EGR3/ZMIZ1/ITGA4/PSAP/CEBPB/ACIN1/APP/ABL1/PAFAH1B1/MYH9/RASSF2/MITF/ZFP36L1/TGFB1/GAB2/INPP5D/CA2/DOCK10/RARA/ZFP36L2/RUNX3/LILRB3/CD28/…
GO_GTPASE_REGULATOR_ACTIVITY	go gtpase regulator activity	217	0.441496	1.84326	1.2891e-06	6.57334e-05	5.00745e-05	3080	tags=43%, list=23%, signal=34%	RGS1/DOCK4/ARHGAP22/TBC1D2/RGS16/RGS2/NCKAP1L/DOCK2/JUN/THY1/ASAP1/RASA1/TBC1D8B/FAM13B/ABR/SRGAP2/RIN3/SIRPA/ARAP2/RGS4/GMIP/MYO9B/RASGRP3/SIPA1L1/ARHGEF11/IPO7/RALGDS/SEC23A/USP6NL/ARAP1/RAP1GAP2/VAV3/RACGAP1/CCDC88A/TBC1D16/ARHGDIA/SH3BP1/ANKRD27/ARHGEF10L/ARHGAP24/ARHGAP4/ARHGEF1/RAPGEF2/DOCK1/TBC1D9B/RGS5/SEC23B/TBC1D2B/ADAP2/ARHGAP25/NRP1/TBC1D10B/ARHGAP44/SIPA1/ARHGAP5/GRTP1/SIPA1L3/RABGAP…
GO_VACUOLAR_LUMEN	go vacuolar lumen	148	0.496868	1.99785	1.32168e-06	6.68512e-05	5.0926e-05	2383	tags=43%, list=18%, signal=35%	GAA/CTSD/IFI30/BGN/PLD3/SERPINA3/MAN2B2/VCAN/CD74/GRN/MAN2B1/HPSE/GLB1/CTSB/CTSL/GALNS/LIPA/PDGFRB/ACLY/GALC/PSAP/ARSA/CTSA/SDC3/SDC4/TPP1/MANBA/ACTR2/ATP13A2/SGSH/PPT1/GBA/HEXB/IDUA/ACAN/HSPG2/CSPG4/C3/VCP/RNASET2/DYNC1H1/MNDA/GNS/ACP2/LAMP2/LYZ/CTSK/SMPD1/TUBB4B/GLA/TUBB/PSMD1/DNAJC3/OGN/HSPA8/CAP1/GUSB/PRKCD/FUCA1/NEU1/FAF2/SDC1/SDCBP
GO_CLATHRIN_COATED_VESICLE	go clathrin coated vesicle	163	0.470452	1.91389	1.4367e-06	7.20879e-05	5.49152e-05	2069	tags=29%, list=16%, signal=25%	CEMIP/FCGR1B/APOE/TFRC/LRP1/HLA-DQA1/ADAM10/FCGR1A/IGF2R/HLA-DPA1/HLA-DQB1/ROR2/CD74/EREG/AP1B1/ADCY8/TGOLN2/HLA-DQB2/DENND1B/FURIN/WIPI1/DAB2/MYO6/RGS19/CD4/VAMP2/RAB27A/HLA-DRB1/SYNRG/HLA-DRA/M6PR/ATP7A/MYO1E/TMED10/BTC/INPP5F/AP3B1/STON1/MALL/CLINT1/EPS15/PICALM/EPN1/GGA2/PIK3C2A/HSPA8/LDLRAP1/WNT5A
GO_CELL_GROWTH	go cell growth	402	0.37889	1.68151	1.55184e-06	7.7247e-05	5.88454e-05	2261	tags=26%, list=17%, signal=22%	SPP1/AUTS2/APOE/SGK1/SEMA3A/SPOCK1/CXCR4/GJA1/IGFBP3/SEMA5A/SERPINE2/LRP1/FBP1/ADAM10/IGF1/S100A9/GREM1/FN1/ALCAM/RGS2/EPB41L3/PLXNA1/CLSTN1/PLXNA3/SEMA3C/IGFBP5/CDKN1A/SMAD7/SOX9/MMP14/TNFRSF12A/ZEB2/ENPP1/SERTAD2/INHBA/CXCL12/EIF4G1/SLC9A6/MACF1/IGFBP4/MYL2/C8orf44-SGK3/TP53/ITGA4/S100A8/TRPV2/SEMA4D/APP/ABL1/PAFAH1B1/SYT17/CLSTN3/USP9X/TGFB1/CAPRIN2/RGS4/TIAM1/PPT1/CYFIP1/RPS6KA1/SLC9A1/ARHGEF…
GO_MACROPHAGE_ACTIVATION	go macrophage activation	79	0.576214	2.10707	1.74626e-06	8.62403e-05	6.56963e-05	1603	tags=35%, list=12%, signal=31%	CCL3/NAMPT/TREM2/TLR7/CLU/TLR2/PTPRC/CD74/GRN/ITGB2/ATM/IL4R/JUN/LBP/C5AR1/PJA2/SBNO2/APP/VSIG4/GPR137B/SLC11A1/MYO18A/NR1D1/CD93/TLR1/CRTC3/PLA2G4A/JAK2
GO_CHROMATIN_BINDING	go chromatin binding	464	0.3649	1.63882	1.92307e-06	9.42305e-05	7.17831e-05	2322	tags=27%, list=18%, signal=23%	FOS/AUTS2/EGR1/FOXO1/GLI3/FOXC1/EGR2/HMGA2/SOX9/ASXL2/WDR82/JUN/STAT3/MNT/NAP1L3/MEIS1/SBNO2/CIC/NUP62/TP53/CTBP1/HDAC7/DNMT1/ARID1A/ANKRD17/CEBPB/TOP1/PRKCB/NCOA6/CHD8/MITF/MEF2A/RARA/NOTCH1/CHD7/CBX5/TSPYL5/TOP2B/NFATC3/SFPQ/WBP2/BCL6/HMGA1/SMARCA4/NCOR2/CABIN1/ARID3A/STAG3L3/RELB/DDX5/POLR2B/SUPT6H/SMARCA5/SMC1A/ACTN4/JARID2/BAHCC1/UBTF/TOP2A/ATAD2B/TOX3/NCOA1/BRD4/FOXO3/MECP2/NUP98/EP300/HNRN…
GO_WOUND_HEALING	go wound healing	448	0.365564	1.63787	1.97026e-06	9.54236e-05	7.26919e-05	1911	tags=22%, list=14%, signal=20%	TNC/COL5A1/APOE/FAP/PLAU/CXCR4/GJA1/CLEC7A/SERPINE2/TIMP1/IGF1/GLI3/COL1A1/HIF1A/MERTK/COL1A2/FN1/F5/SERPINE1/RCOR1/LOX/KDR/EREG/HPSE/LYN/ITGA5/PLAUR/TNFRSF12A/PDPN/FZD7/VKORC1/THBD/PROS1/PDGFRB/SPARC/PAPSS2/P2RX7/PTPN6/ITPR3/MACF1/HMOX1/COL3A1/PPP3CA/NOTCH2/SH2B3/TLN1/PTK7/S100A8/PRKCB/C1QTNF1/SAA1/SERPINA1/CASP3/MYH9/SDC4/DGKA/TGFB1/ARFGEF1/P2RX4/PDGFRA/CBX5/A2M/DAG1/PLEK/SLC11A1/FLNA/TNFAIP3/R…
GO_CELLULAR_MONOVALENT_INORGANIC_CATION_HOMEOSTASIS	go cellular monovalent inorganic cation homeostasis	91	0.552429	2.05206	1.97785e-06	9.54236e-05	7.26919e-05	2237	tags=37%, list=17%, signal=31%	C7/ATP1A1/ATP6V1B2/SLAMF8/ATP1B1/ATP6AP1/GRN/TCIRG1/ATP6V1A/SLC9A6/ATP1B3/SLC4A2/DMXL2/CA2/KCNJ2/PPT1/SLC9A1/SLC11A1/DMXL1/NEDD4L/ATP6V0C/ATP6V0D1/TM9SF4/SLC4A7/CLN3/UBE3A/MAFG/ATP6V0A1/TMEM165/AGT/ATP6V1H/ATP6AP2/CLCN3/CLIC4
GO_PHAGOCYTOSIS	go phagocytosis	245	0.424972	1.7998	2.00664e-06	9.60737e-05	7.31872e-05	1806	tags=30%, list=14%, signal=26%	CLEC7A/LRP1/TREM2/FCGR3A/FCGR1A/C2/MERTK/MYH2/TLR2/ITGAV/C4A/CALR/PTPRC/RAB31/FGR/NCKAP1L/ITGB2/DOCK2/HCK/LYN/MSR1/CSK/LBP/FCGR2A/CCL2/P2RX7/MFGE8/PIP5K1C/WASF2/BIN2/CORO1A/MARCO/GRB2/ABL1/ABR/MYH9/APPL1/SIRPA/ELMO1/RARA/ACTR2/CYFIP1/CD14/SLC11A1/IRF8/EIF2AK1/RAB27A/APPL2/WIPF1/CAMK1D/MYO18A/C3/WIPF2/VAV3/RHOG/CORO1C/IGLL5/SH3BP1/CD300A/CD93/IGLV1-44/TM9SF4/RAC2/CD47/CLN3/DOCK1/IL2RG/IGHM/FCER1G/…
GO_ENERGY_DERIVATION_BY_OXIDATION_OF_ORGANIC_COMPOUNDS	go energy derivation by oxidation of organic compounds	214	-0.43451	-1.81501	2.08336e-06	9.89914e-05	7.54098e-05	2499	tags=38%, list=19%, signal=32%	PDHA2/COQ9/DNAJC15/MT3/ISCU/SIRT3/IDH1/NDUFB5/NDUFV1/COX4I1/INPP5K/IRS2/COX8A/NDUFB4/PHKG1/UGP2/NDUFV2/PARK7/NDUFA9/NDUFB8/ADSL/NDUFA3/SDHB/SLC25A14/MTFR1/PINK1/NDUFB11/MDH1/NDUFS3/PID1/COX7B/UQCRC2/POLG2/KL/CAT/SLC25A23/UQCR10/PCDH12/NDUFA1/UQCRQ/NDUFA8/NDUFAB1/SUCLG1/SDHD/NDUFC2/SCO2/NDUFC1/NDUFB2/COX6A1/COX7A2L/NDUFS6/COX6C/CYC1/NDUFA6/COX7C/SORBS1/COX6B1/NDUFA4/ETFB/UQCRB/ETFA/NDUFA13/SURF1/N…
GO_BONE_DEVELOPMENT	go bone development	164	0.482249	1.96272	2.14943e-06	0.000101363	7.72163e-05	862	tags=25%, list=7%, signal=24%	SERPINH1/CHSY1/GJA1/LTBP3/BGN/TNFSF11/IGF1/ACP5/GLI3/COL1A1/XYLT1/GREM1/FOXC1/ATP6AP1/PTPRC/LILRB1/LOX/SOX9/MMP14/VKORC1/ENG/GLG1/SPARC/PAPSS2/PTPN6/ALPL/MEIS1/LRRC17/NOTCH2/SH2B3/TP53/SULF1/WASF2/BBX/SLC38A10/CSGALNACT1/SEMA4D/PAFAH1B1/CARM1/RARA/MMP13
GO_CELL_SUBSTRATE_JUNCTION	go cell substrate junction	378	0.38274	1.69299	2.24082e-06	0.000104884	7.98986e-05	2240	tags=33%, list=17%, signal=28%	TNC/FAP/PLAU/GJA1/HYOU1/LRP1/HSPA5/ENAH/ADAM10/IGF2R/ARHGAP22/ITGAV/ALCAM/CALR/PTPRC/EVL/ITGB2/ZYX/HCK/ITGA5/MRC2/PLAUR/ICAM1/P4HB/MMP14/FZD1/MAP4K4/THY1/TNS3/TES/TPM4/PDGFRB/ENG/ITGBL1/LPXN/PDIA3/PIP5K1C/FLRT2/TLN1/ITGA4/PTK7/ITGB8/FAT1/SLC4A2/MYH9/DAB2/SDC4/PDLIM7/ZNF185/MSN/VASP/ACTR2/APBB1IP/YWHAE/CYFIP1/SLC9A1/HSPA9/MARCKS/DAG1/FLNA/HMGA1/LCP1/PFN1/SLA/HSPG2/CSPG4/EHD3/ACTN1/PPFIA1/ACTN4/LIM…
GO_AMINOGLYCAN_METABOLIC_PROCESS	go aminoglycan metabolic process	139	0.50168	1.98878	2.32241e-06	0.000107897	8.21942e-05	1778	tags=35%, list=13%, signal=31%	CEMIP/CHI3L2/CHI3L1/CHSY1/CHST11/BGN/XYLT1/VCAN/FOXC1/CHPF2/HPSE/GLB1/ST3GAL1/ABCC5/B4GALT5/GALNS/ITIH4/PDGFRB/CHST3/HAS1/HS2ST1/HGSNAT/CSGALNACT1/SDC3/HS3ST2/SDC4/TGFB1/SGSH/PIM1/CHPF/CSGALNACT2/SLC9A1/HEXB/IDUA/ACAN/HSPG2/CSPG4/DSE/AKT1/SLC35D1/B3GNT2/HGF/GNS/HYAL2/XYLT2/NFKB1/GLCE/CHST2/CTBS
GO_ESTABLISHMENT_OF_PROTEIN_LOCALIZATION_TO_ENDOPLASMIC_RETICULUM	go establishment of protein localization to endoplasmic reticulum	101	-0.524731	-1.97703	2.51495e-06	0.000115984	8.83542e-05	3191	tags=67%, list=24%, signal=51%	RPL22/SRP9/RPS14/SPCS2/RPLP1/RPS24/RPL41/RPS23/RPS18/RPL7/RPLP2/RPL37A/TRAM1/RPS19/RPS12/RPL10/RPL12/RPS6/SRP14/RPL9/RPL13/RPL35A/RPL21/RPS10/RPL30/RPL27A/RPS4X/RPL36A/RPS11/RPL39/RPS17/SEC62/RPS27/RPSA/RPL37/RPS15/RPS3A/RPS29/RPL6/RPS8/RPL7A/RPS15A/RPL23/PMM1/UBA52/RPL29/RPS5/RPL15/RPS9/RPL8/RPS3/RPL32/RPS25/RPL14/RPL24/RPS27A/RPS16/RPL10A/RPL11/RPS21/RPL31/RPL36/RPS7/RPL38/RPL35/CHMP4A/RPL18A/R…
GO_TISSUE_MIGRATION	go tissue migration	265	0.409871	1.75595	2.56463e-06	0.000117411	8.94418e-05	2284	tags=30%, list=17%, signal=25%	TAC1/MMP9/APOE/SEMA3A/FAP/SEMA5A/VEGFC/ACTA1/HIF1A/GREM1/CALR/VASH1/EVL/GRN/ITGB2/KDR/ROBO1/SCG2/PAXIP1/SOX9/JUN/MAP4K4/ZEB2/SPARC/PTPRG/MACF1/HMOX1/LPXN/EGR3/HDAC7/ABL1/LOXL2/MYH9/PLXND1/PTGS2/MIR22/TGFB1/NOTCH1/P2RX4/IQSEC1/SRPX2/PRKX/PFN1/CYP1B1/SASH1/AKT1/RHOB/CORO1C/SOX18/SH3BP1/CXCL13/ADAM17/CLASP1/MECP2/GPI/DOCK1/EMP2/CTSH/PKN1/ADAM9/PTPRM/NRP1/PTK2B/PRKCE/LTB4R2/PIK3C2A/AGT/MEF2C/KANK2/IT…
GO_COMPLEX_OF_COLLAGEN_TRIMERS	go complex of collagen trimers	19	0.817867	2.18764	2.62333e-06	0.000119228	9.08259e-05	779	tags=53%, list=6%, signal=50%	COL5A2/COL5A1/COL11A1/COL16A1/COL1A1/COL1A2/COL4A2/COL4A1/COL3A1/COL5A3
GO_ELECTRON_TRANSFER_ACTIVITY	go electron transfer activity	92	-0.540455	-2.02368	2.68938e-06	0.000119885	9.13266e-05	1689	tags=54%, list=13%, signal=48%	TXNRD3/GSR/CIAPIN1/COX4I1/COX8A/AKR1C4/NDUFV2/AOC2/HAAO/SDHB/COX11/GLRX5/CYB5B/CYP19A1/NDUFS3/COX7B/XDH/UQCR10/IDO1/ALDH2/UQCRQ/NCF1/SDHD/COX6A1/COX7A2L/AKR7A2/NDUFS6/COX6C/CYC1/COX7C/COX6B1/NDUFA4/ETFB/ETFA/SURF1/QDPR/MAOB/UQCR11/UQCRH/COX7A2P2/ADH5/AOX1/COX5B/DHRS3/NOX4/CYB5A/COX7A2/NQO2/COX7A1/PHGDH
GO_PROTEOGLYCAN_BINDING	go proteoglycan binding	35	0.71671	2.2088	2.69082e-06	0.000119885	9.13266e-05	779	tags=34%, list=6%, signal=32%	TNC/COL5A1/APOE/SEMA5A/LRP1/FN1/PTPRC/HPSE/CTSB/CTSL/GPNMB/COL5A3
GO_RESPONSE_TO_MECHANICAL_STIMULUS	go response to mechanical stimulus	179	0.456612	1.87386	2.69513e-06	0.000119885	9.13266e-05	1023	tags=19%, list=8%, signal=18%	FOS/CHI3L1/TNC/FOSB/CXCR4/GJA1/KCNK2/COL11A1/SERPINE2/SLC1A3/TLR7/ACTA1/COL1A1/ATP1A1/PIEZO2/PIEZO1/SOX9/TNFRSF1A/SLC38A2/MMP14/JUN/STRA6/ENG/P2RX7/CXCL12/COL3A1/HTR2A/BACE1/PTGS2/CSRP3/KCNJ2/SLC9A1/DAG1/TCAP
GO_NEGATIVE_REGULATION_OF_CELLULAR_AMIDE_METABOLIC_PROCESS	go negative regulation of cellular amide metabolic process	115	0.515599	2.00579	2.84413e-06	0.000125622	9.56967e-05	1932	tags=37%, list=15%, signal=31%	SORL1/APOE/ZFP36/IGF1/CLU/CALR/SPON1/RGS2/IGFBP5/TNRC6B/LARP1/STAT3/SYNCRIP/EIF4G1/IGF2BP2/ZFP36L1/CAPRIN2/RARA/PUS7/ZFP36L2/CNOT3/CELF1/EIF2AK1/CNOT1/FTO/EIF4A3/KHSRP/DDX3X/SHMT2/AGO3/PURA/YTHDF1/GIGYF2/AGO2/TYMS/HNRNPR/PRNP/GAPDH/ILF3/PUM1/BTG2/EIF2AK3
GO_LEUKOCYTE_PROLIFERATION	go leukocyte proliferation	267	0.41022	1.75785	2.98963e-06	0.000131125	9.9889e-05	1857	tags=25%, list=14%, signal=22%	TAC1/TFRC/VCAM1/TREM2/TNFSF11/IGF1/SASH3/HLA-DPA1/CLU/GREM1/PTPRC/LILRB2/CD74/LILRB1/NCKAP1L/CDKN1A/DOCK2/TCIRG1/LYN/ATM/GPNMB/P2RX7/PTPN6/CCL5/CD180/TP53/CEBPB/CORO1A/ABL1/CASP3/AHR/SDC4/INPP5D/MSN/VSIG4/HLA-DMB/CD28/CD4/GAL/SLC11A1/BCL6/PTPN22/TNFAIP3/HPRT1/HLA-DRB1/TNFRSF1B/PNP/VAV3/IGFBP2/CTPS1/CD300A/TBK1/MNDA/EFNB1/NCSTN/MS4A1/RAC2/CD55/RASGRP1/ELF4/PURA/CSF1R/PKN1/SATB1/PRNP/IL6/IL27RA
GO_SPECIFIC_GRANULE	go specific granule	137	0.493446	1.95656	3.01418e-06	0.000131284	0.00010001	2163	tags=37%, list=16%, signal=31%	OLR1/CHI3L1/CXCL1/PLAU/CTSD/CKAP4/ADAM10/ITGAV/TMEM30A/TIMP2/ITGB2/HPSE/DOCK2/PLAUR/CLEC5A/HP/PTPN6/AOC1/STK10/MLEC/HGSNAT/STXBP2/CYFIP1/CD53/KCNAB2/LAIR1/SLC2A3/RAB27A/TNFRSF1B/CMTM6/QPCT/C3AR1/QSOX1/CD93/CNN2/CD47/RAP2B/SLC2A5/CANT1/NFKB1/KPNB1/LYZ/CYBB/ADAM8/VCL/DEGS1/ALDH3B1/TMC6/PDXK/TOM1/CLCN3
GO_CARTILAGE_DEVELOPMENT	go cartilage development	161	0.473607	1.91954	3.16671e-06	0.000136976	0.000104346	1105	tags=22%, list=8%, signal=21%	CHI3L1/SLC39A14/SERPINH1/CHSY1/LTBP3/COL11A1/CHST11/BGN/TIMP1/TRPS1/GLI3/COL1A1/HIF1A/GREM1/ROR2/SOX5/SMAD7/HMGA2/SOX9/BMP1/GLG1/ECM1/CREB3L2/TGFBI/SULF1/ITGB8/CSGALNACT1/EFEMP1/LOXL2/TGFB1/CARM1/RARA/MMP13/RUNX3/ACAN/WNT5B
GO_FATTY_ACID_BETA_OXIDATION	go fatty acid beta oxidation	65	-0.595809	-2.10629	3.214e-06	0.000137829	0.000104996	2144	tags=46%, list=16%, signal=39%	ECH1/AMACR/GCDH/MCAT/IRS2/ACAA1/SCP2/ACAT2/ACOT8/ACAT1/DECR1/ACADS/ABCD2/ECHS1/MLYCD/ACOX2/PEX7/ECHDC2/ETFB/ETFA/PEX2/AUH/ACACB/BDH2/HADH/ECI2/ECI1/ACADL/LEP/ADIPOQ
GO_CELL_LEADING_EDGE	go cell leading edge	352	0.385498	1.68607	3.23106e-06	0.000137829	0.000104996	2127	tags=29%, list=16%, signal=25%	FAP/CXCR4/CDC42BPB/ENAH/GABRA4/ACTA1/MYO1D/ATP6V1B2/ITGAV/EPB41L3/FGR/EVL/KLHL41/ITGA5/PIEZO1/PHACTR4/SSH1/CAPG/P4HB/TNFRSF12A/PDPN/THY1/PDGFRB/FSCN1/GBF1/MACF1/DPYSL3/PSD3/RASA1/PIP5K1C/TLN1/WASF2/CLIP1/SAMSN1/FAT1/CORO1A/SLC39A6/APP/ABL1/PAFAH1B1/ATP2B1/MYH9/SRGAP2/APPL1/PLXND1/PDLIM7/VASP/ACTR2/TIAM1/APBB1IP/MYO6/CYFIP1/SLC9A1/ARF4/PLEKHA1/CTNND1/RAB22A/DAG1/PLEK/LCP1/ARPIN/APPL2/WIPF1/CSPG4/A…
GO_NEGATIVE_REGULATION_OF_CELL_PROJECTION_ORGANIZATION	go negative regulation of cell projection organization	153	0.471028	1.89576	3.2573e-06	0.000137829	0.000104996	2389	tags=31%, list=18%, signal=25%	SPP1/APOE/SEMA3A/SPOCK1/SEMA5A/LRP1/EVL/PLXNA3/SEMA3C/THY1/PTPRG/ASAP1/DPYSL3/PPP3CA/SEMA4D/PAFAH1B1/YWHAH/CARM1/ARPIN/RAP1GAP2/ARHGDIA/GORASP1/EPHB2/PTPRO/RAB29/ARHGAP24/ARHGAP4/RAPGEF2/CCL21/INPP5F/STMN2/NRP1/PRNP/TRPV4/ARHGAP44/UBE3A/DENND5A/ITGA3/ARF6/PTPN9/WNT5A/CERS2/PRKCD/TSC1/SEMA3E/TRAK2/LRIG2
GO_POSITIVE_REGULATION_OF_NEURON_DIFFERENTIATION	go positive regulation of neuron differentiation	315	0.397152	1.73213	3.27433e-06	0.000137829	0.000104996	2069	tags=24%, list=16%, signal=21%	APOE/CXCR4/SEMA5A/LRP1/HSPA5/S100A9/FN1/RGS2/ROR2/TMEM30A/PLXNA1/TIMP2/PLXNA3/GRN/LYN/ROBO1/CUX1/FZD1/TNFRSF12A/ZEB2/CXCL12/BRINP1/EIF4G1/CREB3L2/EPHA3/MACF1/PTPRD/DPYSL3/TENM3/PTK7/MAPK6/TRPV2/SEMA4D/TCF4/PAFAH1B1/SYT17/PLXND1/PLXNB2/CSNK1D/CAPRIN2/RARA/ACTR2/TIAM1/CYFIP1/BCL6/CUL7/CAMK1D/DVL3/PLXNC1/NEDD4L/SS18L1/SETX/ARHGDIA/HGF/LRP8/KIDINS220/ZMYND8/NCOA1/ANKRD27/EFNA5/ETV5/ROR1/EP300/RAPGEF2…
GO_SKELETAL_SYSTEM_MORPHOGENESIS	go skeletal system morphogenesis	180	0.455269	1.87354	3.33078e-06	0.000139271	0.000106094	2568	tags=32%, list=19%, signal=26%	SERPINH1/CHSY1/LTBP3/COL11A1/CHST11/ACP5/GLI3/COL1A1/GREM1/FOXC1/MMP2/ROR2/FGR/SOX5/ARID5B/SOX9/MMP14/BMP1/PDGFRB/GLG1/P2RX7/ALPL/CSGALNACT1/CARM1/RARA/MMP13/PDGFRA/PLEKHA1/SGPL1/ACAN/THBS3/SIX2/EIF4A3/SKI/HYAL2/NIPBL/TCF15/ZMPSTE24/INPPL1/FOXN3/COL13A1/TRPV4/NAB2/FBN2/MEF2D/MED12/MEF2C/SFRP1/IFT140/MSX2/NDST1/SETD2/ANKRD11/ZFAND5/COMP/PCGF2/OTOR
GO_LEUKOCYTE_CHEMOTAXIS	go leukocyte chemotaxis	200	0.439253	1.81944	3.37733e-06	0.000140282	0.000106864	1832	tags=30%, list=14%, signal=26%	CXCL1/CXADR/CCL3/CXCR4/CXCL6/VEGFC/ADAM10/TNFSF11/S100A9/GREM1/SLAMF8/CALR/SERPINE1/CSF3R/DUSP1/CD74/NCKAP1L/ITGB2/LYN/CCL4/SCG2/MPP1/CXCL8/LBP/PDE4B/TNFRSF11A/C5AR1/CCL2/CXCL12/GBF1/CCL5/CXCL2/CCR1/PIP5K1C/S100A8/CORO1A/SAA1/CCR5/THBS4/CH25H/OXSR1/IL17RA/CAMK1D/VAV3/C3AR1/GPR18/CXCL13/ADAM17/PTPRO/RAC2/SLC8B1/CCL21/ADAM8/FCER1G/CSF1R/RAC1/TRPV4/IL6/PTK2B
GO_ENDOPLASMIC_RETICULUM_UNFOLDED_PROTEIN_RESPONSE	go endoplasmic reticulum unfolded protein response	99	0.525021	1.98876	3.41585e-06	0.000140949	0.000107372	2565	tags=40%, list=19%, signal=33%	HYOU1/HSPA5/CALR/CANX/FKBP14/CXCL8/GFPT1/CCL2/CREB3L2/KDELR3/TLN1/PDIA6/SSR1/SHC1/EDEM1/WIPI1/TPP1/SEC31A/CCND1/CUL7/UFL1/LMNA/VCP/PPP1R15A/SRPRB/ATP6V0D1/EP300/TSPYL2/MBTPS1/DNAJB9/DNAJC3/CREB3L1/EIF2AK3/ARFGAP1/PREB/KLHDC3/ATF6/SERP1/DCTN1/HDGF
GO_CELLULAR_RESPONSE_TO_BIOTIC_STIMULUS	go cellular response to biotic stimulus	200	0.438238	1.81523	3.70521e-06	0.00015189	0.000115707	2069	tags=32%, list=16%, signal=27%	CXCL1/CCL3/CLEC7A/CXCL6/HSPA5/ZFP36/TREM2/TLR2/SERPINE1/LY86/LILRB2/LILRB1/HCK/LYN/ICAM1/CXCL8/LBP/PDE4B/CCL2/PTAFR/CCL5/CXCL2/SBNO2/CD68/CD180/TP53/MTDH/CCDC47/CEBPB/ABL1/CCR5/SIRPA/TGFB1/RARA/CD14/PTPN22/IRF8/TNFAIP3/IRAK1/SASH1/TNFRSF1B/CX3CR1/NR1D1/AKT1/SMC1A/CXCL13/TLR1/GSK3B/LILRA2/TRIB1/CD55/PRPF8/ZMPSTE24/NFKB1/ADAM9/IL6/PRKCE/EIF2AK3/CDK19/RELA/MEF2C/LITAF/WNT5A
GO_REGULATION_OF_MYELOID_CELL_DIFFERENTIATION	go regulation of myeloid cell differentiation	191	0.453457	1.87495	4.13809e-06	0.000168533	0.000128385	1763	tags=30%, list=13%, signal=27%	FOS/CCL3/ZFP36/TREM2/TNFSF11/SPI1/HIF1A/LILRB4/ATP6AP1/ROR2/CSF3R/CD74/LILRB1/NCKAP1L/MYC/LOX/TNRC6B/LYN/JUN/STAT3/INHBA/MEIS1/CCR1/LRRC17/NOTCH2/CEBPB/ACIN1/PRKCB/BRD1/RASSF2/MITF/ZFP36L1/TGFB1/INPP5D/CA2/RARA/LILRB3/RBM15/ITPKB/HSPA9/CD4/GPR137B/HLA-DRB1/SETD1A/HCLS1/NCAPG2/TRIM58/ID2/MAFB/FOXO3/EP300/KLF10/TRIB1/AGO3/MED1/NME1/LIF/PRKDC
GO_RESPONSE_TO_AMYLOID_BETA	go response to amyloid beta	47	0.650578	2.16098	4.21923e-06	0.000170105	0.000129583	1409	tags=36%, list=11%, signal=32%	MMP9/MMP3/GJA1/VCAM1/LRP1/NAMPT/TREM2/IGF1/MMP2/ICAM1/BACE1/ITGA4/APP/MMP13/ABCC1/GSK3B/FOXO3
GO_MEMBRANE_REGION	go membrane region	295	0.39331	1.70705	4.23094e-06	0.000170105	0.000129583	1892	tags=29%, list=14%, signal=25%	OLR1/CXADR/SERPINH1/GJA1/CTSD/MYO1D/ATP1A1/TLR2/ATP1B1/PTPRC/ITGB2/KDR/HPSE/HCK/LYN/UNC5B/ICAM1/TNFRSF1A/PDPN/SELE/CSK/THY1/EFHD2/ADCY8/HMOX1/NPC1/ATP1B3/HTR2A/NUP62/BACE1/HK1/PLVAP/SULF1/APP/FURIN/CASP3/ATP2B1/PTGS2/SDC4/INPP5D/TPP1/PPT1/RGS19/SLC9A1/PIKFYVE/CD4/ERLIN2/DAG1/CD14/ADCY1/ARID3A/TNFRSF1B/BICD2/CD8A/CORO1C/EZR/GPM6B/ADAM17/LRP8/TLR1/PI4K2A/ANO1/VDAC1/EFNA5/STIM1/EFNB1/MS4A1/RAP2B/HYA…
GO_EXTRACELLULAR_MATRIX_DISASSEMBLY	go extracellular matrix disassembly	69	0.602491	2.15616	4.55173e-06	0.000181837	0.00013852	1811	tags=39%, list=14%, signal=34%	MMP1/MMP9/MMP3/FAP/LRP1/TIMP1/ADAM10/MMP2/TIMP2/MMP14/BMP1/CTSL/PDPN/HTRA1/FSCN1/FURIN/TGFB1/MMP13/LAMC1/A2M/LCP1/CAPN1/CLASP1/CTSK/ADAM8/BSG/IL6
GO_ACTIVE_ION_TRANSMEMBRANE_TRANSPORTER_ACTIVITY	go active ion transmembrane transporter activity	180	0.450919	1.85564	4.71582e-06	0.0001872	0.000142606	1667	tags=23%, list=13%, signal=20%	SLC20A1/SLC39A14/ABCC3/SLC36A1/SLC1A3/ATP1A1/ATP6V1B2/ATP1B1/TCIRG1/ATP6V1A/SLC38A2/ATP2A2/SLCO2B1/SLC9A6/ATP1B3/SLCO2A1/SLC4A2/ATP2B1/SLC1A1/SLC26A2/SLC12A9/ATP13A2/SLC17A5/SLC9A1/ATP2A1/SLC11A1/SLC33A1/ATP6V0C/SLCO3A1/ATP13A1/SLC11A2/ATP6V0D1/SLC5A3/SLC4A7/ABCC4/SLC12A7/ATP7A/SLC38A1/SLC8B1/SLC2A10/SLC39A8
GO_REGULATION_OF_CELLULAR_COMPONENT_SIZE	go regulation of cellular component size	303	0.394412	1.71471	4.76557e-06	0.000187985	0.000143204	2251	tags=28%, list=17%, signal=24%	SPP1/APOE/SEMA3A/SEMA5A/LRP1/KCNN4/ELN/FN1/EVL/PLXNA3/NCKAP1L/SEMA3C/HCK/ICAM1/SSH1/CAPG/TNFRSF12A/P2RX7/CXCL12/MACF1/RASA1/COTL1/WASF2/CORO1A/TRPV2/GRB2/SEMA4D/ABL1/PAFAH1B1/MSN/VASP/ACTR2/SLC12A9/ATP13A2/FCHSD2/CYFIP1/ARFGEF1/NEB/SCT/RAB22A/PLEK/PFN1/ARPIN/AKT1/RAP1GAP2/HCLS1/VAV3/EZR/PPP1R15A/SH3BP1/MAGEL2/CAPZA1/GSK3B/EFNA5/ARHGAP4/CLN3/SLC12A7/ATP7A/CCL21/ANAPC2/PICK1/NRP1/PICALM/RAC1/TRPV4/…
GO_FIBRILLAR_COLLAGEN_TRIMER	go fibrillar collagen trimer	11	0.897364	2.10558	4.89429e-06	0.000191856	0.000146153	779	tags=73%, list=6%, signal=69%	COL5A2/COL5A1/COL11A1/COL16A1/COL1A1/COL1A2/COL3A1/COL5A3
GO_CARBOHYDRATE_DERIVATIVE_BIOSYNTHETIC_PROCESS	go carbohydrate derivative biosynthetic process	487	0.352066	1.58139	5.16098e-06	0.000201054	0.000153159	2368	tags=29%, list=18%, signal=25%	CEMIP/MAN2A1/CHSY1/CHST11/BGN/TREM2/IGF1/GALNT7/MGAT4A/XYLT1/DPY19L1/UAP1L1/GAL3ST4/GFPT2/C1GALT1/ST8SIA4/VCAN/PHLDA1/RPN2/RRM2/CHPF2/ST3GAL1/ABCC5/B4GALT5/GALNT1/UGCG/STAT3/PIGN/GFPT1/PGM3/GOLGA2/PDGFRB/PKM/CHST3/PAPSS2/HAS1/ADCY8/UGGT1/HS2ST1/NPC1/ACLY/UAP1/RPN1/RENBP/EDEM3/CSGALNACT1/UGGT2/SDC3/COG7/HS3ST2/ACSL4/STT3A/SDC4/GALNT2/SLC26A2/TGFB1/EOGT/PLOD3/PPT1/ARFGEF1/CHPF/CSGALNACT2/SOAT1/PIGT…
GO_CIRCADIAN_REGULATION_OF_GENE_EXPRESSION	go circadian regulation of gene expression	61	0.592242	2.07305	5.61627e-06	0.00021744	0.000165642	1463	tags=30%, list=11%, signal=26%	EGR1/ZFHX3/BHLHE40/MAGED1/BHLHE41/NAMPT/PER3/NRIP1/GFPT1/TOP1/AHR/CSNK1D/RELB/NR1D1/ID2/MYCBP2/HNRNPU/KDM2A
GO_NEURON_DEATH	go neuron death	310	0.388753	1.68991	5.77072e-06	0.000222015	0.000169127	2069	tags=25%, list=16%, signal=21%	FOS/SORL1/APOE/EGR1/CCL3/HYOU1/LRP1/HSPA5/NAMPT/CLU/HIF1A/GRN/ITGB2/UNC5B/ATM/SSH1/FZD1/JUN/STAT3/C5AR1/CCL2/GPNMB/EIF4G1/HMOX1/CCL5/RASA1/BACE1/TP53/CEBPB/CORO1A/DHCR24/APP/ABL1/CASP3/SLC1A1/NAIP/ATP13A2/PPT1/SLC9A1/GBA/TP53BP2/PIGT/NR4A2/TNFRSF1B/CX3CR1/AKT1/TBK1/TOX3/RAB29/GSK3B/FOXO3/MECP2/NCSTN/LIG4/VPS35/ATN1/CLN3/ARRB2/JAK2/G6PD/ADAM8/KIF14/NRP1/MCL1/PICALM/PRNP/PTK2B/GAPDH/REL/MSH2/BTG2/N…
GO_DIVALENT_INORGANIC_CATION_HOMEOSTASIS	go divalent inorganic cation homeostasis	424	0.363353	1.61756	5.80523e-06	0.000222015	0.000169127	2093	tags=25%, list=16%, signal=22%	TAC1/CEMIP/APOE/SLC39A14/CCL3/CXCR4/GJA1/LRP1/TNFSF11/MCOLN3/S100A9/ITGAV/ATP1B1/CALR/PTPRC/GRINA/VDR/TCIRG1/LYN/MT1F/ATP2A2/THY1/C5AR1/P2RX7/SLC39A7/CXCL12/ADCY8/PTPN6/ITPR3/PTGFR/RMDN3/CCL5/ANK3/SLC30A1/CCR1/HTR2A/CCDC47/CCRL2/TPCN1/S100A8/PRKCB/CORO1A/C1QTNF1/TRPV2/SAA1/SLC39A6/APP/ABL1/ATP2B1/CCR5/FPR3/CSRP3/ATP13A2/YWHAE/P2RX4/CHD7/PDGFRA/CD4/ATP2A1/FPR1/HEXB/SLC11A1/GTF2I/ATP13A3/PDZD8/CX3C…
GO_GLIAL_CELL_ACTIVATION	go glial cell activation	50	0.633861	2.11664	5.86386e-06	0.000222898	0.000169799	732	tags=28%, list=6%, signal=27%	CCL3/LRP1/NAMPT/TREM2/TLR7/CLU/TLR2/PTPRC/GRN/ITGB2/ATM/JUN/C5AR1/APP
GO_BIOMINERALIZATION	go biomineralization	133	0.489469	1.9288	6.13614e-06	0.000231842	0.000176613	990	tags=24%, list=7%, signal=22%	SPP1/ANKH/NELL1/SLC20A1/CCL3/LTBP3/IGF1/FOXO1/COL1A1/HIF1A/COL1A2/GREM1/ROR2/FGR/LOX/TCIRG1/SOX9/ENPP1/GPNMB/P2RX7/ECM1/ALPL/SBNO2/CCR1/CEBPB/ATP2B1/PTGS2/TGFB1/MMP13/NOTCH1/ACVR1/BMP2K
GO_NEURON_PROJECTION_EXTENSION	go neuron projection extension	143	0.475125	1.89342	6.33514e-06	0.000237928	0.000181249	2261	tags=28%, list=17%, signal=23%	AUTS2/APOE/SEMA3A/CXCR4/SEMA5A/LRP1/FN1/ALCAM/PLXNA1/PLXNA3/SEMA3C/TNFRSF12A/CXCL12/SLC9A6/MACF1/ITGA4/TRPV2/SEMA4D/ABL1/PAFAH1B1/SYT17/USP9X/TIAM1/CYFIP1/LAMB2/NEDD4L/GSK3B/ULK1/ARHGAP4/ANAPC2/NRP1/VCL/ADNP/WNT5A/GOLGA4/DPYSL2/UNC13A/RAB21/SEMA3E/NRP2
GO_TRANSLATIONAL_INITIATION	go translational initiation	166	-0.455476	-1.84331	6.61003e-06	0.000245433	0.000186966	3191	tags=58%, list=24%, signal=44%	RPS2/RPL27/RPL34/RPL19/RPLP0/RPS28/EIF2B2/CDC123/NPM1/RPL22/RPS14/FMR1/EIF2AK2/RPLP1/RPS24/RPL41/CTIF/RPS23/RPS18/RPL7/RPLP2/RPL37A/METTL3/RXRA/RPS19/RPS12/RPL10/RPL12/RPS6/EIF2S3/RPL9/EIF4B/PAIP2B/RPL13/RPL35A/RPL21/RPS10/EIF3K/RPL30/RPL27A/RPS4X/EIF4EBP1/RPL36A/RPS11/RPL39/RPS17/RPS27/EIF1AX/MCTS1/RPSA/RPL37/RPS15/RPS3A/RPS29/RPL6/RPS8/EIF3M/EIF2B4/RPL7A/RPS15A/RPL23/UBA52/RPL29/RPS5/RPL15/RPS9…
GO_TERTIARY_GRANULE_MEMBRANE	go tertiary granule membrane	61	0.589621	2.06388	6.61323e-06	0.000245433	0.000186966	1696	tags=39%, list=13%, signal=34%	OLR1/PLAU/GAA/ADAM10/LILRB2/ITGB2/CLEC5A/PTAFR/HGSNAT/SIRPA/CD53/KCNAB2/LAIR1/SLC11A1/SLC2A3/CD300A/CD93/ATP6V0C/COPB1/CD47/RAP2B/CYBB/ADAM8/FCER1G
GO_NEUROMUSCULAR_PROCESS_CONTROLLING_BALANCE	go neuromuscular process controlling balance	36	0.698134	2.16901	6.92051e-06	0.000254329	0.000193743	1649	tags=39%, list=12%, signal=34%	GPR88/GAA/SLC1A3/ALDH1A3/PSAP/HERC1/APP/ABL1/PAFAH1B1/ABR/TPP1/HEXB/CLN3/GIGYF2
GO_COLLAGEN_CATABOLIC_PROCESS	go collagen catabolic process	42	0.675972	2.18155	6.93403e-06	0.000254329	0.000193743	862	tags=31%, list=7%, signal=29%	MMP1/MMP9/MMP3/FAP/CTSD/MMP2/MRC2/ADAMTS3/CTSB/MMP14/CTSL/FURIN/MMP13
GO_HYDROLASE_ACTIVITY_HYDROLYZING_O_GLYCOSYL_COMPOUNDS	go hydrolase activity hydrolyzing o glycosyl compounds	63	0.597188	2.10394	7.51564e-06	0.000273297	0.000208193	2364	tags=46%, list=18%, signal=38%	CEMIP/MAN2A1/GAA/MAN2B2/MAN2B1/HPSE/GLB1/GANAB/GALC/PSAP/EDEM3/EDEM1/MANBA/GBA/GLB1L/HEXB/MOGS/IDUA/NAGA/HYAL2/LYZ/CTBS/GLA/GUSB/GBE1/NAGPA/FUCA1/NEU1/GNE
GO_SH3_DOMAIN_BINDING	go sh3 domain binding	106	0.506967	1.96551	7.53832e-06	0.000273297	0.000208193	2433	tags=35%, list=18%, signal=29%	GJA1/DOCK4/ENAH/ADAM10/EVL/LYN/ZNF106/PTPN6/DPYSL3/WASF2/GRB2/ABL1/SIRPA/INPP5D/VASP/ELMO1/TP53BP2/PTPN22/WIPF1/HCLS1/ADAM12/SH3BP1/QKI/ADAM17/DOCK1/INPPL1/ADAM9/EPS15/PTTG1/AFAP1/SYNJ1/GPX1/FUT8/ARHGAP17/RUFY2/DOCK3/SH3GL1
GO_POSITIVE_REGULATION_OF_CELL_CELL_ADHESION	go positive regulation of cell cell adhesion	242	0.406575	1.71801	7.60781e-06	0.000274231	0.000208904	1857	tags=26%, list=14%, signal=23%	TFRC/VCAM1/TNFSF11/IGF1/SASH3/GLI3/HLA-DPA1/LILRB4/PTPRC/LILRB2/CD74/LILRB1/NCKAP1L/ITGB2/SMAD7/LYN/PLAUR/PIEZO1/ICAM1/IL4R/PDPN/SELE/CSK/THY1/CCL2/PTAFR/PTPN6/CCL5/ANK3/EGR3/ZMIZ1/ITGA4/CORO1A/GRB2/SIRPA/RARA/HSPH1/RUNX3/HLA-DMB/CD28/ITPKB/CD4/BCL6/PTPN22/IRAK1/SELP/PNP/AKT1/IGFBP2/CXCL13/PAK2/EFNB1/CD47/CD55/RASGRP1/SOCS5/CCL21/ADAM8/AP3B1/RAC1/MYO10/IL6/IL27RA
GO_AMINOGLYCAN_BIOSYNTHETIC_PROCESS	go aminoglycan biosynthetic process	92	0.525643	1.95613	7.78822e-06	0.00027913	0.000212636	1756	tags=34%, list=13%, signal=29%	CEMIP/CHSY1/CHST11/BGN/XYLT1/VCAN/CHPF2/ST3GAL1/ABCC5/B4GALT5/PDGFRB/CHST3/HAS1/HS2ST1/CSGALNACT1/SDC3/HS3ST2/SDC4/TGFB1/CHPF/CSGALNACT2/ACAN/HSPG2/CSPG4/DSE/SLC35D1/B3GNT2/XYLT2/NFKB1/GLCE/CHST2
GO_GLYCOSYLATION	go glycosylation	178	0.444976	1.82405	7.89099e-06	0.000281206	0.000214218	2619	tags=35%, list=20%, signal=28%	MAN2A1/GALNT7/MGAT4A/DPY19L1/GFPT2/C1GALT1/ST8SIA4/RPN2/ST3GAL1/B4GALT5/GALNT1/GFPT1/PGM3/GOLGA2/UGGT1/NPC1/RPN1/EDEM3/UGGT2/COG7/STT3A/GALNT2/EOGT/PLOD3/ARFGEF1/GBA/MOGS/ST6GALNAC5/GALNT6/UBE2J1/GALNT10/MGAT5/POGLUT1/MGAT1/B3GNT2/GORASP1/DDOST/DPAGT1/MUC1/MGAT4B/SLC39A8/SDF2L1/TMEM165/TRAK1/MGAT4C/PMM2/TET3/FUT8/ALG9/NAGPA/FKRP/B3GAT3/FKTN/TRAK2/OGT/LMF1/ABCA2/GALNT11/SERP1/MAN1C1/ALG12/EXT1
GO_REGULATION_OF_VESICLE_MEDIATED_TRANSPORT	go regulation of vesicle mediated transport	446	0.354833	1.58792	7.94397e-06	0.000281495	0.000214438	1815	tags=22%, list=14%, signal=19%	SORL1/APOE/APOC1/CLEC7A/LRP1/TREM2/CLU/C2/MERTK/TLR2/GREM1/ITGAV/C4A/CALR/ATP6AP1/PTPRC/RAB31/SERPINE1/FGR/LILRB1/NCKAP1L/ITGB2/DOCK2/HCK/LYN/IL4R/ATP2A2/SELE/CSK/CCL2/PTAFR/EPHA3/HMOX1/MFGE8/PPP3CA/HTR2A/BACE1/PRKCB/CORO1A/ABL1/SYT17/ABR/STXBP2/APPL1/SIRPA/DAB2/SDC4/GAB2/MSN/MCTP1/EHD4/ATP13A2/NOTCH1/PPT1/CYFIP1/BMP2K/LAMP1/CD14/SLC11A1/VAMP2/APOC2/RAB27A/APPL2/HGS/ADCY1/CAMK1D/MYO18A/C3/ACTN4/N…
GO_BASEMENT_MEMBRANE	go basement membrane	77	0.567104	2.05826	8.10487e-06	0.000285583	0.000217552	1240	tags=31%, list=9%, signal=28%	TNC/COL5A1/NID2/LAMB1/THBS2/ADAMTS1/TIMP1/FN1/COL4A2/COL4A1/ATRN/VWA1/COL18A1/SPARC/TGFBI/LOXL2/THBS4/LAMC1/DAG1/ACAN/HSPG2/LAMB2/LAMB3/LOXL1
GO_LIPID_DROPLET	go lipid droplet	70	-0.580832	-2.09032	8.21811e-06	0.000286928	0.000218577	594	tags=19%, list=4%, signal=18%	PLA2G4C/TMEM159/LIPE/DHRS3/HSD17B11/TMEM135/AQP7/CIDEA/CIDEC/G0S2/RSAD2/FABP4/PLIN1
GO_RRNA_BINDING	go rrna binding	50	-0.619698	-2.07965	8.23455e-06	0.000286928	0.000218577	2867	tags=60%, list=22%, signal=47%	RPS18/PTCD3/IMP3/RPL12/GTF3A/RPL9/MRPS27/RPS4X/RPS11/RPL37/MTERF4/MRPL18/MRPL16/RPL23/MRPS7/RPS5/RPS9/MRPS18C/RPL8/RPS3/RPF1/MRPS17/RPL11/NGRN/MRPS18A/MRPL11/EMG1/TST/ANG/RPS4Y1
GO_REGULATION_OF_RAS_PROTEIN_SIGNAL_TRANSDUCTION	go regulation of ras protein signal transduction	161	0.464021	1.88068	8.28518e-06	0.000287097	0.000218706	3141	tags=48%, list=24%, signal=37%	AUTS2/APOE/FBP1/IGF1/TIMP2/LYN/ROBO1/MAP4K4/PDGFRB/GBF1/COL3A1/PSD3/RASA1/NUP62/NOTCH2/SHC1/GRB2/LRRC59/ABL1/MYO9B/HEG1/NOTCH1/ARFGEF1/ITPKB/IQSEC1/BCL6/FOXM1/GPR18/ARHGDIA/SH3BP1/EPHB2/ARHGAP24/DENND4C/RASGRP1/JAK2/GPR65/ARHGEF3/KCTD13/KIF14/NRP1/RAC1/ARHGAP44/DENND4B/MAPKAP1/MADD/ARFGAP1/KANK2/DLC1/ITGA3/ARF6/PLCE1/SPRY4/CYTH1/KRAS/SQSTM1/ARHGAP17/ARRB1/OGT/AKAP13/DENND4A/NGF/STARD13/ARHGEF10/I…
GO_CELLULAR_RESPONSE_TO_TOPOLOGICALLY_INCORRECT_PROTEIN	go cellular response to topologically incorrect protein	132	0.48896	1.92917	8.74991e-06	0.000301535	0.000229704	1997	tags=34%, list=15%, signal=29%	HYOU1/HSPA5/CALR/CANX/FKBP14/CXCL8/HSPA13/GFPT1/CCL2/CREB3L2/KDELR3/UGGT1/TLN1/PDIA6/SSR1/SHC1/UGGT2/EDEM1/WIPI1/TPP1/HSPA6/SEC31A/CCND1/HSPA9/CUL7/HSPA2/UFL1/LMNA/BAG6/VCP/PPP1R15A/SRPRB/ATP6V0D1/BAG3/DNAJB14/EP300/TSPYL2/SDF2L1/MBTPS1/DNAJB9/DNAJC3/CREB3L1/EIF2AK3/ARFGAP1/HSPA8
GO_RAS_PROTEIN_SIGNAL_TRANSDUCTION	go ras protein signal transduction	283	0.400072	1.72652	8.94348e-06	0.000306522	0.000233503	2799	tags=37%, list=21%, signal=30%	AUTS2/APOE/FBP1/IGF1/COL1A2/TIMP2/CDKN1A/LYN/ROBO1/PHACTR4/JUN/MAP4K4/PDPN/RAPGEF6/PDGFRB/GBF1/COL3A1/PSD3/RASA1/NUP62/NOTCH2/TP53/WASF2/DNMT1/SHC1/DHCR24/GRB2/LRRC59/ABL1/ELMO1/MYO9B/RASGRP3/HEG1/TIAM1/NOTCH1/CYFIP1/ARFGEF1/ITPKB/IQSEC1/ARHGEF11/RALGDS/BCL6/FOXM1/RHOG/RHOB/GPR18/ARHGDIA/SH3BP1/G3BP2/EPHB2/ARHGAP24/ARHGAP4/RAC2/RAP2B/DENND4C/RASGRP1/ARHGEF1/RAPGEF2/DOK2/JAK2/KPNB1/GPR65/ARHGEF3/K…
GO_REGULATION_OF_CHEMOTAXIS	go regulation of chemotaxis	192	0.435955	1.79899	9.55141e-06	0.000325579	0.00024802	1832	tags=29%, list=14%, signal=25%	CCL3/SEMA3A/CXCR4/SEMA5A/VEGFC/ADAM10/TREM2/GREM1/SLAMF8/CALR/SERPINE1/DUSP1/CD74/PLXNA3/NCKAP1L/SEMA3C/KDR/LYN/ROBO1/CCL4/SCG2/MPP1/CXCL8/LBP/C5AR1/PDGFRB/CCL2/CXCL12/CCL5/CCR1/SEMA4D/THBS4/TGFB1/TIAM1/NOTCH1/P2RX4/OXSR1/PDGFRA/CAMK1D/C3AR1/GPR18/CXCL13/ADAM17/PTPRO/MYCBP2/RAC2/SLC8B1/YTHDF1/CCL21/ZSWIM8/CSF1R/NRP1/RAC1/TRPV4/IL6/PTK2B
GO_ENDOMEMBRANE_SYSTEM_ORGANIZATION	go endomembrane system organization	322	0.38347	1.67246	9.62923e-06	0.000326457	0.000248689	2872	tags=39%, list=22%, signal=31%	COL5A1/CXCR4/SERPINE2/CLU/S100A9/PTPRC/EPB41L3/TRAM2/SEC61A1/UGCG/ATP2A2/GOLGA2/P2RX7/GBF1/ANK3/ASAP1/DYNC2H1/PSAP/BIN2/CCDC47/PRKCB/PAFAH1B1/COG7/TMF1/MYH9/CSNK1D/CSRP3/SEC31A/ARFGEF1/ESYT1/RAB22A/CUL7/USP6NL/RAB27A/TMEM127/HGS/MYO18A/SEC16A/EHD3/AKT1/LMNA/BAG6/CORO1C/CCNB2/GOLGA5/GORASP1/CLASP1/RAB29/TMED3/STX16/PI4K2A/GORASP2/GCC2/CDK1/KIFC3/CLN3/PLK3/ZMPSTE24/GOLGB1/LAPTM4B/PDCD6IP/SH3GLB1/TM…
GO_PROTEOGLYCAN_METABOLIC_PROCESS	go proteoglycan metabolic process	72	0.570766	2.06731	9.87565e-06	0.000333011	0.000253682	2619	tags=50%, list=20%, signal=40%	CHSY1/COL11A1/CHST11/BGN/IGF1/XYLT1/GAL3ST4/VCAN/CHPF2/HPSE/CHST3/HS2ST1/SULF1/CSGALNACT1/SGSH/CHPF/CSGALNACT2/HEXB/IDUA/ACAN/CSPG4/DSE/SLC35D1/CANT1/SLC2A10/XYLT2/GLCE/FAM20B/CHST15/PPARD/B3GAT3/NDST1/SPOCK2/ARSB/UGDH/EXT1
GO_REGULATION_OF_CELL_SIZE	go regulation of cell size	153	0.458977	1.84726	1.00857e-05	0.000338277	0.000257693	2251	tags=29%, list=17%, signal=24%	SPP1/APOE/SEMA3A/SEMA5A/LRP1/KCNN4/FN1/PLXNA3/SEMA3C/TNFRSF12A/P2RX7/CXCL12/MACF1/TRPV2/SEMA4D/ABL1/PAFAH1B1/MSN/SLC12A9/CYFIP1/SCT/PLEK/AKT1/RAP1GAP2/VAV3/GSK3B/EFNA5/ARHGAP4/CLN3/SLC12A7/ATP7A/ANAPC2/NRP1/RAC1/TRPV4/PRR16/ADNP/WNT5A/GOLGA4/CLCN3/DPYSL2/TSC1/RAB21/SEMA3E
GO_REGULATION_OF_GTPASE_ACTIVITY	go regulation of gtpase activity	357	0.377989	1.65198	1.0428e-05	0.000346411	0.000263889	2859	tags=36%, list=22%, signal=29%	CCL3/RGS1/DOCK4/ARHGAP22/TBC1D2/RGS16/RGS2/PLXNA1/PLXNA3/NCKAP1L/DOCK2/ICAM1/CCL4/JUN/MAP4K4/RAPGEF6/THY1/CCL2/EPHA3/CCL5/ASAP1/RASA1/TBC1D8B/SEMA4D/DENND1B/PAFAH1B1/FAM13B/ABR/SRGAP2/RIN3/PLXND1/ARAP2/PLXNB2/RGS4/DOCK10/GMIP/MYO9B/RASGRP3/TIAM1/SIPA1L1/RGP1/ARFGEF1/IQSEC1/ARHGEF11/GPR137B/BCL6/SEC23A/USP6NL/DVL3/ARAP1/RAP1GAP2/VAV3/RACGAP1/LIMS1/RHOG/CORO1C/TBC1D16/PLXNC1/ARHGDIA/SH3BP1/CXCL13/A…
GO_COGNITION	go cognition	248	0.408281	1.73332	1.04387e-05	0.000346411	0.000263889	2087	tags=26%, list=16%, signal=22%	TAC1/GPR88/FOS/NPTX2/APOE/SGK1/NLGN4X/KCNK2/HIF1A/TLR2/EGR2/SETD5/LILRB2/MAN2B1/ITGA5/ATXN1/JUN/STRA6/C5AR1/PJA2/BRINP1/ADCY8/ITPR3/CIC/HTR2A/CEBPB/APP/PAFAH1B1/CASP3/PTGS2/ACTR2/PPT1/CYFIP1/CHD7/ARF4/ADCY1/CX3CR1/FEN1/HLA-DRA/SLC11A2/EPHB2/HMGCR/EIF4A3/SYNPO/MECP2/VDAC1/NCSTN/EP300/NIPBL/CLN3/YTHDF1/PICALM/PRNP/KCNK10/BTG2/UBA6/PIAS1/AGT/ADNP/MEF2C/ADORA1/ITGA3/SYNJ1/HTT
GO_AXON_EXTENSION	go axon extension	106	0.500985	1.94231	1.11463e-05	0.000367946	0.000280295	2261	tags=31%, list=17%, signal=26%	AUTS2/APOE/SEMA3A/SEMA5A/LRP1/FN1/ALCAM/PLXNA3/SEMA3C/TNFRSF12A/CXCL12/SLC9A6/MACF1/TRPV2/SEMA4D/ABL1/PAFAH1B1/USP9X/CYFIP1/LAMB2/GSK3B/ULK1/ARHGAP4/ANAPC2/NRP1/VCL/ADNP/WNT5A/GOLGA4/DPYSL2/RAB21/SEMA3E/NRP2
GO_REGULATION_OF_MYELOID_LEUKOCYTE_DIFFERENTIATION	go regulation of myeloid leukocyte differentiation	102	0.512137	1.95477	1.16451e-05	0.000382398	0.000291304	1714	tags=35%, list=13%, signal=31%	FOS/CCL3/TREM2/TNFSF11/LILRB4/ATP6AP1/ROR2/CD74/LILRB1/MYC/LYN/JUN/INHBA/CCR1/LRRC17/NOTCH2/CEBPB/ACIN1/RASSF2/MITF/ZFP36L1/TGFB1/INPP5D/CA2/RARA/LILRB3/CD4/GPR137B/HLA-DRB1/HCLS1/ID2/MAFB/KLF10/TRIB1/NME1/LIF
GO_NEGATIVE_REGULATION_OF_VIRAL_LIFE_CYCLE	go negative regulation of viral life cycle	68	-0.574005	-2.06255	1.30003e-05	0.000424677	0.000323511	1528	tags=40%, list=12%, signal=35%	SRPK1/APOBEC3F/TRIM32/INPP5K/SNX3/AICDA/TNIP1/PLSCR1/IFITM1/APOBEC3G/CHMP3/TRIM21/GSN/TRIM13/OAS3/OAS2/IFIT5/BST2/ISG20/CCL8/SLPI/OAS1/OASL/MX1/IFIT1/ISG15/RSAD2
GO_MHC_PROTEIN_COMPLEX_BINDING	go mhc protein complex binding	23	0.752619	2.13432	1.30971e-05	0.000425621	0.00032423	1440	tags=52%, list=11%, signal=47%	ATP1B1/LILRB2/CD74/LILRB1/PKM/YWHAE/HLA-DMB/HLA-DMA/HLA-DRB1/CD8A/HLA-DRA/MS4A1
GO_NEURON_PROJECTION_GUIDANCE	go neuron projection guidance	233	0.421885	1.77377	1.33274e-05	0.000430873	0.000328231	1804	tags=24%, list=14%, signal=21%	SEMA3A/CXCR4/SEMA5A/LRP1/ENAH/GLI3/ALCAM/EGR2/PLXNA1/EVL/PLXNA3/SEMA3C/ROBO1/UNC5B/CXCL12/EPHA3/NOTCH2/FLRT2/GAP43/SHC1/GRB2/SEMA4D/APP/PLXND1/PDLIM7/GAB2/PLXNB2/VASP/NOTCH1/CYFIP1/MAPK7/DAG1/LAMB2/NEO1/RHOG/PLXNC1/EZR/TUBB3/B3GNT2/EPHB2/PTPRO/EFNA5/EFNB1/MYCBP2/RAC2/DOK2/MYOT/YTHDF1/ZSWIM8/CSF1R/BCL11B/PTPRM/NRP1/BSG/RAC1
GO_VESICLE_LUMEN	go vesicle lumen	296	0.389986	1.69499	1.3908e-05	0.000447337	0.000340773	2383	tags=33%, list=18%, signal=28%	CHI3L1/CXCL1/CTSD/VEGFC/TIMP1/ISLR/SERPINA3/IGF1/PCSK1/CLU/S100A9/FN1/F5/SERPINE1/FGR/TIMP2/GRN/MAN2B1/HPSE/DOCK2/GLB1/HP/GALNS/ITIH4/PROS1/PKM/SPARC/ECM1/PTPN6/AOC1/HK3/ACLY/BACE1/COTL1/BIN2/ARSA/S100A8/CTSA/SERPINA1/APP/MVP/CAB39/TGFB1/HSPA6/ACTR2/LGALS3BP/CYFIP1/PSMD3/A2M/HEXB/RAB27A/C3/PNP/ACTN1/QPCT/ACTN4/CSTB/VCP/QSOX1/CRISPLD2/RNASET2/HGF/DYNC1H1/MNDA/GNS/CNN2/DDX3X/GPI/S100A11/CANT1/NFKB1…
GO_GLIAL_CELL_MIGRATION	go glial cell migration	46	0.643436	2.133	1.39895e-05	0.000447663	0.000341021	1169	tags=35%, list=9%, signal=32%	CCL3/LAMB1/LRP1/TREM2/GLI3/MMP14/CCL2/ZMIZ1/PAFAH1B1/SRGAP2/IDH2/TIAM1/P2RX4/HEXB/CSPG4/CX3CR1
GO_REGULATION_OF_CELL_MORPHOGENESIS	go regulation of cell morphogenesis	406	0.35728	1.58717	1.43367e-05	0.000454408	0.00034616	1859	tags=24%, list=14%, signal=21%	SPP1/APOE/CCL3/SEMA3A/CXCR4/SEMA5A/LRP1/ADAM10/FN1/CALR/EPB41L3/PLXNA1/FGR/PLXNA3/ITGB2/SEMA3C/KDR/HCK/ROBO1/ICAM1/CUX1/P4HB/TNFRSF12A/ZEB2/PDPN/THY1/CCL2/SPARC/CXCL12/MACF1/PTPRD/PPP3CA/RASA1/CORO1A/TRPV2/SEMA4D/ABL1/PAFAH1B1/SYT17/FMNL1/MYH9/YWHAH/PLXND1/PLXNB2/MSN/CAPRIN2/ACTR2/TIAM1/SIPA1L1/CYFIP1/LARP4/DAG1/HEXB/FLNA/CUL7/ARPIN/PDZD8/DVL3/ARAP1/ACTN4/LIMS1/RHOG/RHOB/CORO1C/PLXNC1/NEDD4L/SS18…
GO_REGULATION_OF_CELL_CELL_ADHESION	go regulation of cell cell adhesion	360	0.36866	1.61762	1.43452e-05	0.000454408	0.00034616	1857	tags=24%, list=14%, signal=22%	TFRC/SERPINE2/VCAM1/TNFSF11/IGF1/SASH3/GLI3/HLA-DPA1/LILRB4/PTPRC/LILRB2/CD74/LILRB1/NCKAP1L/ITGB2/SMAD7/LYN/PLAUR/PIEZO1/ICAM1/FXYD5/IL4R/PDPN/SELE/CSK/THY1/CCL2/GPNMB/PTAFR/CXCL12/PTPN6/CCL5/ANK3/TENM3/SH2B3/EGR3/ZMIZ1/ITGA4/CEBPB/CORO1A/C1QTNF1/GRB2/ABL1/CASP3/SIRPA/SDC4/MINK1/TGFB1/RARA/VSIG4/NOTCH1/HSPH1/RUNX3/HLA-DMB/CD28/ITPKB/CD4/MAPK7/BCL6/PTPN22/IRAK1/HLA-DRB1/SELP/PNP/AKT1/IGFBP2/CD300…
GO_LUMENAL_SIDE_OF_MEMBRANE	go lumenal side of membrane	26	0.739678	2.16369	1.45897e-05	0.000459833	0.000350292	1329	tags=46%, list=10%, signal=42%	HLA-DQA1/HLA-DPA1/HLA-DQB1/NUCB1/CALR/CANX/CD74/HLA-DQB2/CTSA/TAPBP/HLA-DRB1/HLA-DRA
GO_POSITIVE_REGULATION_OF_LYMPHOCYTE_ACTIVATION	go positive regulation of lymphocyte activation	246	0.408731	1.73498	1.61384e-05	0.000506101	0.000385538	2137	tags=28%, list=16%, signal=24%	TAC1/TFRC/CLEC7A/VCAM1/TNFSF11/IGF1/SASH3/GLI3/HLA-DPA1/LILRB4/PTPRC/LILRB2/CD74/LILRB1/NCKAP1L/CDKN1A/LYN/PAXIP1/IL4R/MMP14/CSK/THY1/CCL2/PTPN6/CCL5/EGR3/ZMIZ1/CORO1A/GRB2/SIRPA/TGFB1/INPP5D/RARA/TP53BP1/HSPH1/RUNX3/HLA-DMB/CD28/ITPKB/CD4/LAMP1/BCL6/PTPN22/PNP/AKT1/VAV3/IGLL5/IGFBP2/PAK2/EFNB1/CD47/CD55/RASGRP1/SOCS5/IGHM/CCL21/ADAM8/AP3B1/IGLC1/PRKDC/RAC1/IL6/IL27RA/MSH2/TNFSF13/MEF2C/STAT6/IL1…
GO_REGULATION_OF_SYNAPSE_STRUCTURE_OR_ACTIVITY	go regulation of synapse structure or activity	183	0.433099	1.77965	1.65123e-05	0.000513882	0.000391466	2069	tags=30%, list=16%, signal=26%	APOE/THBS2/ADAM10/TLR2/ARHGAP22/SETD5/CLSTN1/LILRB2/SSH1/FZD1/SPARC/EIF4G1/PTPRD/FLRT2/GAP43/TPBG/SEMA4D/APP/ABL1/PAFAH1B1/CLSTN3/CDC20/CAPRIN2/ACTR2/TIAM1/SIPA1L1/PPT1/CYFIP1/ARF4/DAG1/SRPX2/VCP/EPHB2/PTPRO/LRP8/ZMYND8/EFNA5/ETV5/VPS35/HOMER1/CLN3/ANAPC2/COLQ/PRNP/ARHGAP44/TUBB/CFL1/UBE3A/SRGN/AMIGO3/HSPA8/ADNP/MEF2C/ARF6/WNT5A
GO_CELL_JUNCTION_ASSEMBLY	go cell junction assembly	345	0.366245	1.59544	1.65504e-05	0.000513882	0.000391466	2254	tags=28%, list=17%, signal=23%	CDH11/NLGN4X/GJA1/THBS2/LRP1/COL16A1/TLR2/GREM1/FN1/EPB41L3/SETD5/CLSTN1/KDR/SMAD7/LGI2/ITGA5/MMP14/FZD1/MAP4K4/THY1/FSCN1/EIF4G1/MICALL2/EPHA3/MACF1/PTPRD/PIP5K1C/FLRT2/TLN1/MTDH/HDAC7/GAP43/TPBG/SEMA4D/APP/ABL1/CLSTN3/PLXND1/SDC4/PLXNB2/VASP/HEG1/SLC9A1/DCHS1/CTNND1/LAMC1/FLNA/SRPX2/ACTN1/LAMB3/ACTN4/LIMS1/CORO1C/GPM6B/SH3BP1/PLEC/PAK2/EPHB2/PTPRO/CLASP1/RAB29/CAPZA1/MECP2/EFNA5/VPS35/RAPGEF2/P…
GO_POSITIVE_REGULATION_OF_CELLULAR_COMPONENT_BIOGENESIS	go positive regulation of cellular component biogenesis	434	0.356719	1.59606	1.85351e-05	0.00057267	0.000436249	2256	tags=27%, list=17%, signal=23%	TAC1/MMP1/MMP3/AUTS2/TFRC/CLEC7A/THBS2/COL16A1/EMILIN1/CLU/FHOD1/CLSTN1/EVL/NCKAP1L/KDR/HCK/PIEZO1/ICAM1/SOX9/ATM/MAP4K4/THY1/P2RX7/FSCN1/EIF4G1/PTPRD/ASAP1/DPYSL3/NUP62/TP53/FLRT2/WASF2/DNMT1/CLIP1/ATR/CORO1A/TPBG/GRB2/FAM98A/SEMA4D/ABL1/CLSTN3/SDC4/TGFB1/MSN/VASP/ACTR2/ATP13A2/FCHSD2/CYFIP1/DAG1/PLEK/FLNA/SRPX2/LCP1/PFN1/ARPIN/HGS/ICE1/ARAP1/LIMS1/CCDC88A/CNOT1/VCP/G3BP2/CKAP5/CXCL13/DYNC1H1/EP…
GO_REGULATION_OF_STEM_CELL_PROLIFERATION	go regulation of stem cell proliferation	61	0.573725	2.00824	1.91972e-05	0.000590218	0.000449618	1541	tags=28%, list=12%, signal=25%	GJA1/SIX3/LTBP3/VEGFC/GLI3/HIF1A/PTPRC/HMGA2/ASPM/TP53/ZFP36L1/NOTCH1/PIM1/CX3CR1/SOX18/HNRNPU/AGO3
GO_REGULATION_OF_LEUKOCYTE_DIFFERENTIATION	go regulation of leukocyte differentiation	238	0.400919	1.69074	2.12848e-05	0.000651212	0.000496081	1763	tags=26%, list=13%, signal=23%	FOS/CCL3/TREM2/TNFSF11/SASH3/GLI3/LILRB4/SLAMF8/ATP6AP1/PTPRC/ROR2/LILRB2/CD74/LILRB1/NCKAP1L/MYC/SMAD7/LYN/IL4R/MMP14/JUN/INHBA/PTPN6/CCR1/LRRC17/NOTCH2/EGR3/ZMIZ1/CEBPB/ACIN1/ABL1/RASSF2/MITF/ZFP36L1/TGFB1/INPP5D/CA2/RARA/ZFP36L2/RUNX3/LILRB3/CD28/ITPKB/CD4/GPR137B/BCL6/CLPTM1/HLA-DRB1/PNP/HCLS1/DROSHA/ID2/MAFB/KLF10/TRIB1/RASGRP1/SOCS5/ADAM8/NME1/LIF/AP3B1/PRKDC
GO_PLATELET_DERIVED_GROWTH_FACTOR_BINDING	go platelet derived growth factor binding	11	0.874956	2.053	2.14072e-05	0.000651776	0.000496511	944	tags=64%, list=7%, signal=59%	COL5A1/COL1A1/COL1A2/COL4A1/PDGFRB/COL3A1/PDGFRA
GO_HOMEOSTASIS_OF_NUMBER_OF_CELLS	go homeostasis of number of cells	216	0.411963	1.71602	2.19244e-05	0.000664297	0.00050605	1811	tags=27%, list=14%, signal=24%	CXCL6/ZFP36/SASH3/SPI1/HIF1A/MERTK/CD74/NCKAP1L/TCIRG1/LYN/SOX9/STAT3/PDE4B/LIPA/P2RX7/INHBA/HMOX1/SH2B3/ACIN1/CORO1A/BRD1/ABL1/CASP3/RASSF2/ZFP36L1/INPP5D/DNASE2/DOCK10/NOTCH1/ITPKB/HSPA9/BCL6/TNFAIP3/PMAIP1/ARID4A/UFL1/AKT1/HCLS1/NCAPG2/CCNB2/SLC11A2/ADAM17/TRIM58/ID2/MAFB/FOXO3/NCSTN/MB/NFE2L1/ASXL1/JAK2/MED1/G6PD/GIGYF2/FCER1G/PKN1/PRKDC/SFXN1/IL6
GO_ACTIVE_TRANSMEMBRANE_TRANSPORTER_ACTIVITY	go active transmembrane transporter activity	259	0.390867	1.67535	2.23196e-05	0.000673022	0.000512696	1592	tags=20%, list=12%, signal=18%	ANKH/SLC20A1/SLC39A14/ABCC3/SLC36A1/SLC1A3/ATP1A1/ATP6V1B2/SLC16A1/ATP1B1/SLC15A3/SLC16A6/TCIRG1/ABCC5/ATP6V1A/SLC38A2/ATP2A2/SLCO2B1/SLC9A6/ATP1B3/MFSD12/SLCO2A1/SLC4A2/ATP2B1/SLC1A1/SLC26A2/SLC12A9/ATP13A2/SLC17A5/SLC9A1/ATP2A1/SLC11A1/SLC16A10/SLC33A1/TAPBP/ABCC1/SLC35D1/ATP6V0C/SLCO3A1/ATP13A1/SLC11A2/ATP6V0D1/SLC5A3/SLC4A7/ABCC4/SLC12A7/SLC22A18/ATP7A/SLC38A1/SLC8B1/SLC2A10
GO_REGULATION_OF_CELL_MORPHOGENESIS_INVOLVED_IN_DIFFERENTIATION	go regulation of cell morphogenesis involved in differentiation	262	0.391618	1.67476	2.32235e-05	0.000696926	0.000530905	1859	tags=24%, list=14%, signal=21%	SPP1/APOE/SEMA3A/SEMA5A/LRP1/ADAM10/FN1/CALR/PLXNA1/PLXNA3/SEMA3C/ROBO1/CUX1/P4HB/TNFRSF12A/ZEB2/PDPN/THY1/CXCL12/MACF1/PTPRD/PPP3CA/TRPV2/SEMA4D/ABL1/PAFAH1B1/YWHAH/PLXND1/PLXNB2/CAPRIN2/ACTR2/TIAM1/SIPA1L1/CYFIP1/FLNA/CUL7/ACTN4/LIMS1/CORO1C/PLXNC1/NEDD4L/SS18L1/ARHGDIA/PAK2/GORASP1/EPHB2/PTPRO/LRP8/ANKRD27/GSK3B/EFNA5/ARHGAP4/MYCBP2/RAPGEF2/DOCK1/YTHDF1/ANAPC2/ZSWIM8/PRKDC/NRP1/RAC1/ARHGAP44/C…
GO_SIDE_OF_MEMBRANE	go side of membrane	468	0.346945	1.56078	2.33976e-05	0.000697079	0.000531022	1750	tags=21%, list=13%, signal=19%	OSMR/CXCR4/TFRC/RGS1/ANPEP/SERPINE2/VCAM1/HLA-DQA1/GEM/FCGR3A/HLA-DPA1/HLA-DQB1/NUCB1/ITGAV/ALCAM/CALR/PTPRC/RGS2/FGR/CSF3R/CANX/CD74/LILRB1/ITGB2/HCK/LYN/ITGA5/ICAM1/CD163/ATP2A2/P4HB/CTSB/PTP4A1/MSR1/THY1/TNFRSF11A/THBD/ENG/P2RX7/CXCL12/MFGE8/PPP3CA/CCR1/SELL/HLA-DQB2/CCRL2/TRAF3/CTSA/CD248/CD69/ATP2B1/CCR5/ENPEP/IL1R1/HEG1/TIAM1/LY75/CD28/ESYT1/PDGFRA/GRIA2/CD4/KCNAB2/DAG1/LAMP1/CD14/CLPTM1/PT…
GO_MITOCHONDRIAL_SMALL_RIBOSOMAL_SUBUNIT	go mitochondrial small ribosomal subunit	21	-0.756651	-2.11951	2.34508e-05	0.000697079	0.000531022	1345	tags=62%, list=10%, signal=56%	MRPS7/MRPS18C/MRPS33/MRPS17/MRPS18B/MRPL42/MRPS16/MRPS15/MRPS14/MRPS31/MRPS18A/MRPS22/MRPS28
GO_NEUTROPHIL_MIGRATION	go neutrophil migration	105	0.502112	1.93654	2.36645e-05	0.000700111	0.000533332	1696	tags=32%, list=13%, signal=28%	CXCL1/CXADR/CCL3/CXCL6/S100A9/SLAMF8/CSF3R/CD74/NCKAP1L/ITGB2/CCL4/MPP1/CXCL8/LBP/PDE4B/C5AR1/CCL2/GBF1/CCL5/CXCL2/PIP5K1C/S100A8/SAA1/THBS4/IL1R1/CAMK1D/VAV3/RHOG/C3AR1/CXCL13/RAC2/CCL21/ADAM8/FCER1G
GO_NEGATIVE_REGULATION_OF_VIRAL_GENOME_REPLICATION	go negative regulation of viral genome replication	47	-0.622518	-2.05845	2.58652e-05	0.000761626	0.000580193	560	tags=38%, list=4%, signal=37%	AICDA/TNIP1/PLSCR1/IFITM1/APOBEC3G/OAS3/OAS2/IFIT5/BST2/ISG20/CCL8/SLPI/OAS1/OASL/MX1/IFIT1/ISG15/RSAD2
GO_COLLAGEN_TRIMER	go collagen trimer	59	0.597171	2.07018	2.60603e-05	0.000763785	0.000581838	779	tags=32%, list=6%, signal=30%	COL5A2/COL5A1/COL11A1/COL16A1/EMILIN1/COL1A1/COL6A3/COL1A2/COL4A2/COL4A1/LOX/SCARA3/MSR1/COL18A1/COL6A2/COL3A1/MARCO/C1QTNF1/COL5A3
GO_GLYCOSAMINOGLYCAN_BINDING	go glycosaminoglycan binding	177	0.430644	1.76662	2.69833e-05	0.00078716	0.000599644	1807	tags=28%, list=14%, signal=25%	CEMIP/NELL1/COL5A1/APOE/CXCL6/TNFAIP6/THBS2/SEMA5A/PCOLCE/COL11A1/SERPINE2/BGN/ADAMTS1/TREM2/TLR2/FN1/VCAN/PTPRC/APLP2/ADAMTS3/NAV2/ENG/GPNMB/AOC1/DPYSL3/SELL/HK1/SULF1/SAA1/APP/PAFAH1B1/STAB1/COL5A3/THBS4/SGSH/SOD3/ACAN/SELP/THBS3/CRISPLD2/CXCL13/GNS/HYAL2/ZNF146/IGHM/LTBP2/COLQ/COL13A1/NRP1/PRNP
GO_IRE1_MEDIATED_UNFOLDED_PROTEIN_RESPONSE	go ire1 mediated unfolded protein response	57	0.588833	2.01974	2.72995e-05	0.000792697	0.000603862	2565	tags=47%, list=19%, signal=38%	HYOU1/HSPA5/FKBP14/GFPT1/KDELR3/TLN1/PDIA6/SSR1/SHC1/EDEM1/WIPI1/TPP1/SEC31A/CUL7/UFL1/LMNA/SRPRB/ATP6V0D1/TSPYL2/DNAJB9/DNAJC3/ARFGAP1/PREB/KLHDC3/SERP1/DCTN1/HDGF
GO_CELLULAR_RESPONSE_TO_MOLECULE_OF_BACTERIAL_ORIGIN	go cellular response to molecule of bacterial origin	182	0.424322	1.74529	2.76314e-05	0.000798636	0.000608387	2124	tags=31%, list=16%, signal=26%	CXCL1/CCL3/CXCL6/ZFP36/TREM2/TLR2/SERPINE1/LY86/LILRB2/LILRB1/HCK/LYN/ICAM1/CXCL8/LBP/PDE4B/CCL2/PTAFR/CCL5/CXCL2/SBNO2/CD68/CD180/MTDH/CEBPB/ABL1/CCR5/SIRPA/TGFB1/RARA/CD14/PTPN22/IRF8/TNFAIP3/IRAK1/SASH1/TNFRSF1B/CX3CR1/NR1D1/AKT1/CXCL13/TLR1/LILRA2/TRIB1/CD55/PRPF8/NFKB1/ADAM9/IL6/PRKCE/CDK19/RELA/MEF2C/LITAF/WNT5A/AKAP8
GO_CLATHRIN_COATED_VESICLE_MEMBRANE	go clathrin coated vesicle membrane	103	0.507753	1.94392	2.87044e-05	0.000825845	0.000629113	2069	tags=32%, list=16%, signal=27%	CEMIP/FCGR1B/APOE/TFRC/HLA-DQA1/FCGR1A/IGF2R/HLA-DPA1/HLA-DQB1/ROR2/CD74/EREG/AP1B1/ADCY8/TGOLN2/HLA-DQB2/DAB2/MYO6/CD4/VAMP2/HLA-DRB1/SYNRG/HLA-DRA/M6PR/BTC/AP3B1/CLINT1/EPS15/PICALM/EPN1/HSPA8/LDLRAP1/WNT5A
GO_DETECTION_OF_MECHANICAL_STIMULUS	go detection of mechanical stimulus	32	0.683001	2.0815	3.01078e-05	0.000862264	0.000656857	1023	tags=31%, list=8%, signal=29%	CXCR4/COL11A1/SERPINE2/PIEZO2/PIEZO1/CXCL12/HTR2A/BACE1/CSRP3/TCAP
GO_GOLGI_ASSOCIATED_VESICLE	go golgi associated vesicle	145	0.45461	1.82464	3.10297e-05	0.000884627	0.000673893	1637	tags=26%, list=12%, signal=23%	GJA1/HLA-DQA1/ADAM10/IGF2R/HLA-DPA1/HLA-DQB1/NUCB1/F5/SEC24A/COPG1/CD74/GOLGA2/ARCN1/KDELR2/KDELR3/TGOLN2/KDELR1/BACE1/HLA-DQB2/SERPINA1/APP/FURIN/SEC24C/SEC31A/SEC23A/SEC16A/HLA-DRB1/SYNRG/CCDC88A/SEC24D/HLA-DRA/COPB1/TMED3/SREBF2/ATP7A/TMED10/SEC23B
GO_POSITIVE_REGULATION_OF_LEUKOCYTE_DIFFERENTIATION	go positive regulation of leukocyte differentiation	142	0.455648	1.81042	3.28704e-05	0.000928047	0.000706969	1763	tags=29%, list=13%, signal=25%	FOS/TREM2/TNFSF11/SASH3/GLI3/LILRB4/ATP6AP1/PTPRC/ROR2/LILRB2/CD74/NCKAP1L/IL4R/MMP14/JUN/CCR1/NOTCH2/EGR3/ZMIZ1/ACIN1/ZFP36L1/TGFB1/INPP5D/CA2/RARA/RUNX3/ITPKB/CD4/BCL6/HLA-DRB1/PNP/HCLS1/ID2/KLF10/TRIB1/RASGRP1/SOCS5/ADAM8/LIF/AP3B1/PRKDC
GO_REGULATION_OF_RESPONSE_TO_WOUNDING	go regulation of response to wounding	152	0.454682	1.83497	3.28704e-05	0.000928047	0.000706969	1713	tags=24%, list=13%, signal=21%	SPP1/APOE/FAP/PLAU/CXCR4/GJA1/CLEC7A/SERPINE2/LRP1/SERPINE1/GRN/HPSE/LYN/PLAUR/TNFRSF12A/PDPN/VKORC1/THBD/PROS1/SH2B3/C1QTNF1/MYH9/ARFGEF1/PDGFRA/PLEK/TNFAIP3/ENPP4/SELP/EPHB2/CLASP1/HMGCR/SRSF6/ATP7A/PLA2G4A/FCER1G/INPP5F
GO_DENDRITE_DEVELOPMENT	go dendrite development	208	0.416216	1.72799	3.29966e-05	0.000928047	0.000706969	3106	tags=38%, list=23%, signal=30%	APOE/SEMA3A/ADAM10/MAP1S/CUX1/SLC9A6/PTPRD/ASAP1/PPP3CA/MAPK6/SEMA4D/APP/PAFAH1B1/ACSL4/YWHAH/SRGAP2/MEF2A/CDC20/MINK1/CAPRIN2/CARM1/DOCK10/ACTR2/TIAM1/SIPA1L1/CYFIP1/ARF4/IQSEC1/CUL7/HPRT1/CAMK1D/BTBD3/NEDD4L/SS18L1/PAK2/GORASP1/SLC11A2/EPHB2/LRP8/KIDINS220/ZMYND8/ANKRD27/GSK3B/MECP2/RAPGEF2/FARP1/ANAPC2/NRP1/PICALM/ARHGAP44/CFL1/UBE3A/UBA6/TRAK1/MEF2C/CAMSAP2/ARF6/RAB21/RBFOX2/TRAK2/DLG5/ZNF365…
GO_RHYTHMIC_PROCESS	go rhythmic process	274	0.381132	1.63857	3.47455e-05	0.000972874	0.000741117	2110	tags=26%, list=16%, signal=23%	EGR1/ZFHX3/GABRB1/BHLHE40/SIX3/MAGED1/HSPA5/ADAMTS1/BHLHE41/NAMPT/PTGDS/EGR2/SERPINE1/EREG/PER3/JUN/NRIP1/TNFRSF11A/GFPT1/INHBA/HAS1/TP53/EGR3/TOP1/CASP3/HS3ST2/USP9X/AHR/CSNK1D/PDGFRA/PLEKHA1/KDM5C/SFPQ/SGPL1/NCOR2/ADCY1/RELB/DDX5/NR1D1/SETX/TOP2A/MAGEL2/ID2/NCOA1/GSK3B/FOXO3/EP300/MYCBP2/HNRNPU/KDM2A/KLF10/CDK1/PAM/ARRB2/ENOX1/DTL/JUND/TYMS/KDM5A/PRKDC/KDM5B/HNRNPR/FBXW11/UBE3A/NR1D2/NONO/ADNP/…
GO_REGULATION_OF_DEVELOPMENTAL_GROWTH	go regulation of developmental growth	282	0.381145	1.64397	3.50733e-05	0.000977687	0.000744784	1673	tags=21%, list=13%, signal=18%	SPP1/CXADR/APOE/SEMA3A/CXCR4/GJA1/SEMA5A/KCNK2/LRP1/IGF1/SASH3/FN1/FOXC1/BASP1/RGS2/ATRN/TNKS2/PLXNA3/SEMA3C/CDKN1A/SMAD7/TNFRSF12A/STAT3/CXCL12/MACF1/MEIS1/TRPV2/SEMA4D/APP/ABL1/PAFAH1B1/SYT17/CARM1/RGS4/NOTCH1/PIM1/CYFIP1/CHD7/SGPL1/AKT1/JARID2/NEDD4L/EZR/CAPN3/FTO/MYH6/GDF15/GSK3B/EFNA5/PHLDA2/ARHGAP4/NIPBL/CDK1/ZMPSTE24/RBPJ/G6PD/ANAPC2/COLQ
GO_MULTI_MULTICELLULAR_ORGANISM_PROCESS	go multi multicellular organism process	202	0.418133	1.7309	3.5278e-05	0.000979044	0.000745818	854	tags=13%, list=6%, signal=13%	SPP1/TAC1/MMP9/FOS/JUNB/FOSB/GJA1/SERPINE2/COL16A1/TIMP1/NAMPT/CALR/RGS2/MMP2/IGFBP5/VDR/ITGA5/PCSK5/SLC38A2/CTSB/THBD/PTAFR/PTGFR/ARID1A/ACSL4/PTGS2/RARA
GO_NEGATIVE_REGULATION_OF_NEURON_PROJECTION_DEVELOPMENT	go negative regulation of neuron projection development	128	0.476184	1.87441	3.54749e-05	0.000980169	0.000746675	2389	tags=30%, list=18%, signal=25%	SPP1/APOE/SEMA3A/SPOCK1/SEMA5A/LRP1/PLXNA3/SEMA3C/THY1/PTPRG/ASAP1/DPYSL3/PPP3CA/SEMA4D/PAFAH1B1/YWHAH/CARM1/RAP1GAP2/ARHGDIA/GORASP1/EPHB2/PTPRO/RAB29/ARHGAP4/RAPGEF2/INPP5F/STMN2/NRP1/TRPV4/UBE3A/DENND5A/ARF6/PTPN9/WNT5A/CERS2/TSC1/SEMA3E/TRAK2/LRIG2
GO_NUCLEOSIDE_TRIPHOSPHATASE_REGULATOR_ACTIVITY	go nucleoside triphosphatase regulator activity	251	0.396714	1.68585	3.62649e-05	0.000997604	0.000759956	3082	tags=41%, list=23%, signal=32%	RGS1/DOCK4/ARHGAP22/TBC1D2/ATP1B1/RGS16/RGS2/NCKAP1L/DOCK2/JUN/THY1/ASAP1/ATP1B3/RASA1/TBC1D8B/FAM13B/ABR/SRGAP2/RIN3/SIRPA/ARAP2/RGS4/GMIP/MYO9B/RASGRP3/HSPH1/SIPA1L1/ARHGEF11/IPO7/RALGDS/SEC23A/PFN1/USP6NL/ARAP1/RAP1GAP2/VAV3/RACGAP1/CCDC88A/TBC1D16/ARHGDIA/DNAJC10/SH3BP1/BAG3/ANKRD27/ARHGEF10L/ARHGAP24/ARHGAP4/ARHGEF1/RAPGEF2/DOCK1/TBC1D9B/RGS5/SEC23B/TBC1D2B/ADAP2/ARHGAP25/NRP1/TBC1D10B/ARHGA…
GO_ORGANIC_ACID_CATABOLIC_PROCESS	go organic acid catabolic process	229	-0.398112	-1.67718	3.8304e-05	0.00104909	0.000799181	1871	tags=25%, list=14%, signal=22%	SCP2/ACAT2/HSD17B10/NOS1/ACOT8/HAAO/ALDH5A1/ACAT1/PCYOX1/DECR1/DDO/MPST/HYAL1/ARG2/ACADS/FGF2/HIBCH/HNMT/IDO1/ABCD2/ECHS1/MLYCD/PON3/GCSH/ACOX2/CYP4F12/PEX7/ALDH3A2/ECHDC2/ETFB/CRYL1/ETFA/PEX2/DDAH2/CDO1/QDPR/AUH/FAH/ALDH1L1/DCXR/HPGD/ACACB/LIPE/BDH2/HADH/MCCC1/ECI2/ECI1/PHYH/ACADL/TST/PECR/ASPA/PCK1/LEP/LYVE1/ADIPOQ
GO_CELLULAR_RESPONSE_TO_LIPID	go cellular response to lipid	500	0.334995	1.51174	3.96702e-05	0.00108179	0.000824088	1620	tags=20%, list=12%, signal=18%	SPP1/TNC/CXCL1/CCL3/CXCL6/ZFP36/LBH/FOXO1/CLU/COL1A1/ATP1A1/TLR2/CALR/SERPINE1/LY86/LILRB2/LILRB1/VDR/HCK/LYN/ICAM1/SOX9/ATM/CXCL8/NRIP1/FZD7/LBP/PDE4B/CCL2/INHBA/PTAFR/BRINP1/ADCY8/EPHA3/PTGFR/CCL5/CXCL2/NPC1/SBNO2/CD68/CD180/ZMIZ1/PTK7/MTDH/ARID1A/CEBPB/ABL1/ABHD2/ATP2B1/TMF1/YWHAH/AHR/CCR5/SIRPA/DAB2/PMEPA1/ZFP36L1/TGFB1/MSN/CARM1/RARA/ZFP36L2/PIM1/DAG1/CD14/WBP2/PTPN22/IRF8/SMARCA4/TNFAIP3/NC…
GO_REGULATION_OF_NEUROBLAST_PROLIFERATION	go regulation of neuroblast proliferation	27	0.709628	2.08704	4.18741e-05	0.00113695	0.000866105	1169	tags=30%, list=9%, signal=27%	SIX3/VEGFC/GLI3/HIF1A/ASPM/TP53/NOTCH1/CX3CR1
GO_ACUTE_PHASE_RESPONSE	go acute phase response	41	0.641698	2.06478	4.30264e-05	0.0011632	0.000886101	800	tags=32%, list=6%, signal=30%	TNFSF11/SERPINA3/FN1/CD163/HP/ITIH4/STAT3/LBP/TNFRSF11A/CEBPB/SAA1/SERPINA1/PTGS2
GO_REGULATION_OF_CELLULAR_PH	go regulation of cellular ph	71	0.554159	1.99616	4.32804e-05	0.00116504	0.000887507	2237	tags=38%, list=17%, signal=32%	ATP6V1B2/SLAMF8/ATP6AP1/GRN/TCIRG1/ATP6V1A/SLC9A6/SLC4A2/DMXL2/CA2/PPT1/SLC9A1/SLC11A1/DMXL1/ATP6V0C/ATP6V0D1/TM9SF4/SLC4A7/CLN3/UBE3A/MAFG/ATP6V0A1/TMEM165/ATP6V1H/ATP6AP2/CLCN3/CLIC4
GO_REGULATION_OF_B_CELL_ACTIVATION	go regulation of b cell activation	106	0.483012	1.87263	4.65884e-05	0.00124873	0.000951258	2334	tags=41%, list=18%, signal=34%	TFRC/SASH3/SLAMF8/PTPRC/CD74/NCKAP1L/CDKN1A/LYN/PAXIP1/ATM/MMP14/INHBA/PTPN6/SAMSN1/CASP3/AHR/ZFP36L1/TGFB1/INPP5D/ZFP36L2/TP53BP1/CD28/BCL6/TNFAIP3/SUPT6H/VAV3/IGLL5/CD300A/MNDA/ID2/IGHM/IGLC1/PKN1/IL6/IL27RA/MSH2/TNFSF13/MEF2C/SFRP1/STAT6/TRBC1/CLCF1/CYLD
GO_ISOPRENOID_METABOLIC_PROCESS	go isoprenoid metabolic process	110	-0.474302	-1.80553	4.69775e-05	0.0012538	0.000955121	876	tags=20%, list=7%, signal=19%	ALDH1A2/ALDH3A2/HTRA2/DPM1/FDPS/APOB/LIPE/RBP4/AKR1C1/FDFT1/ADH5/DHRS3/RETSAT/LPL/PHYH/AKR1C3/GPC3/PECR/AKR1B10/RARRES2/ADH1C/ADH1B
GO_POSITIVE_REGULATION_OF_MYELOID_LEUKOCYTE_DIFFERENTIATION	go positive regulation of myeloid leukocyte differentiation	49	0.606381	2.02192	4.83377e-05	0.00128464	0.000978613	1714	tags=41%, list=13%, signal=36%	FOS/TREM2/TNFSF11/ATP6AP1/ROR2/CD74/JUN/CCR1/NOTCH2/ACIN1/ZFP36L1/TGFB1/CA2/CD4/HLA-DRB1/HCLS1/ID2/KLF10/TRIB1/LIF
GO_COLLAGEN_BINDING	go collagen binding	59	0.584313	2.0256	4.96641e-05	0.00130447	0.000993724	862	tags=31%, list=7%, signal=29%	LRRC15/MMP9/SERPINH1/NID2/PCOLCE/FN1/AEBP1/LOX/SMAD7/MRC2/CTSB/CTSL/SPARC/COL6A2/TGFBI/C1QTNF1/COL5A3/MMP13
GO_POSITIVE_REGULATION_OF_LEUKOCYTE_CELL_CELL_ADHESION	go positive regulation of leukocyte cell cell adhesion	206	0.413366	1.71634	4.96883e-05	0.00130447	0.000993724	1857	tags=27%, list=14%, signal=24%	TFRC/VCAM1/TNFSF11/IGF1/SASH3/GLI3/HLA-DPA1/LILRB4/PTPRC/LILRB2/CD74/LILRB1/NCKAP1L/ITGB2/LYN/ICAM1/IL4R/SELE/CSK/THY1/CCL2/PTAFR/PTPN6/CCL5/EGR3/ZMIZ1/ITGA4/CORO1A/GRB2/SIRPA/RARA/HSPH1/RUNX3/HLA-DMB/CD28/ITPKB/CD4/BCL6/PTPN22/IRAK1/SELP/PNP/AKT1/IGFBP2/PAK2/EFNB1/CD47/CD55/RASGRP1/SOCS5/CCL21/ADAM8/AP3B1/RAC1/IL6/IL27RA
GO_NEGATIVE_REGULATION_OF_BONE_MINERALIZATION	go negative regulation of bone mineralization	17	0.796103	2.08889	4.98964e-05	0.00130447	0.000993724	588	tags=47%, list=4%, signal=45%	CCL3/LTBP3/HIF1A/GREM1/SOX9/ENPP1/ECM1/CCR1
GO_REGULATION_OF_AXONOGENESIS	go regulation of axonogenesis	158	0.451371	1.8242	4.99161e-05	0.00130447	0.000993724	2251	tags=28%, list=17%, signal=23%	SPP1/APOE/SEMA3A/SEMA5A/LRP1/FN1/PLXNA1/PLXNA3/SEMA3C/ROBO1/TNFRSF12A/ZEB2/THY1/CXCL12/MACF1/TRPV2/SEMA4D/ABL1/PAFAH1B1/PLXND1/PLXNB2/TIAM1/SIPA1L1/CYFIP1/PLXNC1/ARHGDIA/PAK2/EPHB2/PTPRO/GSK3B/EFNA5/ARHGAP4/MYCBP2/YTHDF1/ANAPC2/ZSWIM8/NRP1/TRAK1/ADNP/WNT5A/GOLGA4/DPYSL2/RAB21/SEMA3E
GO_LEUKOCYTE_ACTIVATION_INVOLVED_IN_INFLAMMATORY_RESPONSE	go leukocyte activation involved in inflammatory response	42	0.64271	2.07421	5.01362e-05	0.00130479	0.000993964	732	tags=31%, list=6%, signal=29%	CCL3/NAMPT/TREM2/TLR7/CLU/TLR2/PTPRC/GRN/ITGB2/ATM/JUN/C5AR1/APP
GO_TERPENOID_METABOLIC_PROCESS	go terpenoid metabolic process	93	-0.495709	-1.85794	5.31775e-05	0.00137822	0.0010499	876	tags=22%, list=7%, signal=20%	ALDH1A2/ALDH3A2/HTRA2/FDPS/APOB/LIPE/RBP4/AKR1C1/FDFT1/ADH5/DHRS3/RETSAT/LPL/AKR1C3/GPC3/PECR/AKR1B10/RARRES2/ADH1C/ADH1B
GO_POSITIVE_REGULATION_OF_CELL_ADHESION	go positive regulation of cell adhesion	368	0.357811	1.57203	5.43071e-05	0.0014017	0.00106779	1857	tags=25%, list=14%, signal=22%	ZFHX3/TFRC/VCAM1/COL16A1/TNFSF11/EMILIN1/IGF1/SASH3/GLI3/HLA-DPA1/LILRB4/FN1/ITGAV/CALR/PTPRC/LILRB2/CD74/LILRB1/NCKAP1L/ITGB2/KDR/SMAD7/LYN/ITGA5/PLAUR/PIEZO1/ICAM1/ATM/IL4R/P4HB/MAP4K4/PDPN/SELE/CSK/THY1/CCL2/PTAFR/CXCL12/PTPN6/CCL5/ANK3/PPP3CA/EGR3/ZMIZ1/ITGA4/CORO1A/GRB2/SAA1/ABL1/SIRPA/SDC4/RARA/HSPH1/APBB1IP/RUNX3/HLA-DMB/CD28/ITPKB/CD4/DAG1/FLNA/BCL6/PTPN22/IRAK1/SELP/PNP/AKT1/VAV3/LIMS1/I…
GO_CLATHRIN_COATED_ENDOCYTIC_VESICLE	go clathrin coated endocytic vesicle	51	0.596266	1.99723	5.55193e-05	0.00142712	0.00108715	2380	tags=41%, list=18%, signal=34%	CEMIP/FCGR1B/APOE/HLA-DQA1/FCGR1A/HLA-DPA1/HLA-DQB1/ROR2/CD74/HLA-DQB2/MYO6/HLA-DRB1/HLA-DRA/MYO1E/INPP5F/EPS15/PICALM/WNT5A/LDLR/CLTC/AP2A2
GO_CELLULAR_LIPID_CATABOLIC_PROCESS	go cellular lipid catabolic process	177	-0.412354	-1.67768	5.63103e-05	0.00144154	0.00109814	1071	tags=20%, list=8%, signal=18%	ABCD2/ECHS1/MLYCD/PRDX6/PLA2G5/ACOX2/CYP4F12/MGLL/PEX7/ALDH3A2/ECHDC2/ETFB/ETFA/PEX2/PLA2G4C/AUH/MGST2/APOB/HPGD/ACACB/LIPE/BDH2/LPL/HADH/ECI2/ECI1/PHYH/ACADL/AKR1C3/PECR/PCK1/AKR1B10/LEP/FABP4/ADIPOQ
GO_MORPHOGENESIS_OF_AN_EPITHELIUM	go morphogenesis of an epithelium	452	0.336426	1.5075	5.79915e-05	0.00147533	0.00112388	2380	tags=26%, list=18%, signal=22%	TNC/COL5A1/SEMA3A/CXCR4/GJA1/VEGFC/MAGED1/GLI3/HIF1A/GREM1/ALDH1A3/ROR2/PLXNA1/COL4A1/MYC/SEMA3C/KDR/IGFBP5/VDR/ITGA5/SOX9/PHACTR4/MMP14/FZD1/ZEB2/PDPN/FZD7/ENG/SOCS3/NOTCH2/SULF1/PTK7/ARID1A/GRB2/ABL1/PAFAH1B1/CASP3/MICAL2/PLXND1/DAB2/SDC4/TGFB1/PLXNB2/MSN/CA2/VASP/RARA/DAAM1/ST14/PLOD3/TIAM1/NOTCH1/RBM15/ZDHHC7/ACVR1/PSMD3/DCHS1/DAG1/TCAP/FLNA/PRKX/PFN1/PSME4/DVL3/RHOB/SOX18/SH3BP1/HGF/SIX2/ADA…
GO_IMMUNE_RESPONSE_REGULATING_SIGNALING_PATHWAY	go immune response regulating signaling pathway	354	0.360131	1.57404	5.81006e-05	0.00147533	0.00112388	2956	tags=37%, list=22%, signal=30%	FCGR1B/FOS/HLA-DQA1/KCNN4/FCGR3A/FCGR1A/HLA-DPA1/HLA-DQB1/LILRB4/MYH2/PTPRC/FGR/LILRB2/LILRB1/NCKAP1L/HCK/LYN/JUN/CSK/THY1/PDE4B/FCGR2A/C5AR1/THEMIS2/PTPN6/LPXN/PPP3CA/HLA-DQB2/WASF2/PRKCB/SHC1/GRB2/DENND1B/ABL1/APPL1/FPR3/GAB2/INPP5D/ELMO1/ACTR2/CARD9/CYFIP1/CD28/CD4/PLEKHA1/PSMD3/FPR1/NFATC3/PTPN22/APPL2/WIPF1/WIPF2/HLA-DRB1/PSME4/RELB/CUL1/VAV3/BAG6/C3AR1/IGLL5/EZR/CD300A/PAK2/HLA-DRA/DGKZ/MND…
GO_MAINTENANCE_OF_LOCATION_IN_CELL	go maintenance of location in cell	178	0.421538	1.72797	5.8592e-05	0.00147727	0.00112536	2087	tags=30%, list=16%, signal=25%	CEMIP/SORL1/APOE/CCL3/GJA1/GAA/HSPA5/MCOLN3/BCL3/S100A9/CALR/PTPRC/OS9/LYN/THY1/P2RX7/ASPM/KDELR2/PTPN6/ITPR3/KDELR3/ANK3/HTR2A/KDELR1/HK1/TPCN1/S100A8/CORO1A/ABL1/PAFAH1B1/CCR5/BARD1/CHD7/CD4/ATP2A1/AKT1/CCDC88A/CAPN3/HNRNPU/SLC8B1/CCL21/TBCCD1/MYO5A/GOLPH3/PTK2B/PRKACA/PRKCE/SRGN/GPAA1/RYR1/IBTK/VPS13C/HTT
GO_PLATELET_ALPHA_GRANULE	go platelet alpha granule	80	0.520143	1.90691	5.87065e-05	0.00147727	0.00112536	1327	tags=31%, list=10%, signal=28%	THBS2/LHFPL2/SERPINE2/VEGFC/TIMP1/ISLR/SERPINA3/IGF1/CLU/FN1/F5/SERPINE1/APLP2/PROS1/SPARC/SERPINA1/APP/TGFB1/A2M/PHACTR2/SELP/ACTN1/ACTN4/QSOX1/HGF
GO_POSITIVE_REGULATION_OF_HEMOPOIESIS	go positive regulation of hemopoiesis	176	0.42619	1.74838	5.88837e-05	0.00147727	0.00112536	1763	tags=28%, list=13%, signal=24%	FOS/TREM2/TNFSF11/SASH3/GLI3/HIF1A/LILRB4/FOXC1/ATP6AP1/PTPRC/ROR2/LILRB2/CD74/NCKAP1L/IL4R/MMP14/JUN/STAT3/INHBA/CCR1/NOTCH2/EGR3/ZMIZ1/ACIN1/BRD1/ZFP36L1/TGFB1/INPP5D/CA2/RARA/RUNX3/ITPKB/CD4/BCL6/HLA-DRB1/PNP/HCLS1/TRIM58/ID2/FOXO3/KLF10/TRIB1/RASGRP1/SOCS5/MED1/ADAM8/LIF/AP3B1/PRKDC
GO_MHC_CLASS_II_PROTEIN_COMPLEX	go mhc class ii protein complex	13	0.833494	2.03673	5.95202e-05	0.00148729	0.00113299	1329	tags=69%, list=10%, signal=62%	HLA-DQA1/HLA-DPA1/HLA-DQB1/CD74/HLA-DQB2/HLA-DMB/HLA-DMA/HLA-DRB1/HLA-DRA
GO_ENDOCYTIC_VESICLE_MEMBRANE	go endocytic vesicle membrane	139	0.458859	1.81903	5.99641e-05	0.00149244	0.00113691	1876	tags=29%, list=14%, signal=25%	FCGR1B/APOE/LRP1/HLA-DQA1/FCGR1A/HLA-DPA1/HLA-DQB1/TLR2/CALR/ROR2/RAB31/CD74/TCIRG1/CD163/MSR1/HLA-DQB2/CORO1A/MARCO/STAB1/PIKFYVE/GRIA2/RAB22A/LAMP1/SLC11A1/TAPBP/WNT5B/APPL2/HLA-DRB1/ATP6V0C/HLA-DRA/ATP6V0D1/TLR1/RAC2/LAMP2/ATP7A/CYBB/PICK1/EPS15/PICALM/ATP6V0A1
GO_ALCOHOL_DEHYDROGENASE_NADPPLUS_ACTIVITY	go alcohol dehydrogenase nadpplus activity	13	-0.829961	-2.01456	6.04783e-05	0.00149929	0.00114213	869	tags=46%, list=7%, signal=43%	AKR7A2/AKR1C1/DHRS3/AKR1C2/AKR1C3/AKR1B10
GO_RECEPTOR_MEDIATED_ENDOCYTOSIS	go receptor mediated endocytosis	233	0.401211	1.68685	6.12997e-05	0.00151367	0.00115308	1804	tags=25%, list=14%, signal=22%	FCGR1B/SORL1/APOE/APOC1/TFRC/HYOU1/LRP1/FCGR1A/IGF2R/CLU/GREM1/CALR/RAB31/LRP1B/SERPINE1/CANX/LILRB1/ITGB2/CD163/HP/CTSL/CXCL8/SELE/MSR1/SPARC/PIP5K1C/ITGA4/MARCO/GRB2/SAA1/STAB1/DAB2/PDLIM7/HSPH1/FCHSD2/PPT1/HBA1/PIKFYVE/BMP2K/CD14/APOC2/HSPG2/C3/EZR/IGLV1-44/M6PR/CLN3/ARRB2/HNRNPK/CCL21/FCER1G/PICK1/APOL1/INPP5F/IGLC1/EPS15/PICALM/RAC1
GO_ACTIN_FILAMENT_ORGANIZATION	go actin filament organization	336	0.35651	1.56283	6.28428e-05	0.00154569	0.00117747	2394	tags=32%, list=18%, signal=27%	TAC1/SEMA5A/ENAH/ACTA1/MYO1D/FHOD1/ELN/EVL/NCKAP1L/ZYX/HCK/ICAM1/SSH1/CAPG/TPM4/FSCN1/CXCL12/MICALL2/DPYSL3/RASA1/COTL1/WASF2/FAT1/CORO1A/GRB2/ABL1/CORO7/MICAL2/SDC4/VASP/ELMO1/RGS4/ACTR2/FCHSD2/MYO6/CYFIP1/ARFGEF1/MYO1F/SLC9A1/MARCKS/NEB/PLEK/TCAP/FLNA/LCP1/PFN1/ARPIN/WIPF1/ARAP1/HCLS1/ACTN1/PPFIA1/ACTN4/RHOG/CCDC88A/RHOB/CORO1C/EZR/SH3BP1/PAK2/MAGEL2/CLASP1/CAPZA1/SYNPO/ARHGEF10L/RAC2/CD47/MYO1…
GO_DETECTION_OF_ABIOTIC_STIMULUS	go detection of abiotic stimulus	106	0.475946	1.84524	6.32968e-05	0.00155077	0.00118135	1023	tags=12%, list=8%, signal=11%	TAC1/GPR88/CXCR4/COL11A1/SERPINE2/PIEZO2/GUCA1A/PIEZO1/CXCL12/HTR2A/BACE1/CSRP3/TCAP
GO_EARLY_ENDOSOME_MEMBRANE	go early endosome membrane	121	0.475568	1.85364	6.39431e-05	0.00156051	0.00118877	3117	tags=41%, list=24%, signal=32%	FCGR1B/SORL1/SLC39A14/STEAP4/PLD3/FCGR1A/MCOLN3/RAB31/GPNMB/SLC9A6/SLC1A1/APPL1/PMEPA1/EHD4/PIKFYVE/APPL2/HGS/CMTM6/PI4K2A/CLN3/ZFYVE16/WDR91/INPP5F/SNX27/EPS15/TMEM165/GGA2/RABEP1/ARF6/LITAF/CLCN3/DAGLA/STAM/GGA1/RAB21/MTMR2/INPP4A/SH3GL1/SNX19/RAB5B/GGA3/RAB5C/DNAJC13/ABCA7/RUFY1/RAB5A/KIF16B/PDLIM4/FIG4/RAB14
GO_POSITIVE_REGULATION_OF_LEUKOCYTE_MIGRATION	go positive regulation of leukocyte migration	123	0.458762	1.79348	6.43185e-05	0.00156359	0.00119111	1832	tags=33%, list=14%, signal=29%	CCL3/VEGFC/ADAM10/TREM2/CALR/SERPINE1/CD74/NCKAP1L/ICAM1/CCL4/MMP14/CXCL8/SELE/THY1/LBP/C5AR1/PTAFR/CXCL12/CCL5/CCR1/ITGA4/PLVAP/APP/THBS4/IL1R1/P2RX4/OXSR1/CAMK1D/SELP/CX3CR1/C3AR1/CXCL13/ADAM17/RAC2/CCL21/ADAM8/CSF1R/RAC1/TRPV4/IL6/PTK2B
GO_POST_TRANSLATIONAL_PROTEIN_MODIFICATION	go post translational protein modification	280	0.372027	1.60796	6.73562e-05	0.00163111	0.00124255	1207	tags=17%, list=9%, signal=16%	SPP1/GOLM1/TNC/APOE/LAMB1/IGFBP3/TIMP1/CKAP4/ADAM10/HIF1A/MGAT4A/NUCB1/CALU/FN1/VCAN/C4A/F5/TULP4/KLHL41/IGFBP5/APLP2/SCG2/VWA1/LTBP1/P4HB/SOCS3/IGFBP4/MFGE8/TGOLN2/PDIA6/PRKCSH/SERPINA1/APP/STT3A/PSMD3/LAMC1/BTBD1/CUL7/LAMB2/C3/UBXN7/PSME4/FBXL7/RCN1/CUL1/FBXL14/COPS7A
GO_ZINC_ION_HOMEOSTASIS	go zinc ion homeostasis	27	0.699675	2.05777	6.85559e-05	0.00165378	0.00125982	1844	tags=56%, list=14%, signal=48%	SLC39A14/S100A9/MT1F/SLC39A7/SLC30A1/S100A8/SLC39A6/ATP13A2/MT1H/MT2A/MT1X/MT1E/MT1G/SLC39A8/MT1HL1
GO_RETINOL_DEHYDROGENASE_ACTIVITY	go retinol dehydrogenase activity	13	-0.824584	-2.00151	7.40431e-05	0.0017793	0.00135544	300	tags=38%, list=2%, signal=38%	ADH1A/DHRS3/AKR1C3/ADH1C/ADH1B
GO_POSITIVE_REGULATION_OF_PEPTIDYL_THREONINE_PHOSPHORYLATION	go positive regulation of peptidyl threonine phosphorylation	22	0.746508	2.07392	7.52545e-05	0.00180151	0.00137236	821	tags=23%, list=6%, signal=21%	CEMIP/CHI3L1/APP/CAB39/TGFB1
GO_POSITIVE_REGULATION_OF_TISSUE_REMODELING	go positive regulation of tissue remodeling	29	0.687508	2.02019	7.64034e-05	0.00182206	0.00138801	829	tags=31%, list=6%, signal=29%	SPP1/TFRC/LTBP3/TNFSF11/ATP6AP1/VDR/TNFRSF11A/PPP3CA/CA2
GO_LUMENAL_SIDE_OF_ENDOPLASMIC_RETICULUM_MEMBRANE	go lumenal side of endoplasmic reticulum membrane	21	0.759197	2.07995	7.87012e-05	0.00186975	0.00142434	1329	tags=48%, list=10%, signal=43%	HLA-DQA1/HLA-DPA1/HLA-DQB1/CALR/CANX/CD74/HLA-DQB2/TAPBP/HLA-DRB1/HLA-DRA
GO_NEGATIVE_REGULATION_OF_CELL_ACTIVATION	go negative regulation of cell activation	165	0.438079	1.78086	7.90915e-05	0.00187193	0.001426	1384	tags=24%, list=10%, signal=22%	APOE/SERPINE2/EMILIN1/GLI3/MERTK/PTPRC/FGR/LILRB2/CD74/LILRB1/GRN/SMAD7/LYN/ATM/IL4R/THBD/GPNMB/INHBA/PTPN6/HMOX1/SH2B3/CEBPB/SAMSN1/C1QTNF1/ABR/CASP3/SDC4/INPP5D/VSIG4/RUNX3/PDGFRA/GAL/BCL6/PTPN22/TNFAIP3/HLA-DRB1/NR1D1/CD300A/MNDA/ID2
GO_OLIGOSACCHARIDE_METABOLIC_PROCESS	go oligosaccharide metabolic process	45	0.621072	2.04481	8.00238e-05	0.00188131	0.00143314	1131	tags=27%, list=9%, signal=24%	GAA/FBP1/MAN2B2/GAL3ST4/ST8SIA4/MAN2B1/MANBA/HEXB/MOGS/ST6GALNAC5/IDUA/NAGA
GO_EMBRYONIC_MORPHOGENESIS	go embryonic morphogenesis	477	0.330445	1.48853	8.06368e-05	0.00188131	0.00143314	1495	tags=17%, list=11%, signal=15%	MMP9/COL5A2/COL5A1/GJA1/LAMB1/SIX3/COL11A1/CHST11/VEGFC/GLI3/HIF1A/ZIC1/GREM1/FN1/COL4A2/ITGAV/ALDH1A3/FOXC1/MMP2/ROR2/DUSP1/ITGB2/ITGA5/HMGA2/SOX9/PHACTR4/MMP14/FZD1/ZEB2/FZD7/STRA6/ENG/INHBA/SOCS3/MFAP2/NOTCH2/TP53/ITGA4/DYNC2H1/SULF1/PTK7/ARID1A/GRB2/ABL1/EFEMP1/ABR/CASP3/MICAL2/SDC4/ZFP36L1/TGFB1/PLXNB2/VASP/RARA/ST14/NOTCH1/MYO6/CHD7/ACVR1/PDGFRA/MAPK7/DAG1/TCAP/PFN1/DVL3/LAMB3/SOX18/ZNF281/…
GO_REGULATION_OF_INFLAMMATORY_RESPONSE	go regulation of inflammatory response	294	0.369096	1.6026	8.06368e-05	0.00188131	0.00143314	1696	tags=24%, list=13%, signal=22%	TAC1/MMP9/MMP3/OSMR/APOE/CCL3/CLEC7A/TNFAIP6/TREM2/PLD3/TNFSF11/IGF1/ACP5/TLR7/AREL1/S100A9/TLR2/SLAMF8/PTPRC/SERPINE1/GRN/ZYX/HCK/LYN/ATM/TNFRSF1A/SELE/STAT3/LBP/TNFRSF11A/SOCS3/AOAH/CCL5/SBNO2/PBK/CEBPB/S100A8/SAA1/ABR/APPL1/SIRPA/MAPK13/PTGS2/MIR22/IL1R1/CD28/IL17RA/GBA/MAPK7/BCL6/TNFAIP3/ABCC1/APPL2/UFL1/C3/HLA-DRB1/TNFRSF1B/NR1D1/HGF/DROSHA/BRD4/VPS35/CD47/HYAL2/NFE2L1/SOCS5/JAK2/KPNA6/NFKB1…
GO_RESPONSE_TO_VIRUS	go response to virus	273	-0.376389	-1.61594	8.06874e-05	0.00188131	0.00143314	864	tags=15%, list=7%, signal=14%	IFIH1/LAMTOR5/DHX58/DDX60/IRF9/AGBL5/CXCL10/STAT1/EXOSC5/OAS3/HSPB1/PSMA2/PHB/IFI44/OAS2/APOB/IFIT5/GBP1/BNIP3/BST2/RNASE2/IFIT2/IRF7/ISG20/CCL8/MX2/DDX58/RTP4/IFI27/OAS1/OASL/HERC5/FGL2/MX1/IL33/IFIT1/IFI6/IFIT3/ISG15/IFI44L/RSAD2
GO_POSITIVE_REGULATION_OF_EPITHELIAL_CELL_MIGRATION	go positive regulation of epithelial cell migration	129	0.462362	1.82529	8.54012e-05	0.00198384	0.00151125	2284	tags=33%, list=17%, signal=27%	TAC1/MMP9/SEMA5A/VEGFC/HIF1A/CALR/GRN/KDR/SOX9/JUN/MAP4K4/SPARC/HMOX1/HDAC7/ABL1/PTGS2/TGFB1/P2RX4/IQSEC1/SRPX2/PFN1/SASH1/AKT1/RHOB/ADAM17/CLASP1/GPI/DOCK1/CTSH/ADAM9/NRP1/PTK2B/PRKCE/PIK3C2A/AGT/ITGA3/ARF6/WNT5A/ZNF580/PRKCA/NRP2/FGF7
GO_PEROXISOME_ORGANIZATION	go peroxisome organization	73	-0.537018	-1.9376	8.96403e-05	0.00207463	0.00158041	3146	tags=55%, list=24%, signal=42%	HAO2/GSTK1/PEX12/HAO1/GNPAT/DAO/PIPOX/ECH1/UBE2D3/AMACR/UBB/IDH1/UBC/ACAA1/HMGCL/PAOX/SCP2/ACOT8/PEX16/ZFAND6/DDO/PEX6/UBA52/CAT/FIS1/EPHX2/ABCD2/MLYCD/ACOX2/RPS27A/PEX7/PEX19/MFF/PEX11A/PEX2/DHRS4/ECI2/TMEM135/PHYH/PECR
GO_CHONDROCYTE_DEVELOPMENT	go chondrocyte development	23	0.716061	2.03065	9.15519e-05	0.00210582	0.00160418	1091	tags=39%, list=8%, signal=36%	SERPINH1/CHSY1/COL11A1/CHST11/SMAD7/SOX9/ECM1/SULF1/ACAN
GO_SECONDARY_ACTIVE_TRANSMEMBRANE_TRANSPORTER_ACTIVITY	go secondary active transmembrane transporter activity	169	0.416789	1.70198	9.18257e-05	0.00210582	0.00160418	1746	tags=20%, list=13%, signal=18%	ANKH/SLC20A1/SLC39A14/SLC36A1/SLC1A3/SLC16A1/SLC15A3/SLC16A6/SLC38A2/SLCO2B1/SLC9A6/MFSD12/SLCO2A1/SLC4A2/SLC1A1/SLC26A2/SLC12A9/SLC17A5/SLC9A1/SLC11A1/SLC16A10/SLC33A1/SLC35D1/SLCO3A1/SLC11A2/SLC5A3/SLC4A7/SLC12A7/SLC22A18/SLC38A1/SLC8B1/SLC2A10/SLC39A8/SLC7A5
GO_GLUTATHIONE_DERIVATIVE_METABOLIC_PROCESS	go glutathione derivative metabolic process	18	-0.778276	-2.10461	9.21652e-05	0.00210582	0.00160418	694	tags=56%, list=5%, signal=53%	GSTP1/MGST3/ESD/MGST2/GSTM1/HPGDS/GSTM2/GSTM3/GSTT1/GSTM5
GO_NEGATIVE_REGULATION_OF_MUSCLE_HYPERTROPHY	go negative regulation of muscle hypertrophy	24	0.71702	2.05368	9.23312e-05	0.00210582	0.00160418	1635	tags=46%, list=12%, signal=40%	FOXO1/RGS2/IGFBP5/TNFRSF1A/RGS4/NOTCH1/P2RX4/TNFRSF1B/LMNA/JARID2/G6PD
GO_GRANULOCYTE_MIGRATION	go granulocyte migration	129	0.460233	1.81689	9.39949e-05	0.002136	0.00162717	1810	tags=31%, list=14%, signal=27%	CXCL1/CXADR/CCL3/CXCL6/S100A9/SLAMF8/CSF3R/CD74/NCKAP1L/ITGB2/CCL4/SCG2/MPP1/CXCL8/LBP/PDE4B/C5AR1/CCL2/GBF1/CCL5/CXCL2/PIP5K1C/S100A8/SAA1/THBS4/IL1R1/IL17RA/CAMK1D/VAV3/RHOG/C3AR1/CD300A/CXCL13/RAC2/CCL21/ADAM8/FCER1G/CSF1R/RAC1/TRPV4
GO_MAINTENANCE_OF_PROTEIN_LOCALIZATION_IN_ENDOPLASMIC_RETICULUM	go maintenance of protein localization in endoplasmic reticulum	13	0.821903	2.00841	9.51202e-05	0.00214539	0.00163432	600	tags=46%, list=5%, signal=44%	GJA1/HSPA5/OS9/KDELR2/KDELR3/KDELR1
GO_SPLICEOSOMAL_TRI_SNRNP_COMPLEX	go spliceosomal tri snrnp complex	28	-0.68277	-2.06078	9.5309e-05	0.00214539	0.00163432	1942	tags=57%, list=15%, signal=49%	SNRPB/USP39/LSM2/PRPF18/LSM8/TXNL4B/LSM5/SNRPD3/SNRPG/SNRPF/PPIH/LSM7/LSM3/LSM6/SNRPD2/SNRPE
GO_REGULATION_OF_LEUKOCYTE_MIGRATION	go regulation of leukocyte migration	182	0.409104	1.68269	9.54341e-05	0.00214539	0.00163432	1857	tags=32%, list=14%, signal=28%	CCL3/VEGFC/ADAM10/TREM2/EMILIN1/GREM1/SLAMF8/CALR/SERPINE1/DUSP1/CD74/NCKAP1L/LYN/ICAM1/CCL4/MMP14/MPP1/CXCL8/SELE/THY1/LBP/C5AR1/CCL2/PTAFR/ECM1/CXCL12/HMOX1/CCL5/STK10/CCR1/ITGA4/PLVAP/APP/ABR/THBS4/MSN/IL1R1/P2RX4/OXSR1/CAMK1D/SELP/CX3CR1/AKT1/RHOG/C3AR1/GPR18/CD300A/CXCL13/ADAM17/RAC2/SLC8B1/CCL21/ADAM8/CSF1R/RAC1/TRPV4/IL6/PTK2B/IL27RA
GO_RETINOL_METABOLIC_PROCESS	go retinol metabolic process	32	-0.668222	-2.06263	9.79789e-05	0.00219087	0.00166896	1273	tags=34%, list=10%, signal=31%	TTR/ADH1A/ALDH1A2/LIPE/RBP4/DHRS3/RETSAT/AKR1C3/AKR1B10/ADH1C/ADH1B
GO_POSITIVE_REGULATION_OF_PHAGOCYTOSIS	go positive regulation of phagocytosis	61	0.545708	1.91017	9.8156e-05	0.00219087	0.00166896	1147	tags=34%, list=9%, signal=32%	CLEC7A/LRP1/TREM2/C2/MERTK/C4A/CALR/PTPRC/RAB31/NCKAP1L/DOCK2/CCL2/MFGE8/ABR/SIRPA/SLC11A1/RAB27A/APPL2/CAMK1D/MYO18A/C3
GO_REGULATION_OF_HEMOPOIESIS	go regulation of hemopoiesis	383	0.343754	1.52	9.85364e-05	0.00219156	0.00166949	1834	tags=23%, list=14%, signal=21%	FOS/CCL3/ZFP36/TREM2/TNFSF11/SASH3/SPI1/GLI3/HIF1A/LILRB4/SLAMF8/FOXC1/ATP6AP1/PTPRC/ROR2/CSF3R/LILRB2/CD74/LILRB1/NCKAP1L/MYC/LOX/TNRC6B/SMAD7/LYN/IL4R/MMP14/JUN/STAT3/INHBA/PTPN6/MEIS1/CCR1/LRRC17/NOTCH2/EGR3/ZMIZ1/CEBPB/ACIN1/PRKCB/BRD1/ABL1/RASSF2/MITF/ZFP36L1/TGFB1/INPP5D/CA2/RARA/PUS7/ZFP36L2/NOTCH1/PIM1/RUNX3/LILRB3/CD28/RBM15/ITPKB/HSPA9/CD4/PSMD3/GPR137B/BCL6/CLPTM1/HLA-DRB1/PSME4/PNP/SE…
GO_CYTOPLASMIC_TRANSLATION	go cytoplasmic translation	84	-0.502228	-1.85792	9.89122e-05	0.00219215	0.00166994	3191	tags=55%, list=24%, signal=42%	RPL22/FMR1/RPLP1/CPEB1/RPL41/RPS23/DPH1/METTL3/EIF2S3/RPL9/EIF4B/RPL35A/EIF3K/RPL30/EIF4EBP1/RPL36A/DPH5/RPL39/MCTS1/RPSA/TMA7/RPS29/RPL6/EIF3M/CNBP/RPL29/RPL15/RPL8/RPL32/RPL24/EIF3I/RPL10A/RPL11/RPS21/RPL31/RPL26L1/EIF4A2/EIF2B3/RPL36/DRG1/EIF3H/RPL38/EIF2D/EIF3G/RWDD1/RPL18A
GO_REGULATION_OF_EXTENT_OF_CELL_GROWTH	go regulation of extent of cell growth	95	0.496584	1.86738	0.000100797	0.00222606	0.00169577	2251	tags=28%, list=17%, signal=24%	SPP1/APOE/SEMA3A/SEMA5A/LRP1/FN1/PLXNA3/SEMA3C/TNFRSF12A/CXCL12/MACF1/TRPV2/SEMA4D/ABL1/PAFAH1B1/CYFIP1/GSK3B/EFNA5/ARHGAP4/ANAPC2/NRP1/ADNP/WNT5A/GOLGA4/DPYSL2/RAB21/SEMA3E
GO_OXIDOREDUCTASE_ACTIVITY_ACTING_ON_THE_CH_CH_GROUP_OF_DONORS	go oxidoreductase activity acting on the ch ch group of donors	51	-0.581042	-1.95897	0.000101377	0.00222698	0.00169647	1674	tags=43%, list=13%, signal=38%	DHODH/DUS1L/GCDH/RSAD1/ACAA1/SDHB/DECR1/PTGR2/ACADS/ACOX2/SDHD/PPOX/BLVRA/BDH2/AKR1C1/RETSAT/AKR1C2/BLVRB/ACADL/AKR1C3/TM7SF2/PECR
GO_RESPONSE_TO_TOPOLOGICALLY_INCORRECT_PROTEIN	go response to topologically incorrect protein	164	0.438312	1.7839	0.000101709	0.00222698	0.00169647	1997	tags=31%, list=15%, signal=27%	SERPINH1/HYOU1/HSPA5/CLU/CALR/CANX/FKBP14/CXCL8/HSPA13/GFPT1/CCL2/CREB3L2/KDELR3/UGGT1/TLN1/PDIA6/SSR1/EDEM3/SHC1/UGGT2/EDEM1/WIPI1/THBS4/TPP1/HSPA4/HSPA6/SEC31A/HSPH1/CCND1/HSPA9/CUL7/HSPA2/UFL1/LMNA/BAG6/VCP/PPP1R15A/SRPRB/ATP6V0D1/BAG3/DNAJB14/EP300/TSPYL2/SDF2L1/MBTPS1/DNAJB9/DNAJC3/CREB3L1/EIF2AK3/ARFGAP1/HSPA8
GO_MUCOPOLYSACCHARIDE_METABOLIC_PROCESS	go mucopolysaccharide metabolic process	96	0.48603	1.84112	0.000101904	0.00222698	0.00169647	1756	tags=38%, list=13%, signal=33%	CEMIP/CHSY1/CHST11/BGN/XYLT1/VCAN/CHPF2/GLB1/ST3GAL1/ABCC5/B4GALT5/GALNS/ITIH4/CHST3/HAS1/CSGALNACT1/TGFB1/PIM1/CHPF/CSGALNACT2/SLC9A1/HEXB/IDUA/ACAN/CSPG4/DSE/AKT1/SLC35D1/B3GNT2/HGF/GNS/HYAL2/XYLT2/NFKB1/GLCE/CHST2
GO_GLUTATHIONE_TRANSFERASE_ACTIVITY	go glutathione transferase activity	19	-0.755814	-2.06905	0.000104307	0.00226871	0.00172826	1449	tags=53%, list=11%, signal=47%	ALOX5AP/GSTP1/LTC4S/MGST2/GSTM1/HPGDS/GSTM2/GSTM3/GSTT1/GSTM5
GO_RESPONSE_TO_INORGANIC_SUBSTANCE	go response to inorganic substance	483	0.327065	1.47078	0.000104537	0.00226871	0.00172826	2146	tags=26%, list=16%, signal=23%	MMP9/MMP3/FOS/JUNB/FOSB/HSPA5/FBP1/FOXO1/ACTA1/COL1A1/HIF1A/AQP9/GUCA1A/CALR/DUSP1/KDR/TCIRG1/ICAM1/MT1F/PPIF/SLC38A2/HP/JUN/PDGFRB/COL18A1/SPARC/P2RX7/ADCY8/ITPR3/HMOX1/TNNC1/ANK3/AOC1/NPC1/SLC30A1/PPP3CA/BACE1/AQP3/PSAP/S100A8/APP/ABL1/SYT17/CASP3/LOXL2/SIRPA/MAPK13/PTGS2/MEF2A/CA2/SEC31A/ATP13A2/HBA1/CCND1/P2RX4/ITPKB/PLEKHA1/MAPK7/CD14/SOD3/TNFAIP3/CYP1B1/PYCR1/ADCY1/AKT1/RHOB/MT1H/TNFRSF11B/…
GO_GOLGI_VESICLE_TRANSPORT	go golgi vesicle transport	300	0.364292	1.58176	0.000105474	0.00228114	0.00173773	2769	tags=35%, list=21%, signal=28%	SORL1/HYOU1/GOLGA3/F5/RAB31/SEC24A/COPG1/CUX1/CSK/PROS1/GOLGA2/ARCN1/KDELR2/CREB3L2/GBF1/KDELR3/MACF1/ANK3/KDELR1/SERPINA1/COG7/CORO7/WIPI1/CSNK1D/SEC24C/SEC31A/ARF4/KIF3B/LAMP1/VAMP2/SEC23A/TAPBP/MYO18A/SEC16A/EHD3/RACGAP1/KIF11/BICD2/VCP/GOLGA5/SEC24D/COPB1/GORASP1/KLC1/DYNC1H1/TMED3/CAPZA1/NBAS/GCC2/CCDC93/TRAPPC10/YKT6/CLN3/CD55/GOLGB1/PREPL/TMED10/SEC23B/PICK1/SCAMP3/MYO5A/PPP6R1/GOLPH3/EPS1…
GO_LIPID_CATABOLIC_PROCESS	go lipid catabolic process	250	-0.371235	-1.58761	0.000105859	0.00228161	0.00173808	1071	tags=17%, list=8%, signal=16%	ABCD2/ECHS1/MLYCD/PRDX6/PLA2G5/ACOX2/CYP4F12/MGLL/PEX7/ALDH3A2/ECHDC2/ETFB/ETFA/PEX2/ADRA2A/PLA2G4C/AUH/MGST2/APOB/HPGD/ACACB/LIPE/BDH2/LPL/HADH/PDE3B/HSD17B11/ECI2/HSD11B1/ECI1/PHYH/ACADL/AKR1C3/PECR/PCK1/AKR1B10/RARRES2/CIDEA/LEP/FABP4/PLIN1/ADIPOQ
GO_REPRODUCTIVE_SYSTEM_DEVELOPMENT	go reproductive system development	379	0.347185	1.53476	0.000110064	0.00236412	0.00180094	1785	tags=20%, list=13%, signal=18%	SPP1/TNC/JUNB/SEMA3A/GJA1/NDP/SERPINE2/HSPA5/ADAMTS1/GLI3/HIF1A/MERTK/FOXC1/VASH1/BASP1/ROR2/EREG/VDR/ICAM1/ARID5B/SOX9/ATM/CTSB/MMP14/NRIP1/STRA6/HTRA1/PDGFRB/INHBA/SOCS3/ASPM/PTPN6/NOTCH2/PSAP/SULF1/ARID1A/CEBPB/ITGB8/DHCR24/GRB2/HSD17B4/CASP3/TMF1/PTGS2/ZFP36L1/RARA/ST14/NOTCH1/CCND1/RBM15/CHD7/PDGFRA/PLEKHA1/FLNA/SF1/SGPL1/CUL7/ARID4A/AKT1/NCOA1/FOXO3/SPINT1/PHLDA2/SAFB2/NIPBL/MEN1/ARRB2/SMAR…
GO_NEGATIVE_REGULATION_OF_CALCIUM_ION_TRANSMEMBRANE_TRANSPORT	go negative regulation of calcium ion transmembrane transport	30	-0.665542	-2.04739	0.000110712	0.00236991	0.00180535	1112	tags=40%, list=8%, signal=37%	CACNB3/SRI/FKBP1B/ADRA2A/GNB5/RRAD/GSTM2/ATP1A2/CASQ2/CLIC2/SLN/PLN
GO_FC_RECEPTOR_MEDIATED_STIMULATORY_SIGNALING_PATHWAY	go fc receptor mediated stimulatory signaling pathway	85	0.511638	1.88822	0.000112033	0.0023823	0.00181479	2912	tags=48%, list=22%, signal=38%	FCGR3A/FCGR1A/MYH2/PTPRC/FGR/NCKAP1L/HCK/LYN/CSK/FCGR2A/WASF2/GRB2/ABL1/APPL1/ELMO1/ACTR2/CYFIP1/APPL2/WIPF1/WIPF2/VAV3/IGLV1-44/CD47/DOCK1/FCER1G/IGLC1/RAC1/MYO10/PRKCE/ACTR3/ACTB/PRKCD/ARPC4/PIK3R2/PIK3CB/MAPK1/VAV1/BAIAP2/ARPC1B/PLD2/PIK3CA
GO_LATE_ENDOSOME	go late endosome	202	0.405359	1.67802	0.00011205	0.0023823	0.00181479	2320	tags=31%, list=18%, signal=26%	SORL1/SLC39A14/CXCR4/GJA1/PLD3/MCOLN3/IGF2R/STEAP3/CD74/GRN/TCIRG1/CTSL/SLC9A6/NPC1/CD68/BACE1/MFSD12/PSAP/SLC1A1/ATP13A2/HLA-DMB/PIKFYVE/MON1B/RAB22A/LAMP1/SLC11A1/RAB27A/SLC31A1/HLA-DMA/HGS/VPS39/HLA-DRB1/RHOB/NEDD4L/HLA-DRA/PARM1/SLC11A2/KIDINS220/ANKRD27/M6PR/SDF4/VPS35/CLN3/RAPGEF2/LAPTM4B/LAMP2/ATP7A/WDR91/CTSH/MYO5A/TMEM165/TSPAN15/HSPA8/LITAF/HTT/CLCN3/ABHD6/VPS37B/SQSTM1/ATG9A/LDLR/STARD3
GO_NEUTROPHIL_CHEMOTAXIS	go neutrophil chemotaxis	91	0.496355	1.84377	0.000113379	0.00240242	0.00183012	1319	tags=30%, list=10%, signal=27%	CXCL1/CXADR/CCL3/CXCL6/S100A9/CSF3R/CD74/NCKAP1L/ITGB2/CCL4/MPP1/CXCL8/LBP/PDE4B/C5AR1/CCL2/GBF1/CCL5/CXCL2/PIP5K1C/S100A8/SAA1/THBS4/CAMK1D/VAV3/C3AR1/CXCL13
GO_NEUROMUSCULAR_PROCESS	go neuromuscular process	83	0.517121	1.89259	0.000120583	0.0025443	0.0019382	2655	tags=37%, list=20%, signal=30%	GPR88/GAA/SLC1A3/ALDH1A3/STRA6/BACE1/PSAP/HERC1/CHD8/APP/ABL1/PAFAH1B1/ABR/TPP1/KCNAB2/HEXB/MECP2/MYCBP2/CLN3/TCF15/ZMPSTE24/GIGYF2/CAMTA1/PENK/GLRB/RBFOX2/HOXC10/COMP/DCTN1/OPA3/HOXA1
GO_REGULATION_OF_GLIAL_CELL_MIGRATION	go regulation of glial cell migration	15	0.794308	2.01638	0.000120907	0.0025443	0.0019382	1169	tags=47%, list=9%, signal=43%	CCL3/LRP1/TREM2/IDH2/TIAM1/P2RX4/CX3CR1
GO_TRANSITION_METAL_ION_HOMEOSTASIS	go transition metal ion homeostasis	105	0.480748	1.85414	0.000121292	0.0025443	0.0019382	1844	tags=34%, list=14%, signal=30%	SLC39A14/STEAP4/TFRC/STEAP3/HIF1A/S100A9/ATP6AP1/MYC/MT1F/ATP6V1A/STEAP1/SLC39A7/HMOX1/SLC30A1/S100A8/SLC39A6/APP/ATP13A2/SLC11A1/EIF2AK1/SLC31A1/NEO1/CUL1/MT1H/MT2A/MT1X/MT1E/SLC11A2/ATP6V0D1/HYAL2/ATP7A/MT1G/SLC39A8/PICALM/PRNP/MT1HL1
GO_GOLGI_ASSOCIATED_VESICLE_MEMBRANE	go golgi associated vesicle membrane	90	0.497536	1.84898	0.000122837	0.00256643	0.00195506	1637	tags=28%, list=12%, signal=25%	GJA1/HLA-DQA1/HLA-DPA1/HLA-DQB1/SEC24A/COPG1/CD74/ARCN1/KDELR2/KDELR3/KDELR1/HLA-DQB2/SEC24C/SEC31A/SEC23A/SEC16A/HLA-DRB1/SYNRG/SEC24D/HLA-DRA/COPB1/TMED3/SREBF2/TMED10/SEC23B
GO_POSITIVE_REGULATION_OF_LIPID_TRANSPORT	go positive regulation of lipid transport	61	0.54111	1.89407	0.000123166	0.00256643	0.00195506	1013	tags=20%, list=8%, signal=18%	SPP1/TAC1/APOE/LRP1/PLTP/TNFSF11/TNFRSF11A/P2RX7/C1QTNF1/TMF1/P2RX4/GAL
GO_RESPONSE_TO_METAL_ION	go response to metal ion	314	0.352789	1.53734	0.000128414	0.00266428	0.0020296	2023	tags=27%, list=15%, signal=23%	MMP9/FOS/JUNB/FOSB/HSPA5/FBP1/ACTA1/HIF1A/AQP9/GUCA1A/CALR/DUSP1/TCIRG1/ICAM1/MT1F/PPIF/JUN/SPARC/P2RX7/ADCY8/ITPR3/HMOX1/TNNC1/ANK3/AOC1/NPC1/SLC30A1/PPP3CA/BACE1/AQP3/S100A8/APP/SYT17/CASP3/LOXL2/PTGS2/MEF2A/CA2/SEC31A/ATP13A2/CCND1/P2RX4/ITPKB/CD14/SOD3/ADCY1/AKT1/MT1H/TNFRSF11B/NEDD4L/IGFBP2/SLC25A13/CAPN3/MT2A/MT1X/MT1E/SLC11A2/ID2/STIM1/NCSTN/LIG4/HOMER1/CDK1/NFE2L1/PAM/ATP7A/MT1G/G6PD/CYBB…
GO_TRANS_GOLGI_NETWORK	go trans golgi network	180	0.409861	1.68667	0.000128711	0.00266428	0.0020296	2898	tags=42%, list=22%, signal=33%	SORL1/HLA-DQA1/ADAM10/SCAMP4/IGF2R/HLA-DPA1/HLA-DQB1/NUCB1/RAB31/CD74/GRN/PCSK5/AP1B1/CHST3/GBF1/TGFBI/TGOLN2/BACE1/HLA-DQB2/APP/SYT17/COG7/FURIN/CORO7/WIPI1/PLOD3/RGP1/ARFGEF1/ATP11B/GBA/VAMP2/USP6NL/MYO18A/HLA-DRB1/ARAP1/HLA-DRA/RAB29/STX16/PI4K2A/M6PR/GCC2/CLN3/PAM/ATP7A/PREPL/PICK1/SCAMP3/CHST2/GOLPH3/RAC1/COG5/TMEM165/GGA2/DENND5A/GOLGA4/STX6/RAB21/ATG9A/ATP2C1/MYO1B/CLTC/TJAP1/YIPF2/BICD1/A…
GO_ANTIGEN_PROCESSING_AND_PRESENTATION_OF_PEPTIDE_OR_POLYSACCHARIDE_ANTIGEN_VIA_MHC_CLASS_II	go antigen processing and presentation of peptide or polysaccharide antigen via mhc class ii	90	0.496339	1.84453	0.000131853	0.00272033	0.00207229	1382	tags=30%, list=10%, signal=27%	CTSD/IFI30/HLA-DQA1/TREM2/HLA-DPA1/HLA-DQB1/SEC24A/CANX/CD74/CTSL/AP1B1/HLA-DQB2/SEC24C/SEC31A/HLA-DMB/PIKFYVE/KIF3B/SEC23A/HLA-DMA/HLA-DRB1/RACGAP1/KIF11/SEC24D/HLA-DRA/KLC1/DYNC1H1/CAPZA1
GO_NEGATIVE_REGULATION_OF_RESPONSE_TO_WOUNDING	go negative regulation of response to wounding	76	0.510869	1.84314	0.000136089	0.00279	0.00212537	708	tags=16%, list=5%, signal=15%	SPP1/APOE/FAP/PLAU/GJA1/SERPINE2/SERPINE1/PLAUR/THBD/PROS1/SH2B3/C1QTNF1
GO_NUCLEAR_TRANSCRIBED_MRNA_CATABOLIC_PROCESS_NONSENSE_MEDIATED_DECAY	go nuclear transcribed mrna catabolic process nonsense mediated decay	111	-0.467417	-1.77879	0.000136119	0.00279	0.00212537	3030	tags=55%, list=23%, signal=43%	RPLP1/RPS24/RPL41/CTIF/RPS23/RPS18/RPL7/RPLP2/RPL37A/RPS19/RPS12/RPL10/RPL12/RPS6/RPL9/RPL13/RPL35A/RPL21/RPS10/RPL30/RPL27A/RPS4X/RPL36A/RPS11/RPL39/RPS17/RPS27/RPSA/RPL37/RPS15/RPS3A/RPS29/RPL6/RPS8/RPL7A/RPS15A/RPL23/UBA52/RPL29/RPS5/RPL15/RPS9/RPL8/RPS3/RPL32/RPS25/RPL14/RPL24/RPS27A/RPS16/RPL10A/RPL11/RPS21/RPL31/RPL36/RPS7/RPL38/RPL35/MAGOH/RPL18A/RPS4Y1
GO_RETROGRADE_VESICLE_MEDIATED_TRANSPORT_GOLGI_TO_ENDOPLASMIC_RETICULUM	go retrograde vesicle mediated transport golgi to endoplasmic reticulum	74	0.51989	1.88644	0.000137305	0.00280368	0.00213579	2688	tags=45%, list=20%, signal=36%	COPG1/ARCN1/KDELR2/GBF1/KDELR3/KDELR1/COG7/ARF4/KIF3B/TAPBP/RACGAP1/KIF11/BICD2/COPB1/KLC1/TMED3/NBAS/TMED10/PICK1/GOLPH3/ARF3/KIF4A/ARFGAP1/HTT/TMED7/SCFD1/TMED9/KIFAP3/CENPE/ARFGAP3/GOLPH3L/PITPNB/NAPA
GO_PROTEIN_KINASE_ACTIVITY	go protein kinase activity	456	0.33209	1.49001	0.000137681	0.00280368	0.00213579	2968	tags=30%, list=22%, signal=24%	SGK1/CCL3/CDC42BPB/IGF2R/MERTK/ROR2/FGR/KDR/CDKN1A/HCK/LYN/ATM/LTBP1/MAP4K4/CSK/PDGFRB/CCL2/ENG/EPHA3/CCL5/STK10/C8orf44-SGK3/PTK7/MAPK6/PBK/TOP1/PRKCB/ATR/ABL1/EFEMP1/RASSF2/CAB39/MAPK13/MINK1/CSNK1D/TAOK3/PIM1/RPS6KA1/CCND1/OXSR1/ACVR1/PDGFRA/MAPK7/BMP2K/EIF2AK1/PRKX/SLA/RPS6KA2/CDK14/IRAK1/CAMK1D/TYK2/CAD/MAST3/AKT1/PAK2/TBK1/EPHB2/BRD4/GSK3B/CDK20/ULK1/CDK1/MAP4K5/PLK3/IRAK3/JAK2/MELK/MAPKAPK…
GO_LONG_CHAIN_FATTY_ACID_TRANSPORTER_ACTIVITY	go long chain fatty acid transporter activity	14	-0.781847	-1.93552	0.000138614	0.00281355	0.00214331	1071	tags=36%, list=8%, signal=33%	ABCD2/SLC27A5/SLC27A3/CD36/FABP4
GO_LIPOPOLYSACCHARIDE_MEDIATED_SIGNALING_PATHWAY	go lipopolysaccharide mediated signaling pathway	53	0.57375	1.93621	0.000139752	0.0028275	0.00215394	1519	tags=40%, list=11%, signal=35%	CCL3/TLR2/LY86/HCK/LYN/LBP/CCL2/PTAFR/CCL5/CD180/MTDH/TGFB1/CD14/PTPN22/TNFAIP3/IRAK1/SASH1/AKT1/LILRA2/TRIB1/CD55
GO_PEROXISOMAL_TRANSPORT	go peroxisomal transport	66	-0.527349	-1.87357	0.000140294	0.00282934	0.00215534	3146	tags=55%, list=24%, signal=42%	HAO2/GSTK1/PEX12/HAO1/GNPAT/DAO/PIPOX/ECH1/UBE2D3/AMACR/UBB/IDH1/UBC/ACAA1/HMGCL/PAOX/SCP2/ACOT8/PEX16/ZFAND6/DDO/PEX6/UBA52/CAT/EPHX2/ABCD2/MLYCD/ACOX2/RPS27A/PEX7/PEX19/PEX2/DHRS4/ECI2/PHYH/PECR
GO_FICOLIN_1_RICH_GRANULE_MEMBRANE	go ficolin 1 rich granule membrane	49	0.588206	1.96132	0.000141707	0.00284868	0.00217007	2472	tags=49%, list=19%, signal=40%	GAA/LILRB2/NCKAP1L/ITGB2/TCIRG1/SIRPA/FPR1/LAMP1/SLC11A1/SLC2A3/ENPP4/CD300A/CD93/ATP6V0C/COPB1/CD55/LAMP2/ADAM8/FCER1G/RAC1/ATP6V0A1/ATP6AP2/AP2A2/PKP1
GO_PROTEIN_TARGETING_TO_MEMBRANE	go protein targeting to membrane	159	-0.422826	-1.70759	0.000144917	0.00290391	0.00221214	3634	tags=58%, list=27%, signal=43%	RPS2/RPL27/RPL34/RPL19/RPLP0/PEX3/SSR2/RPS28/CACNG2/CHM/ARL6IP1/CIB1/RPL22/SRP9/RPS14/RPLP1/RPS24/RPL41/RPS23/RPS18/RPL7/RPLP2/RPL37A/TRAM1/RPS19/RPS12/RPL10/RPL12/RPS6/SRP14/RPL9/NACA/RPL13/RPL35A/INPP5K/RPL21/RPS10/HRAS/RPL30/RPL27A/RPS4X/RPL36A/ZDHHC4/RPS11/RPL39/RPS17/SEC62/RPS27/RPSA/RPL37/RPS15/PEX16/RPS3A/RPS29/RPL6/RPS8/ZDHHC3/RPL7A/RPS15A/RPL23/UBA52/FIS1/RPL29/RPS5/RPL15/RPS9/RPL8/CACNB…
GO_PHOSPHATIDYLINOSITOL_BINDING	go phosphatidylinositol binding	186	0.406685	1.67183	0.000147238	0.00293366	0.00223481	3057	tags=41%, list=23%, signal=32%	PHLDA1/CAPG/FZD7/THY1/GBF1/ITPR3/ASAP1/C8orf44-SGK3/TLN1/GAP43/TPCN1/DENND1B/WIPI1/APPL1/ARAP2/GAB2/ATP13A2/KCNJ2/FCHSD2/ESYT1/SLC9A1/PLEKHA1/PITPNA/PLEK/PFN1/APPL2/OSBPL8/ARAP1/AKT1/PLEKHB2/RACGAP1/CCDC88A/SNX24/PHLDA2/LAPTM4B/MYO1E/PLA2G4A/PLEKHA4/ZFYVE16/PITPNM1/SNX27/ADAP2/GOLPH3/PICALM/MYO10/MAPKAP1/WDFY3/GPAA1/FLII/PIK3C2A/LDLRAP1/PLEK2/SVIL/SH3PXD2A/ZCCHC2/MYO1B/OGT/SDCBP/SNX19/TTPAL/ARFIP…
GO_ETHANOL_METABOLIC_PROCESS	go ethanol metabolic process	16	-0.780564	-1.9889	0.000147338	0.00293366	0.00223481	1157	tags=44%, list=9%, signal=40%	ADH1A/SULT1A2/ALDH2/SULT1A1/ADH5/ADH1C/ADH1B
GO_REGULATION_OF_ANATOMICAL_STRUCTURE_SIZE	go regulation of anatomical structure size	424	0.337158	1.50094	0.000150779	0.00298338	0.00227268	2251	tags=25%, list=17%, signal=21%	SPP1/APOE/SEMA3A/GJA1/DOCK4/SEMA5A/LRP1/KCNN4/ELN/FN1/FOXC1/RGS2/EVL/PLXNA3/NCKAP1L/SEMA3C/HCK/ICAM1/SSH1/CAPG/TNFRSF12A/P2RX7/PTAFR/CXCL12/MACF1/HMOX1/RASA1/HTR2A/COTL1/WASF2/CORO1A/TRPV2/GRB2/SEMA4D/ABL1/PAFAH1B1/ATP2B1/PTGS2/MSN/VASP/ACTR2/SLC12A9/ATP13A2/PLOD3/FCHSD2/CYFIP1/ARFGEF1/NEB/SCT/RAB22A/PLEK/PFN1/ARPIN/AKT1/RAP1GAP2/HCLS1/VAV3/EZR/PPP1R15A/SH3BP1/MAGEL2/CAPZA1/HMGCR/GSK3B/EFNA5/ARHG…
GO_REGULATION_OF_NEUROINFLAMMATORY_RESPONSE	go regulation of neuroinflammatory response	28	0.681273	2.00085	0.000150786	0.00298338	0.00227268	1182	tags=39%, list=9%, signal=36%	MMP9/MMP3/CCL3/TREM2/IGF1/PTPRC/GRN/ATM/PTGS2/TNFRSF1B/NR1D1
GO_PEPTIDE_BIOSYNTHETIC_PROCESS	go peptide biosynthetic process	492	-0.324327	-1.47646	0.000152815	0.00301401	0.00229601	3197	tags=39%, list=24%, signal=31%	ELANE/RPL22/EIF5A2/SRP9/RPS14/NSUN3/FMR1/EIF2AK2/CNOT8/TARBP2/RNF139/DAP3/USP16/RPLP1/CPEB1/RPS24/RPL41/GGT1/CTIF/EEF1E1/RPS23/RPS18/RPL7/PTCD3/RPLP2/DPH1/RPL37A/METTL3/MRPS2/RXRA/RPS19/TRNAU1AP/TUFM/RPS12/FXR1/RPL10/APEH/MRPL28/RPL12/C1QBP/RPL39L/RPS6/PTBP2/EIF2S3/CDK5RAP1/METTL17/RPL9/JMJD4/EIF4B/RBMS3/PAIP2B/MRPL35/RPL13/RPL35A/MRPS27/UQCC1/RPL21/RPS10/NSUN5/DALRD3/ZCCHC4/EIF3K/FARS2/RPL30/RPL…
GO_SMALL_MOLECULE_CATABOLIC_PROCESS	go small molecule catabolic process	368	-0.341899	-1.52213	0.000153981	0.00302749	0.00230629	1729	tags=21%, list=13%, signal=19%	NOS1/AICDA/ACOT8/HAAO/BPGM/ALDH5A1/ACAT1/PCYOX1/DECR1/DDO/CYP39A1/MPST/HYAL1/NUDT18/ARG2/ACADS/FGF2/HIBCH/APOBEC3G/HNMT/HAGH/SULT1A2/NUDT15/IDO1/ABCD2/ECHS1/CDA/ALDH2/MLYCD/PON3/GCSH/ACOX2/CYP4F12/PEX7/ALDH3A2/ECHDC2/ADPRM/ETFB/ENTPD3/GK2/CRYL1/ETFA/PEX2/GALT/DDAH2/CDO1/DERA/QDPR/ESD/AUH/FAH/ALDH1L1/DCXR/ADA/HPGD/BAD/ACACB/LIPE/BDH2/IMPA2/SULT1A1/ADH5/HADH/MCCC1/ECI2/CBR3/ECI1/PHYH/ACADL/TST/AKR1…
GO_PROTEIN_TARGETING	go protein targeting	350	-0.348491	-1.54809	0.0001547	0.00303211	0.00230981	3283	tags=44%, list=25%, signal=34%	CHM/ARL6IP1/CIB1/TIMM22/YWHAQ/RPL22/SRP9/RPS14/TSPO/HAO2/GSTK1/TOMM22/SAMM50/SPCS2/RPLP1/PEX12/RPS24/RPL41/HAO1/GNPAT/RPS23/RPS18/DAO/RPL7/SYNGR1/RPLP2/RPL37A/PIPOX/TRAM1/ECH1/UBE2D3/AMACR/RPS19/SIRT4/RPS12/RPL10/RPL12/GRPEL1/DNAJC15/NUP54/UBB/RPS6/IDH1/UBC/SRP14/RPL9/HAP1/TIMM17B/NACA/RPL13/RPL35A/INPP5K/RPL21/RPS10/HRAS/ACAA1/AP4M1/PDCD5/HMGCL/PMPCB/RPL30/HSPA1L/RPL27A/RPS4X/PAOX/RPL36A/ZDHHC4/…
GO_REGULATION_OF_EPITHELIAL_CELL_MIGRATION	go regulation of epithelial cell migration	202	0.400754	1.65895	0.000157739	0.00308205	0.00234785	2284	tags=29%, list=17%, signal=24%	TAC1/MMP9/APOE/SEMA3A/SEMA5A/VEGFC/HIF1A/CALR/VASH1/EVL/GRN/KDR/SOX9/JUN/MAP4K4/SPARC/PTPRG/MACF1/HMOX1/HDAC7/ABL1/PTGS2/MIR22/TGFB1/NOTCH1/P2RX4/IQSEC1/SRPX2/PFN1/SASH1/AKT1/RHOB/CORO1C/SH3BP1/CXCL13/ADAM17/CLASP1/MECP2/GPI/DOCK1/EMP2/CTSH/ADAM9/PTPRM/NRP1/PTK2B/PRKCE/PIK3C2A/AGT/MEF2C/ITGA3/ARF6/WNT5A/ZNF580/GADD45A/PRKCA/NRP2/FGF7
GO_NEUROBLAST_PROLIFERATION	go neuroblast proliferation	47	0.595066	1.97659	0.000158309	0.00308358	0.00234901	1217	tags=28%, list=9%, signal=25%	SIX3/VEGFC/GLI3/HIF1A/SOX5/ASPM/TP53/PAFAH1B1/EML1/PLXNB2/NOTCH1/CX3CR1/RACGAP1
GO_PROTEOGLYCAN_BIOSYNTHETIC_PROCESS	go proteoglycan biosynthetic process	51	0.578287	1.93701	0.000161792	0.00314166	0.00239326	1669	tags=41%, list=13%, signal=36%	CHSY1/CHST11/BGN/IGF1/XYLT1/GAL3ST4/VCAN/CHPF2/CHST3/HS2ST1/CSGALNACT1/CHPF/CSGALNACT2/ACAN/CSPG4/DSE/SLC35D1/CANT1/SLC2A10/XYLT2/GLCE
GO_ENZYME_ACTIVATOR_ACTIVITY	go enzyme activator activity	399	0.342941	1.52368	0.000163322	0.00316159	0.00240844	2393	tags=28%, list=18%, signal=23%	CXCL1/APOE/APOC1/CCL3/RGS1/DOCK4/IGFBP3/PCOLCE/ARHGAP22/TBC1D2/GREM1/FN1/GUCA1A/ATP1B1/RGS16/RGS2/NCKAP1L/CDKN1A/DOCK2/DCP1A/PHACTR4/JUN/THY1/CCL5/ASAP1/ATP1B3/RASA1/PSAP/CTSA/TBC1D8B/APP/FAM13B/ABR/CASP3/SRGAP2/RIN3/CAB39/ARAP2/RGS4/GMIP/MYO9B/RASGRP3/SIPA1L1/ARHGEF11/TPX2/APOC2/SEC23A/USP6NL/PSME4/ARAP1/RAP1GAP2/VAV3/RACGAP1/TBC1D16/VCP/ARHGDIA/DNAJC10/PPP1R15A/SH3BP1/PAK2/DDOST/ANKRD27/EFNA5/A…
GO_LEUKOCYTE_HOMEOSTASIS	go leukocyte homeostasis	71	0.530841	1.91216	0.000165927	0.00319862	0.00243665	2021	tags=35%, list=15%, signal=30%	CXCL6/HIF1A/MERTK/CD74/NCKAP1L/TCIRG1/LYN/PDE4B/P2RX7/SH2B3/CORO1A/ABL1/CASP3/DOCK10/ITPKB/TNFAIP3/PMAIP1/AKT1/CCNB2/ADAM17/FCER1G/PKN1/IL6/CXCR2/MEF2C
GO_EXTRACELLULAR_MATRIX_BINDING	go extracellular matrix binding	44	0.600168	1.96076	0.000166255	0.00319862	0.00243665	696	tags=23%, list=5%, signal=22%	SPP1/LRRC15/COL11A1/BGN/ELN/ITGAV/SPARC/ECM1/TGFBI/CD248
GO_POSITIVE_REGULATION_OF_GLIAL_CELL_MIGRATION	go positive regulation of glial cell migration	10	0.851083	1.93559	0.000167914	0.00322066	0.00245344	1169	tags=60%, list=9%, signal=55%	CCL3/LRP1/TREM2/TIAM1/P2RX4/CX3CR1
GO_POSITIVE_REGULATION_OF_MYELOID_CELL_DIFFERENTIATION	go positive regulation of myeloid cell differentiation	83	0.511378	1.87158	0.000176929	0.00338323	0.00257729	1763	tags=36%, list=13%, signal=32%	FOS/TREM2/TNFSF11/HIF1A/ATP6AP1/ROR2/CD74/NCKAP1L/JUN/STAT3/INHBA/CCR1/NOTCH2/ACIN1/BRD1/ZFP36L1/TGFB1/INPP5D/CA2/CD4/HLA-DRB1/HCLS1/TRIM58/ID2/FOXO3/KLF10/TRIB1/MED1/LIF/PRKDC
GO_REGULATION_OF_AMYLOID_BETA_CLEARANCE	go regulation of amyloid beta clearance	15	0.785292	1.99349	0.000183022	0.0034891	0.00265794	164	tags=27%, list=1%, signal=26%	APOE/LRP1/TREM2/CLU
GO_CARGO_RECEPTOR_ACTIVITY	go cargo receptor activity	58	0.557463	1.92308	0.000185636	0.0035282	0.00268772	1368	tags=31%, list=10%, signal=28%	OLR1/SORL1/TFRC/LRP1/CFI/ITGB2/SCARA3/CD163/MSR1/ENPP1/MARCO/STAB1/LOXL2/DAB2/LGALS3BP/LRP12/APOBR/LRP8
GO_POSITIVE_REGULATION_OF_GLIOGENESIS	go positive regulation of gliogenesis	64	0.536868	1.89047	0.000187078	0.00354156	0.00269789	1438	tags=30%, list=11%, signal=27%	CCL3/CXCR4/SERPINE2/LRP1/TREM2/TLR2/EGR2/LYN/TGFB1/TIAM1/NOTCH1/P2RX4/DAG1/UFL1/TNFRSF1B/CX3CR1/ID2/SPINT1/ETV5
GO_GUANYL_NUCLEOTIDE_EXCHANGE_FACTOR_ACTIVITY	go guanyl nucleotide exchange factor activity	156	0.425554	1.71423	0.000187468	0.00354156	0.00269789	3169	tags=42%, list=24%, signal=33%	DOCK4/NUCB2/NUCB1/DOCK2/RAPGEF6/GBF1/PSD3/HERC1/WDR41/DENND1B/ABR/RIN3/ELMO1/DOCK10/RASGRP3/TIAM1/RGP1/ARFGEF1/ARF4/IQSEC1/ARHGEF11/RALGDS/HERC2/VAV3/CCDC88A/ANKRD27/ARHGEF10L/MYCBP2/ARHGEF40/DENND4C/RASGRP1/ARHGEF1/RAPGEF2/DOCK1/FARP1/ARHGEF3/DENND4B/MADD/DNMBP/DENND5A/GAPVD1/ECT2/PLCE1/CYTH1/RAB3GAP1/PREB/FGD1/ARHGEF17/AKAP13/DOCK3/ARHGEF9/DENND4A/ARHGEF10/IQSEC2/ITSN2/SOS1/VAV1/ARHGEF18/ARHGEF…
GO_INSEMINATION	go insemination	12	0.825091	1.98908	0.000193355	0.0036418	0.00277426	91	tags=17%, list=1%, signal=17%	TAC1/SERPINE2
GO_TRANSPORT_VESICLE	go transport vesicle	317	0.349582	1.52631	0.000196705	0.0036938	0.00281387	2768	tags=32%, list=21%, signal=26%	SORL1/BGN/HLA-DQA1/ADAM10/IGF1/PCSK1/IGF2R/HLA-DPA1/HLA-DQB1/TMEM30A/SEC24A/COPG1/CD74/HCK/PDE4B/WDR7/KIF1B/ARCN1/KDELR2/PLIN3/KDELR3/DPYSL3/TGOLN2/KDELR1/BACE1/HLA-DQB2/APP/SYT17/FURIN/DMXL2/SEC24C/SEC31A/MCTP1/ATP13A2/GOLIM4/PPT1/SLC17A5/IQSEC1/LAMP1/VAMP2/SEC23A/RAB27A/SEC16A/HLA-DRB1/SYNRG/CCDC88A/GOLGA5/SEC24D/CRISPLD2/HLA-DRA/COPB1/ATP6V0D1/TMED3/STX16/PI4K2A/ANKRD27/M6PR/VDAC1/NCSTN/YKT6/C…
GO_POSITIVE_REGULATION_OF_AXONOGENESIS	go positive regulation of axonogenesis	75	0.517709	1.86884	0.000206229	0.00386111	0.00294132	2121	tags=33%, list=16%, signal=28%	SEMA5A/LRP1/FN1/PLXNA1/PLXNA3/ROBO1/TNFRSF12A/ZEB2/CXCL12/MACF1/TRPV2/SEMA4D/PAFAH1B1/PLXND1/PLXNB2/TIAM1/CYFIP1/PLXNC1/ARHGDIA/EFNA5/ANAPC2/NRP1/TRAK1/ADNP/GOLGA4
GO_BLOOD_MICROPARTICLE	go blood microparticle	102	0.467236	1.78339	0.000209801	0.00391628	0.00298335	1147	tags=24%, list=9%, signal=22%	APOE/TFRC/SERPINA3/ACTA1/CLU/FN1/C4A/CFB/C1RL/HP/ITIH4/PROS1/ENG/ANGPTL4/C1R/TGFB1/MSN/HSPA6/LGALS3BP/HBA1/A2M/PFN1/HSPA2/C3
GO_B_CELL_ACTIVATION	go b cell activation	219	0.391018	1.63196	0.000213364	0.00397098	0.00302502	2879	tags=37%, list=22%, signal=29%	TFRC/VCAM1/SASH3/BCL3/SLAMF8/PTPRC/TXLNA/CD74/NCKAP1L/CDKN1A/TCIRG1/LYN/PAXIP1/ATM/MMP14/INHBA/PTPN6/CD180/NOTCH2/TP53/ITGA4/PRKCB/SAMSN1/ABL1/CASP3/AHR/ZFP36L1/TGFB1/INPP5D/DOCK10/ZFP36L2/TP53BP1/CD28/BCL6/TNFAIP3/SUPT6H/VAV3/IGLL5/CTPS1/CD300A/ADAM17/MNDA/ID2/MS4A1/EP300/LIG4/RASGRP1/IGHM/SKAP2/RBPJ/IGLC1/PKN1/PRKDC/DCLRE1C/IL6/DNAJB9/PTK2B/IL27RA/MSH2/TNFSF13/MEF2C/SFRP1/STAT6/PRKCD/TRBC1/CLCF…
GO_CELLULAR_KETONE_METABOLIC_PROCESS	go cellular ketone metabolic process	215	-0.38248	-1.59476	0.000214238	0.00397545	0.00302843	2007	tags=24%, list=15%, signal=20%	SIRT1/DKK3/AKR1C4/PARK7/COQ7/NDUFA9/PSMC6/FSHB/PSMA3/PSMB1/PSMD4/CYP19A1/RGN/ANXA1/PSMD9/PSMA4/PSME1/HAGH/IDO1/ABCD2/GLO1/PSMB4/MLYCD/CYP4F12/AKR7A2/PSMD10/COQ3/TRIB3/SIRT5/PSMA7/DHRS4/PSMA2/PSMB7/HPGD/CRYZL1/ACACB/PSMB8/AKR1C1/NQO1/CBR3/AKR1C2/PSMB9/ADM/ACADL/PPARG/AKR1C3/BMP5/AKR1B10/PDK4/GPD1/ADIPOQ
GO_POSITIVE_REGULATION_OF_STEM_CELL_PROLIFERATION	go positive regulation of stem cell proliferation	40	0.618634	1.97551	0.000218809	0.00404829	0.00308391	1762	tags=30%, list=13%, signal=26%	GJA1/LTBP3/VEGFC/GLI3/HIF1A/PTPRC/HMGA2/ASPM/NOTCH1/CX3CR1/HNRNPU/EPCAM
GO_REGULATION_OF_PHAGOCYTOSIS	go regulation of phagocytosis	84	0.495079	1.82272	0.000222484	0.00410417	0.00312648	1147	tags=32%, list=9%, signal=30%	CLEC7A/LRP1/TREM2/C2/MERTK/TLR2/ITGAV/C4A/CALR/PTPRC/RAB31/FGR/NCKAP1L/DOCK2/HCK/CSK/CCL2/MFGE8/ABR/APPL1/SIRPA/SLC11A1/RAB27A/APPL2/CAMK1D/MYO18A/C3
GO_PLATELET_ACTIVATION	go platelet activation	144	0.425501	1.70526	0.000226956	0.00417133	0.00317764	2780	tags=33%, list=21%, signal=27%	APOE/SERPINE2/COL1A1/MERTK/COL1A2/FN1/LYN/PDPN/THBD/PTPN6/ITPR3/COL3A1/SH2B3/TLN1/PRKCB/C1QTNF1/SAA1/MYH9/DGKA/PDGFRA/PLEK/FLNA/SELP/VAV3/DGKZ/RAP2B/ARRB2/PLA2G4A/FCER1G/IL6/ABAT/LCP2/PRKCE/VCL/ENTPD2/ACTB/PRKCD/PRKCA/ARRB1/COMP/FIBP/PRKCH/ITGB3/GNA11/PIK3CB/MAPK1/RAF1/VAV1
GO_MHC_PROTEIN_COMPLEX	go mhc protein complex	21	0.733906	2.01066	0.000227454	0.00417133	0.00317764	1329	tags=43%, list=10%, signal=39%	HLA-DQA1/HLA-DPA1/HLA-DQB1/CD74/HLA-DQB2/HLA-DMB/HLA-DMA/HLA-DRB1/HLA-DRA
GO_REGULATION_OF_CHONDROCYTE_DIFFERENTIATION	go regulation of chondrocyte differentiation	40	0.615193	1.96452	0.000234703	0.00429172	0.00326935	767	tags=25%, list=6%, signal=24%	LTBP3/TRPS1/GLI3/GREM1/SOX5/SMAD7/SOX9/GLG1/EFEMP1/LOXL2
GO_INTEGRIN_MEDIATED_SIGNALING_PATHWAY	go integrin mediated signaling pathway	93	0.485502	1.81118	0.000238303	0.00432032	0.00329114	1832	tags=35%, list=14%, signal=31%	COL16A1/ADAMTS1/TIMP1/ADAM10/FN1/ITGAV/FGR/ITGB2/ZYX/HCK/ITGA5/PHACTR4/THY1/ITGBL1/COL3A1/TLN1/ITGA4/ITGB8/ABL1/MYH9/PLEK/FLNA/VAV3/LIMS1/CD47/ITGA10/DOCK1/SLC2A10/EMP2/FCER1G/ADAM9/NRP1/PTK2B
GO_APICAL_PART_OF_CELL	go apical part of cell	343	0.35005	1.52834	0.000239018	0.00432032	0.00329114	1810	tags=22%, list=14%, signal=19%	OSMR/SLC39A14/FAP/GJA1/KCNK2/VCAM1/LRP1/ATP1A1/ATP6V1B2/FN1/SLC16A1/ATP1B1/VASH1/TMEM30A/TCIRG1/ABCC5/ATP6V1A/CTSB/CTSL/PDPN/RAPGEF6/THY1/C5AR1/SLC29A1/PDGFRB/SLCO2B1/ASPM/ADCY8/ITPR3/DYNC2H1/MTDH/FAT1/SLC4A2/APP/PFKM/ATP2B1/STXBP2/SLC1A1/ENPEP/SLC26A2/MSN/CA2/NOTCH1/MYO6/ACVR1/SLC9A1/DCHS1/RAB27A/ABCC1/KCNK1/CSPG4/EZR/IGFBP2/SLC11A2/ADAM17/ATP6V0D1/PTPRO/ANO1/HOMER1/SLC4A7/HYAL2/SLC2A5/MUC1/ABCC…
GO_DETECTION_OF_MECHANICAL_STIMULUS_INVOLVED_IN_SENSORY_PERCEPTION	go detection of mechanical stimulus involved in sensory perception	21	0.732562	2.00698	0.000239023	0.00432032	0.00329114	607	tags=33%, list=5%, signal=32%	CXCR4/COL11A1/SERPINE2/PIEZO2/CXCL12/HTR2A/BACE1
GO_POSITIVE_REGULATION_OF_OSTEOCLAST_DIFFERENTIATION	go positive regulation of osteoclast differentiation	21	0.732501	2.00681	0.000239023	0.00432032	0.00329114	829	tags=33%, list=6%, signal=31%	FOS/TREM2/TNFSF11/ATP6AP1/CCR1/NOTCH2/CA2
GO_MYELOID_CELL_DEVELOPMENT	go myeloid cell development	56	0.55577	1.89168	0.000244932	0.00441441	0.00336281	1635	tags=36%, list=12%, signal=31%	TNFSF11/TLR2/ATP6AP1/LILRB1/NCKAP1L/PTPN6/MEIS1/NOTCH2/SH2B3/WASF2/BRD1/APP/PAFAH1B1/BCL6/ARID4A/SLC11A2/TRIM58/EP300/MED1/G6PD
GO_SPECIFIC_GRANULE_MEMBRANE	go specific granule membrane	74	0.508683	1.84578	0.000253889	0.00456273	0.00347581	2029	tags=38%, list=15%, signal=32%	OLR1/PLAU/CKAP4/ADAM10/ITGAV/TMEM30A/ITGB2/PLAUR/CLEC5A/STK10/MLEC/HGSNAT/CD53/KCNAB2/LAIR1/SLC2A3/TNFRSF1B/CMTM6/C3AR1/CD93/CD47/RAP2B/SLC2A5/CYBB/ADAM8/DEGS1/ALDH3B1/TMC6
GO_ENDOPLASMIC_RETICULUM_GOLGI_INTERMEDIATE_COMPARTMENT_MEMBRANE	go endoplasmic reticulum golgi intermediate compartment membrane	62	0.542244	1.89964	0.000255881	0.00458538	0.00349306	2348	tags=34%, list=18%, signal=28%	CALR/F5/ATP6AP1/ROBO1/PIEZO1/GOLGA2/KDELR1/SERPINA1/CSNK1D/TAPBP/GORASP1/TMED3/ASPSCR1/YKT6/CD55/CLN8/TMED10/TMED7/TMED9/COL7A1/STX5
GO_RESPONSE_TO_CHEMOKINE	go response to chemokine	89	0.486548	1.81163	0.000261356	0.00466305	0.00355223	936	tags=25%, list=7%, signal=23%	CXCL1/CCL3/CXCR4/CXCL6/TREM2/HIF1A/FOXC1/DUSP1/LOX/ROBO1/CCL4/CXCL8/CCL2/CXCL12/CCL5/CXCL2/CCR1/SH2B3/CCRL2/CCR5/RBM15/OXSR1
GO_CELLULAR_RESPONSE_TO_INORGANIC_SUBSTANCE	go cellular response to inorganic substance	181	0.402439	1.65001	0.000261702	0.00466305	0.00355223	2345	tags=32%, list=18%, signal=27%	MMP9/MMP3/FOS/JUNB/FOSB/HSPA5/FBP1/FOXO1/GUCA1A/CALR/MT1F/PPIF/JUN/ADCY8/HMOX1/ANK3/AOC1/BACE1/APP/SYT17/PTGS2/MEF2A/ATP13A2/P2RX4/ITPKB/ADCY1/AKT1/MT1H/CAPN3/MT2A/MT1X/MT1E/ID2/EIF4A3/NCSTN/LIG4/NFE2L1/ATP7A/MT1G/CYBB/JUND/FUS/MTR/PRNP/MT1HL1/EIF2AK3/KCNK3/ECT2/MEF2C/RYR1/WNT5A/BLM/CEBPA/CLIC4/SLC25A24/MTF1/MYOG/PARP1
GO_NEGATIVE_REGULATION_OF_CELLULAR_COMPONENT_MOVEMENT	go negative regulation of cellular component movement	264	0.365104	1.56399	0.000262857	0.00467037	0.0035578	1494	tags=25%, list=11%, signal=22%	APOE/SEMA3A/GJA1/IGFBP3/SEMA5A/LRP1/TIMP1/EMILIN1/ADORA3/GREM1/SLAMF8/CALR/VASH1/SERPINE1/EVL/DUSP1/CD74/PLXNA3/SEMA3C/IGFBP5/SMAD7/ROBO1/STAT3/THY1/CCL2/ENG/CXCL12/HAS1/PTPRG/HMOX1/COL3A1/DPYSL3/SULF1/SEMA4D/ABHD2/ABR/SRGAP2/IDH2/MITF/MIR22/TGFB1/MCTP1/NOTCH1/DAG1/CYP1B1/ARPIN/OSBPL8/CX3CR1/AKT1/ACTN1/ACTN4/RHOB/CORO1C/GPR18/CD300A/CXCL13/PTPRO/CLASP1/ZMYND8/FOXO3/MECP2/ARHGAP4/RAP2B/TRIB1/HYAL2
GO_METAL_CLUSTER_BINDING	go metal cluster binding	55	-0.547525	-1.88547	0.000264479	0.00468592	0.00356965	2416	tags=40%, list=18%, signal=33%	ISCU/NDUFV1/CDK5RAP1/CIAPIN1/RSAD1/NUBP1/NDUFV2/SDHB/GLRX5/NUBPL/NUBP2/XDH/RPS3/MOCS1/MUTYH/LIAS/NDUFS7/ISCA1/NFU1/AOX1/NTHL1/RSAD2
GO_ACTIVATION_OF_IMMUNE_RESPONSE	go activation of immune response	396	0.334805	1.48547	0.000269454	0.00476061	0.00362654	2956	tags=36%, list=22%, signal=29%	C7/HLA-DQA1/KCNN4/FCGR3A/FCGR1A/HLA-DPA1/CLU/C2/HLA-DQB1/LILRB4/MYH2/CFI/C4A/PTPRC/FGR/CFB/NCKAP1L/HCK/LYN/C1RL/CSK/THY1/PDE4B/PROS1/FCGR2A/C5AR1/THEMIS2/PTPN6/LPXN/HLA-DQB2/WASF2/C1R/PRKCB/GRB2/DENND1B/ABL1/APPL1/FPR3/INPP5D/ELMO1/ACTR2/VSIG4/CARD9/CYFIP1/CD28/CD4/PLEKHA1/PSMD3/FPR1/A2M/SFPQ/PTPN22/APPL2/WIPF1/C3/WIPF2/HLA-DRB1/PSME4/RELB/CUL1/VAV3/BAG6/C3AR1/IGLL5/EZR/CD300A/PAK2/HLA-DRA/TBK1/D…
GO_ERK1_AND_ERK2_CASCADE	go erk1 and erk2 cascade	255	0.365307	1.55764	0.000271917	0.00478008	0.00364137	1832	tags=24%, list=14%, signal=21%	CHI3L1/APOE/CCL3/LRP1/TREM2/TNFSF11/EMILIN1/IGF1/FN1/ITGAV/ATP6AP1/PTPRC/DUSP1/CD74/MYC/KDR/LYN/ICAM1/CCL4/SOX9/JUN/CSK/TNFRSF11A/C5AR1/PDGFRB/CCL2/GPNMB/PTPN6/CCL5/CCR1/HTR2A/NOTCH2/SHC1/MARCO/APP/ABL1/SIRPA/ZFP36L1/TGFB1/ZFP36L2/TIAM1/NOTCH1/PDGFRA/CD4/PTPN22/HLA-DRB1/EZR/EPHB2/HMGCR/EIF3A/RASGRP1/ARRB2/RAPGEF2/MED1/CCL21/GNAI2/LIF/CTSH/CSF1R/NRP1/TRPV4/PTK2B
GO_MONOVALENT_INORGANIC_CATION_HOMEOSTASIS	go monovalent inorganic cation homeostasis	135	0.434191	1.71439	0.00027208	0.00478008	0.00364137	2237	tags=29%, list=17%, signal=24%	TAC1/C7/ATP1A1/ATP6V1B2/SLAMF8/ATP1B1/ATP6AP1/GRN/TCIRG1/ATP6V1A/SLC9A6/ATP1B3/SLC4A2/DMXL2/CA2/SLC12A9/KCNJ2/PPT1/SLC9A1/SLC11A1/DMXL1/NEDD4L/ATP6V0C/ATP6V0D1/TM9SF4/SLC4A7/CLN3/SLC12A7/GNAI2/UBE3A/MAFG/ATP6V0A1/TMEM165/AGT/ATP6V1H/ADORA1/ATP6AP2/CLCN3/CLIC4
GO_MITOCHONDRION_ORGANIZATION	go mitochondrion organization	391	-0.330074	-1.47208	0.000273011	0.00478303	0.00364362	2448	tags=30%, list=18%, signal=25%	GRPEL1/DNAJC15/ATG5/SIRT3/TERT/NDUFB5/NDUFV1/HAP1/CCK/TIMM17B/CTTN/TFB1M/UQCC1/MTX1/PDCD5/HMGCL/PMPCB/HIGD1B/NDUFB4/HSPA1L/SLC25A4/WDR45/NDUFV2/PARK7/NDUFA9/NDUFB8/HSD17B10/TRIAP1/COX17/TIMM8B/NDUFA3/MTFR1/NOL3/UBL5/MTERF4/PINK1/NDUFB11/NUBPL/HIGD1A/FANCG/NDUFS3/PID1/POLG2/NDUFAF4/COX16/TIMM9/TIMM10/NDUFAF3/FIS1/SLC25A6/HSPA1A/UQCR10/CHCHD3/NDUFA1/CSNK2A2/RAB38/PHB2/PARL/BCS1L/NDUFA8/DCN/NDUFAB1/…
GO_AMINO_SUGAR_METABOLIC_PROCESS	go amino sugar metabolic process	33	0.642224	1.96461	0.000275166	0.00480735	0.00366215	693	tags=36%, list=5%, signal=35%	CHI3L2/CHI3L1/NPL/UAP1L1/GFPT2/ST3GAL1/GFPT1/PGM3/CHST3/UAP1/RENBP/CSGALNACT1
GO_REGULATION_OF_VIRAL_GENOME_REPLICATION	go regulation of viral genome replication	84	-0.48745	-1.80325	0.000280839	0.00489284	0.00372728	560	tags=26%, list=4%, signal=25%	TNIP1/PLSCR1/PPID/IFITM1/APOBEC3G/PPIH/OAS3/PPIE/PHB/OAS2/IFIT5/BST2/ISG20/CCL8/IFI27/SLPI/OAS1/OASL/MX1/IFIT1/ISG15/RSAD2
GO_ACTIN_BASED_CELL_PROJECTION	go actin based cell projection	166	0.412906	1.67776	0.000284244	0.00493532	0.00375964	1810	tags=26%, list=14%, signal=23%	CXADR/DOCK4/VCAM1/ENAH/ACTA1/MYO1D/ATP6V1B2/ITGAV/OSBPL3/ARL4C/ATP6V1A/MPP1/PDPN/FSCN1/GAP43/FAT1/APP/PAFAH1B1/SLC26A2/TGFB1/MSN/CA2/VASP/FCHSD2/MYO6/CYFIP1/MYO1F/PDGFRA/DAG1/LCP1/EZR/TUBB3/DYNC1H1/SLC4A7/HYAL2/ATP7A/MYO1E/INPPL1/FARP1/SLC7A5/MYO5A/MYO10/TRPV4
GO_TRANSFERASE_ACTIVITY_TRANSFERRING_ALKYL_OR_ARYL_OTHER_THAN_METHYL_GROUPS	go transferase activity transferring alkyl or aryl other than methyl groups	46	-0.5769	-1.89385	0.000284851	0.00493532	0.00375964	2035	tags=39%, list=15%, signal=33%	GSTA4/TRMT12/FNTA/RABGGTB/DHPS/ALOX5AP/GSTP1/DTWD1/LTC4S/FDPS/MGST2/GSTM1/FDFT1/HPGDS/GSTM2/GSTM3/GSTT1/GSTM5
GO_REGULATION_OF_SYNAPSE_ASSEMBLY	go regulation of synapse assembly	73	0.521427	1.88609	0.000287031	0.00495938	0.00377797	2069	tags=32%, list=16%, signal=27%	THBS2/TLR2/SETD5/CLSTN1/FZD1/EIF4G1/PTPRD/FLRT2/GAP43/TPBG/SEMA4D/APP/CLSTN3/SRPX2/EPHB2/EFNA5/VPS35/COLQ/AMIGO3/ADNP/MEF2C/ARF6/WNT5A
GO_RIBONUCLEOPROTEIN_COMPLEX_BIOGENESIS	go ribonucleoprotein complex biogenesis	348	-0.341141	-1.51443	0.000292771	0.00503601	0.00383634	2683	tags=32%, list=20%, signal=26%	MRPS2/POP4/RPS19/DDX51/TSR2/RPL10/MPHOSPH6/IMP3/NUP88/RPL12/C1QBP/WDR74/TSR3/RPS6/PTBP2/COIL/SRPK1/EIF2S3/CLP1/GTF3A/METTL17/NOP10/CDC73/MTERF3/USP4/EXOSC2/EIF4B/EBNA1BP2/RPL35A/TFB1M/PTEN/NPM3/RPS10/NSUN5/ZCCHC4/EIF3K/SUV39H1/SNRPB/NGDN/GEMIN2/RPS17/POP7/RPS27/RUVBL2/MCTS1/RPSA/RPS15/USP39/LSM2/RPL6/RPS8/EIF3M/PRPF18/NOL3/MTERF4/IMP4/RPS27L/RPL7A/PIH1D1/TRMT112/MRPS7/RPL10L/KAT2B/SNRPC/ABT1/RPP3…
GO_RIBOSOME_BIOGENESIS	go ribosome biogenesis	235	-0.373487	-1.58205	0.000293072	0.00503601	0.00383634	2683	tags=34%, list=20%, signal=28%	MRPS2/POP4/RPS19/DDX51/TSR2/RPL10/MPHOSPH6/IMP3/NUP88/RPL12/C1QBP/WDR74/TSR3/RPS6/GTF3A/METTL17/NOP10/MTERF3/EXOSC2/EBNA1BP2/RPL35A/TFB1M/PTEN/NPM3/RPS10/NSUN5/ZCCHC4/SUV39H1/NGDN/RPS17/POP7/RPS27/RPSA/RPS15/RPL6/RPS8/MTERF4/IMP4/RPS27L/RPL7A/PIH1D1/TRMT112/MRPS7/RPL10L/KAT2B/ABT1/RPP38/RPS5/RPS9/RPF1/POP5/RIOK2/RPL14/METTL5/RPL24/RPP30/FBL/RPS16/RPL10A/RPL11/RPS21/RPL26L1/RPS7/C1D/NHP2/RPL38/FRG…
GO_PH_REDUCTION	go ph reduction	48	0.575038	1.91515	0.000297682	0.00509445	0.00388086	2237	tags=42%, list=17%, signal=35%	ATP6V1B2/SLAMF8/ATP6AP1/GRN/TCIRG1/ATP6V1A/DMXL2/CA2/PPT1/SLC11A1/DMXL1/ATP6V0C/ATP6V0D1/CLN3/UBE3A/ATP6V0A1/ATP6V1H/ATP6AP2/CLCN3/CLIC4
GO_G_PROTEIN_ALPHA_SUBUNIT_BINDING	go g protein alpha subunit binding	22	0.71754	1.99344	0.000299357	0.00509445	0.00388086	1223	tags=45%, list=9%, signal=41%	RGS1/NUCB2/IGF2R/NUCB1/RGS2/HTR2A/RGS4/RGS19/SASH1/CCDC88A
GO_CYTOSOLIC_SMALL_RIBOSOMAL_SUBUNIT	go cytosolic small ribosomal subunit	40	-0.620079	-1.98558	0.000299454	0.00509445	0.00388086	2988	tags=78%, list=23%, signal=60%	RPS24/RPS23/RPS18/RPS19/RPS12/RPS6/RPS10/RPS4X/RPS11/RPS17/RPS27/MCTS1/RPSA/RPS15/RPS3A/RPS29/RPS8/RPS27L/RPS15A/UBA52/RPS5/RPS9/RPS3/RPS25/RPS27A/RPS16/RPS21/RPS7/EIF2D/RPS4Y1/ISG15
GO_CARDIOCYTE_DIFFERENTIATION	go cardiocyte differentiation	118	0.446634	1.73541	0.000300123	0.00509445	0.00388086	1704	tags=27%, list=13%, signal=24%	CXADR/IGF1/GREM1/CALR/RGS2/SEMA3C/FZD7/PDGFRB/MYL2/ARID1A/MEF2A/TGFB1/CSRP3/RGS4/RARA/NOTCH1/ACVR1/PDGFRA/SLC9A1/NEB/TCAP/LMNA/SOX18/MAML1/MYH6/HNRNPU/CDK1/ZMPSTE24/ARRB2/RBPJ/G6PD/SGCD
GO_REGULATION_OF_BONE_DEVELOPMENT	go regulation of bone development	20	0.727734	1.99013	0.000301247	0.00509445	0.00388086	845	tags=40%, list=6%, signal=38%	TNFSF11/GLI3/GREM1/ATP6AP1/LILRB1/LOX/NOTCH2/CARM1
GO_RESPONSE_TO_STEROID_HORMONE	go response to steroid hormone	305	0.354821	1.54304	0.000301892	0.00509445	0.00388086	1694	tags=20%, list=13%, signal=18%	SPP1/CSN1S1/FOS/FOSB/GABRB1/ZFP36/LBH/FOXO1/ACTA1/COL1A1/ATP1A1/TLR2/CALR/DUSP1/LOX/CDKN1A/GLB1/ICAM1/ENG/SPARC/PTAFR/NPC1/ALPL/ZMIZ1/ARID1A/ABHD2/CASP3/ATP2B1/TMF1/YWHAH/DAB2/PMEPA1/PTGS2/ZFP36L1/TGFB1/CA2/CARM1/ZFP36L2/NOTCH1/CCND1/GBA/WBP2/SMARCA4/NCOR2/UFL1/CAD/DDX5/NR1D1/CNOT1/IGFBP2/NCOA1/FOXO3/EP300/HNRNPU/SAFB2/PAM/ARRB2/JAK2/MED1/CYBB/TYMS
GO_SMAD_BINDING	go smad binding	71	0.519558	1.87152	0.000302158	0.00509445	0.00388086	1563	tags=31%, list=12%, signal=27%	FOS/COL5A2/COL1A2/SMAD7/HMGA2/JUN/ZEB2/COL3A1/ZMIZ1/RNF111/USP9X/DAB2/PMEPA1/MEF2A/ACVR1/IPO7/FLNA/DDX5/DROSHA/SKI/MEN1/PURA
GO_GABA_ERGIC_SYNAPSE	go gaba ergic synapse	62	0.538422	1.88625	0.000304831	0.00512573	0.00390469	1427	tags=21%, list=11%, signal=19%	NLGN4X/GABRB1/GABRA4/CLSTN1/CTBP1/GAP43/KCND3/CLSTN3/ATP2B1/DAG1/ACAN/PTPRO/EFNA5
GO_POSITIVE_REGULATION_OF_CHEMOTAXIS	go positive regulation of chemotaxis	127	0.442504	1.73678	0.000313267	0.0052535	0.00400202	1832	tags=29%, list=14%, signal=25%	CCL3/CXCR4/SEMA5A/VEGFC/ADAM10/TREM2/CALR/SERPINE1/CD74/NCKAP1L/KDR/CCL4/SCG2/CXCL8/LBP/C5AR1/PDGFRB/CXCL12/CCL5/CCR1/THBS4/TGFB1/TIAM1/P2RX4/OXSR1/CAMK1D/C3AR1/CXCL13/ADAM17/RAC2/CCL21/CSF1R/NRP1/RAC1/TRPV4/IL6/PTK2B
GO_LONG_TERM_MEMORY	go long term memory	28	0.664216	1.95075	0.000316733	0.00529747	0.00403551	523	tags=18%, list=4%, signal=17%	TAC1/APOE/SGK1/PJA2/ADCY8
GO_REGULATION_OF_BODY_FLUID_LEVELS	go regulation of body fluid levels	440	0.326863	1.46045	0.000318951	0.00531537	0.00404915	1911	tags=20%, list=14%, signal=18%	TAC1/APOE/FAP/PLAU/GJA1/SERPINE2/KCNN4/COL1A1/HIF1A/MERTK/COL1A2/FN1/F5/SERPINE1/RCOR1/HPSE/VDR/LYN/PLAUR/UGCG/PDPN/VKORC1/THBD/PROS1/SLC29A1/PAPSS2/P2RX7/ADCY8/PTPN6/ITPR3/COL3A1/SH2B3/AQP3/TLN1/PRKCB/C1QTNF1/SAA1/SERPINA1/MYH9/DGKA/HEG1/CCND1/P2RX4/PDGFRA/GBA/CBX5/SCT/A2M/PLEK/FLNA/RAB27A/NCOR2/ADCY1/ENPP4/EHD3/CAD/SELP/VAV3/HPS5/DGKZ/EPHB2/PTPRO/CAPZA1/NCOA1/RAP2B/HYAL2/GPI/PAM/ARRB2/DOCK1/ATP…
GO_T_CELL_PROLIFERATION	go t cell proliferation	166	0.410659	1.66863	0.000319498	0.00531537	0.00404915	1857	tags=25%, list=14%, signal=22%	TFRC/VCAM1/IGF1/SASH3/HLA-DPA1/PTPRC/LILRB2/LILRB1/NCKAP1L/DOCK2/GPNMB/P2RX7/PTPN6/CCL5/TP53/CEBPB/CORO1A/ABL1/CASP3/SDC4/MSN/VSIG4/HLA-DMB/CD28/CD4/SLC11A1/PTPN22/HLA-DRB1/TNFRSF1B/PNP/IGFBP2/CTPS1/EFNB1/NCSTN/RAC2/CD55/RASGRP1/ELF4/SATB1/PRNP/IL6/IL27RA
GO_ANATOMICAL_STRUCTURE_HOMEOSTASIS	go anatomical structure homeostasis	364	0.342661	1.50132	0.000336814	0.00558862	0.00425731	2291	tags=24%, list=17%, signal=20%	SPP1/CXADR/GJA1/GAA/TFRC/LTBP3/TNFSF11/SERPINA3/ACP5/SASH3/RCN3/HIF1A/FOXC1/ATP6AP1/LPCAT1/TNKS2/MYC/DCP2/LOX/TCIRG1/SOX9/ATM/CSK/LIPA/TNFRSF11A/PDGFRB/P2RX7/ATR/CORO1A/HMBOX1/PFKM/ATP2B1/SLC1A1/PTGS2/INPP5D/CA2/TPP1/CCT6A/NOTCH1/BARD1/P2RX4/LAMC1/GPR137B/TNFAIP3/GAR1/TNFRSF11B/FEN1/CAPN3/BAG3/HNRNPU/RAC2/HOMER1/LAMP2/GIGYF2/LYZ/SLC39A8/CTSK/ADAM8/NAT10/RPA1/GNL3/CTSH/CSF1R/RAD50/PRKDC/ALDOA/DCLR…
GO_CARBOHYDRATE_CATABOLIC_PROCESS	go carbohydrate catabolic process	172	0.401258	1.64	0.00033844	0.00560078	0.00426657	2667	tags=33%, list=20%, signal=27%	GAA/FBP1/IGF1/MAN2B2/HIF1A/SEH1L/POM121C/MAN2B1/GLB1/ENO3/STAT3/PKM/P2RX7/AOAH/HK3/HTR2A/NUP62/TP53/HK1/APP/PFKM/OGDH/MANBA/HEXB/POM121/NAGA/DHTKD1/NDC1/NUP98/ENO2/EP300/NUP205/GALE/GPI/NUP155/CTBS/ALDOA/GAPDH/NUP153/ENOSF1/NUP93/NUP107/GUSB/SLC2A6/FOXK2/FUT8/NUP85/NEU1/MYOG/OGT/TPR/NCOR1/NUP50/PPARGC1A/PPP1CA/NUP210/ALDOC
GO_ACUTE_INFLAMMATORY_RESPONSE	go acute inflammatory response	95	0.475942	1.78976	0.000340431	0.0056189	0.00428037	1147	tags=22%, list=9%, signal=20%	TAC1/OSMR/TNFSF11/SERPINA3/FN1/ICAM1/CD163/HP/ITIH4/STAT3/LBP/TNFRSF11A/CEBPB/S100A8/SAA1/SERPINA1/PTGS2/TREM1/ACVR1/EIF2AK1/C3
GO_ACTIN_BINDING	go actin binding	347	0.342291	1.4947	0.000341335	0.00561904	0.00428048	2015	tags=28%, list=15%, signal=25%	CXCR4/ENAH/MYO1D/MYH2/FHOD1/VASH1/MAP1S/EPB41L3/EVL/FXYD5/PHACTR4/SSH1/CAPG/P4HB/TPM4/TNNI2/FSCN1/ADCY8/MICALL2/MACF1/TNNC1/MYL2/COTL1/TLN1/WASF2/CORO1A/ABL1/CORO7/FMNL1/MICAL2/MYH9/YWHAH/CCR5/PDLIM7/ZNF185/MSN/EPB41L1/CSRP3/VASP/MYO9B/DAAM1/ACTR2/MYO6/CYFIP1/MYO1F/LSP1/MARCKS/NEB/DAG1/FLNA/PHACTR2/PANX1/LCP1/PFN1/WIPF1/MYBPC1/MYO18A/SMTN/WIPF2/HCLS1/ACTN1/ACTN4/CCDC88A/CORO1C/MYBPC2/EZR/PLEC/MYH…
GO_GROWTH_FACTOR_BINDING	go growth factor binding	113	0.453435	1.75625	0.000346018	0.00568122	0.00432785	1051	tags=25%, list=8%, signal=23%	OSMR/COL5A1/IGFBP3/LTBP3/IGF2R/COL1A1/COL1A2/ITGAV/PXDN/COL4A1/DUSP1/KDR/IGFBP5/RHBDF2/LTBP1/HTRA1/PDGFRB/ENG/GLG1/IGFBP4/COL3A1/SHC1/FURIN/IL1R1/ACVR1/PDGFRA/A2M/SRPX2
GO_REGULATION_OF_LEUKOCYTE_PROLIFERATION	go regulation of leukocyte proliferation	200	0.38342	1.58817	0.000347996	0.00569877	0.00434122	1519	tags=21%, list=11%, signal=19%	TAC1/TFRC/VCAM1/IGF1/SASH3/HLA-DPA1/GREM1/PTPRC/LILRB2/CD74/LILRB1/NCKAP1L/CDKN1A/LYN/ATM/GPNMB/PTPN6/CCL5/CEBPB/CORO1A/CASP3/AHR/SDC4/INPP5D/VSIG4/HLA-DMB/CD28/CD4/GAL/BCL6/PTPN22/TNFAIP3/HLA-DRB1/TNFRSF1B/PNP/VAV3/IGFBP2/CD300A/MNDA/EFNB1/RAC2/CD55
GO_REGULATION_OF_GLIOGENESIS	go regulation of gliogenesis	103	0.469096	1.79592	0.000350667	0.00572757	0.00436316	2679	tags=34%, list=20%, signal=27%	CCL3/CXCR4/SERPINE2/LRP1/TREM2/TLR2/EGR2/LYN/IDH2/TGFB1/TIAM1/NOTCH1/P2RX4/DAG1/UFL1/TNFRSF1B/CX3CR1/NR1D1/ID2/SPINT1/ETV5/SKI/CDK1/LIF/IL6/RELA/CERS2/DICER1/CLCF1/LDLR/DUSP10/ZNF365/EZH2/PRKCH/PTN
GO_RECEPTOR_COMPLEX	go receptor complex	340	0.347563	1.51844	0.000353781	0.00576341	0.00439046	1370	tags=16%, list=10%, signal=15%	OLR1/OSMR/GABRB1/TFRC/LRP1/EMILIN1/TLR7/GABRA4/MERTK/TLR2/ITGAV/ALCAM/ROR2/LRP1B/PLXNA1/CSF3R/CD74/PLXNA3/ITGB2/KDR/VDR/LYN/ITGA5/IL4R/TNFRSF1A/PDGFRB/ENG/PTPN6/ITPR3/EPHA3/ITGBL1/NOTCH2/ITGA4/ITGB8/TRAF3/TRIL/APP/PLXND1/AHR/PLXNB2/CAPRIN2/NOTCH1/APBB1IP/ACVR1/PDGFRA/GRIA2/CD4/CD14/TNFRSF1B/CD8A/PLXDC1/PLXNC1/EPHB2/LRP8/TLR1
GO_LAMELLIPODIUM	go lamellipodium	168	0.405937	1.65516	0.00036216	0.00588463	0.0044828	2093	tags=32%, list=16%, signal=27%	FAP/CDC42BPB/ENAH/ACTA1/ITGAV/EVL/PIEZO1/PHACTR4/SSH1/CAPG/P4HB/PDPN/FSCN1/DPYSL3/WASF2/FAT1/CORO1A/SLC39A6/APP/SRGAP2/PLXND1/VASP/ACTR2/APBB1IP/CYFIP1/SLC9A1/CTNND1/DAG1/ARPIN/CSPG4/CCDC88A/CORO1C/TUBB3/SH3BP1/DGKZ/PTPRO/PABPC1/RAC2/DDX3X/INPPL1/KLHL2/STMN2/PTPRM/PTPN13/RAC1/MYO10/TRPV4/PTK2B/CFL1/ACTR3/PLEK2/ACTB/PLCE1
GO_EYE_MORPHOGENESIS	go eye morphogenesis	131	0.43956	1.73774	0.000365984	0.00592743	0.00451541	750	tags=15%, list=6%, signal=15%	COL5A2/COL5A1/MAN2A1/SIX3/GLI3/HIF1A/ALDH1A3/SOX9/PHACTR4/STAT3/THY1/STRA6/MFAP2/MEIS1/TENM3/NOTCH2/ARID1A/TUG1/FAT1/EFEMP1
GO_MHC_CLASS_II_PROTEIN_COMPLEX_BINDING	go mhc class ii protein complex binding	16	0.761961	1.97092	0.000366684	0.00592743	0.00451541	1997	tags=62%, list=15%, signal=53%	ATP1B1/CD74/PKM/YWHAE/HLA-DMB/HLA-DMA/HLA-DRB1/HLA-DRA/MS4A1/HSPA8
GO_HYDROLASE_ACTIVITY_ACTING_ON_GLYCOSYL_BONDS	go hydrolase activity acting on glycosyl bonds	95	0.475172	1.78686	0.000371581	0.00599114	0.00456394	2364	tags=37%, list=18%, signal=30%	CEMIP/MAN2A1/GAA/MAN2B2/TLR2/MAN2B1/HPSE/GLB1/TDG/GANAB/GALC/PSAP/EDEM3/EDEM1/IL1R1/MANBA/GBA/GLB1L/HEXB/MOGS/IDUA/NAGA/TLR1/HYAL2/LYZ/SMPD1/CTBS/GLA/GUSB/IL1RL2/GBE1/NAGPA/FUCA1/NEU1/GNE
GO_POSITIVE_REGULATION_OF_NEUTROPHIL_MIGRATION	go positive regulation of neutrophil migration	26	0.671614	1.96459	0.000376031	0.00604735	0.00460676	1977	tags=54%, list=15%, signal=46%	CD74/NCKAP1L/CXCL8/LBP/C5AR1/THBS4/IL1R1/CAMK1D/C3AR1/RAC2/CCL21/ADAM8/RAC1/CXCR2
GO_POSITIVE_REGULATION_OF_BONE_RESORPTION	go positive regulation of bone resorption	17	0.749845	1.96751	0.000378256	0.00606351	0.00461907	829	tags=41%, list=6%, signal=39%	SPP1/TFRC/LTBP3/TNFSF11/ATP6AP1/TNFRSF11A/CA2
GO_EXTERNAL_SIDE_OF_PLASMA_MEMBRANE	go external side of plasma membrane	300	0.348417	1.51283	0.000378969	0.00606351	0.00461907	1750	tags=22%, list=13%, signal=19%	OSMR/CXCR4/TFRC/ANPEP/SERPINE2/VCAM1/FCGR3A/ITGAV/ALCAM/CALR/PTPRC/CSF3R/CD74/LILRB1/ITGB2/ITGA5/ICAM1/CD163/P4HB/CTSB/MSR1/THY1/TNFRSF11A/THBD/ENG/P2RX7/CXCL12/MFGE8/CCR1/SELL/CCRL2/CD248/CD69/CCR5/ENPEP/IL1R1/HEG1/LY75/CD28/PDGFRA/GRIA2/CD4/DAG1/LAMP1/CD14/CLPTM1/HLA-DRB1/SELP/CX3CR1/CD8A/IGLL5/EFNA5/MS4A1/HYAL2/ABCC4/ENOX1/SLC38A1/IL2RG/IGHM/CTSK/FCER1G/KCNJ5/IGLC1/SLC7A5/ADAM9
GO_POSITIVE_REGULATION_OF_VASCULAR_ENDOTHELIAL_GROWTH_FACTOR_PRODUCTION	go positive regulation of vascular endothelial growth factor production	24	0.679926	1.94744	0.000386544	0.00616897	0.00469941	1932	tags=46%, list=15%, signal=39%	HIF1A/HPSE/C5AR1/SULF1/PTGS2/TGFB1/CYP1B1/C3/C3AR1/IL6/EIF2AK3
GO_POLYSOME	go polysome	58	-0.530391	-1.84153	0.000388332	0.00618072	0.00470836	2006	tags=48%, list=15%, signal=41%	RPL30/RPS4X/RPL36A/RPL39/RPS29/RPL6/MYH10/RPL7A/RPL10L/VBP1/RPL8/RPS3/RPL32/BTF3/RPL24/MCRS1/RPL10A/RPL11/RPS21/RPL31/RPL36/DRG1/EIF3H/RPL38/RWDD1/RPL18A/LARP6/RPS4Y1
GO_TRANSFERASE_ACTIVITY_TRANSFERRING_GLYCOSYL_GROUPS	go transferase activity transferring glycosyl groups	181	0.397325	1.62904	0.000389251	0.00618072	0.00470836	1610	tags=24%, list=12%, signal=22%	CHSY1/NAMPT/GALNT7/MGAT4A/XYLT1/DPY19L1/C1GALT1/ST8SIA4/RPN2/TNKS2/CHPF2/ST3GAL1/B4GALT5/GALNT1/UGCG/HAS1/UGGT1/RPN1/CSGALNACT1/UGGT2/STT3A/GALNT2/COLGALT1/EOGT/PLOD3/CHPF/CSGALNACT2/GBA/HEXB/ST6GALNAC5/GALNT6/HPRT1/GALNT10/TYMP/PNP/MGAT5/POGLUT1/UPP1/MGAT1/B3GNT2/DPAGT1/GYS1/XYLT2/MGAT4B
GO_GRANULOCYTE_CHEMOTAXIS	go granulocyte chemotaxis	111	0.454214	1.75666	0.000391224	0.00619636	0.00472027	1810	tags=32%, list=14%, signal=27%	CXCL1/CXADR/CCL3/CXCL6/S100A9/CSF3R/CD74/NCKAP1L/ITGB2/CCL4/SCG2/MPP1/CXCL8/LBP/PDE4B/C5AR1/CCL2/GBF1/CCL5/CXCL2/PIP5K1C/S100A8/SAA1/THBS4/IL17RA/CAMK1D/VAV3/C3AR1/CXCL13/RAC2/CCL21/FCER1G/CSF1R/RAC1/TRPV4
GO_PLATELET_ALPHA_GRANULE_LUMEN	go platelet alpha granule lumen	61	0.524338	1.83537	0.000396511	0.00626428	0.00477201	1327	tags=31%, list=10%, signal=28%	VEGFC/TIMP1/ISLR/SERPINA3/IGF1/CLU/FN1/F5/SERPINE1/PROS1/SPARC/SERPINA1/APP/TGFB1/A2M/ACTN1/ACTN4/QSOX1/HGF
GO_MICROBODY	go microbody	105	-0.462407	-1.74881	0.000407658	0.0064242	0.00489384	3146	tags=47%, list=24%, signal=36%	HAO2/GSTK1/PEX12/HAO1/GNPAT/FAR2/DAO/PIPOX/ECH1/AMACR/CD33/IDH1/ACAA1/PXMP4/HMGCL/PAOX/SCP2/SERHL2/ACOT8/PEX16/PMVK/DDO/PEX6/GRHPR/CAT/FIS1/EPHX2/XDH/ABCD2/MLYCD/ACOX2/HSDL2/PEX7/TTC1/ALDH3A2/PEX19/MFF/PEX11A/PEX2/TKT/SOD1/DHRS4/PXMP2/ACSL1/ECI2/TMEM135/PHYH/ISOC1/PECR
GO_POSITIVE_REGULATION_OF_STEM_CELL_DIFFERENTIATION	go positive regulation of stem cell differentiation	16	0.757713	1.95993	0.000410078	0.00644614	0.00491055	364	tags=31%, list=3%, signal=30%	LTBP3/FOXC1/SOX5/SEMA3C/SOX9
GO_CELL_SUBSTRATE_ADHESION	go cell substrate adhesion	303	0.350514	1.52387	0.000416722	0.0065342	0.00497763	1832	tags=26%, list=14%, signal=23%	SNED1/NID2/SPOCK1/PLAU/LAMB1/VCAM1/LRP1/COL16A1/EMILIN1/COL1A1/MERTK/GREM1/FN1/ITGAV/CALR/SERPINE1/ATRN/ITGB2/KDR/HPSE/ZYX/ITGA5/P4HB/MMP14/MAP4K4/TNFRSF12A/PDPN/FZD7/THY1/MICALL2/EPHA3/MACF1/ITGBL1/LPXN/COL3A1/RASA1/ITGA4/CORO1A/ABL1/SRGAP2/COL5A3/SDC4/MINK1/TIAM1/NOTCH1/SLC9A1/LAMC1/DAG1/FLNA/BCL6/PRKX/LAMB2/ACTN1/PPFIA1/LAMB3/THBS3/ACTN4/LIMS1/CORO1C/GPM6B/PTPRO/CLASP1/GSK3B/EFNA5/RAC2/ITGA10/…
GO_BASOLATERAL_PLASMA_MEMBRANE	go basolateral plasma membrane	198	0.384222	1.59093	0.000417958	0.00653723	0.00497995	1770	tags=21%, list=13%, signal=19%	CXADR/SLC39A14/TFRC/LRP1/SLC1A3/MYO1D/CADM1/ATP1A1/AQP9/SLC16A1/ATP1B1/ABCC5/PDPN/C5AR1/SLC29A1/ENPP1/ADCY8/ANK3/AQP3/WASF2/SLC4A2/ATP2B1/MSN/CA2/ST14/NAIP/SLC9A1/SLC7A7/DAG1/SLC16A10/ABCC1/EZR/SLC4A7/ABCC4/ARRB2/ATP7A/SLC38A1/SLC39A8/SLC7A5/ADAM9/EPCAM/EPS15
GO_TISSUE_HOMEOSTASIS	go tissue homeostasis	202	0.38727	1.60314	0.000421984	0.00658379	0.00501541	2291	tags=27%, list=17%, signal=22%	SPP1/CXADR/GJA1/TFRC/LTBP3/TNFSF11/SERPINA3/ACP5/SASH3/RCN3/FOXC1/ATP6AP1/LPCAT1/TCIRG1/SOX9/CSK/LIPA/TNFRSF11A/PDGFRB/P2RX7/CORO1A/SLC1A1/PTGS2/INPP5D/CA2/TPP1/NOTCH1/BARD1/P2RX4/LAMC1/GPR137B/TNFAIP3/TNFRSF11B/RAC2/HOMER1/GIGYF2/LYZ/SLC39A8/CTSK/ADAM8/CTSH/CSF1R/RAC1/IL6/PTK2B/VCL/WWTR1/EPAS1/ACTB/NCDN/KRAS/TJP1/PRKCA/MTF1
GO_RESPIRATORY_SYSTEM_DEVELOPMENT	go respiratory system development	174	0.396768	1.62782	0.00042718	0.00664832	0.00506457	1739	tags=24%, list=13%, signal=21%	CHI3L1/TNC/MAN2A1/LTBP3/GLI3/RCN3/ADAMTSL2/ALDH1A3/BASP1/LOX/IGFBP5/SOX9/MMP14/PDPN/TNS3/LIPA/STRA6/PDGFRB/SPARC/CIC/PTK7/MSC/RARA/HEG1/PLOD3/NOTCH1/CHD7/PDGFRA/DAG1/BAG6/CRISPLD2/SRSF6/EP300/SKI/ASXL1/ATP7A/RBPJ/ESRP2/LIF/AP3B1/CTSH
GO_STEM_CELL_PROLIFERATION	go stem cell proliferation	98	0.473542	1.79132	0.000429189	0.00664845	0.00506467	1541	tags=23%, list=12%, signal=21%	GJA1/SIX3/LTBP3/VEGFC/GLI3/HIF1A/PTPRC/SOX5/HMGA2/ASPM/TP53/PAFAH1B1/EML1/ZFP36L1/PLXNB2/NOTCH1/PIM1/CX3CR1/RACGAP1/SOX18/SIX2/HNRNPU/AGO3
GO_BONE_CELL_DEVELOPMENT	go bone cell development	29	0.653764	1.92104	0.000429308	0.00664845	0.00506467	1612	tags=38%, list=12%, signal=33%	TNFSF11/ATP6AP1/LILRB1/PTPN6/MEIS1/NOTCH2/SH2B3/WASF2/PAFAH1B1/EP300/MED1
GO_POSTSYNAPSE_ORGANIZATION	go postsynapse organization	142	0.416814	1.65612	0.000431775	0.00667018	0.00508122	3466	tags=42%, list=26%, signal=32%	APOE/NLGN4X/ADAM10/ARHGAP22/LILRB2/SSH1/PTPRD/GAP43/WASF2/PAFAH1B1/CAPRIN2/DOCK10/ACTR2/TIAM1/SIPA1L1/ARF4/ACTN1/EPHB2/NEFH/LRP8/ZMYND8/ETV5/VPS35/HOMER1/COLQ/PICK1/NRP1/PRNP/ARHGAP44/CFL1/UBE3A/NDRG1/SRGN/HSPA8/ITGA3/ARF6/WNT5A/ACTB/GLRB/NRP2/MTMR2/ZNF365/PTPRS/POTEKP/PTN/BAIAP2/PDLIM5/NRXN2/ARHGAP33/DLG4/OPHN1/CRKL/CAPRIN1/CDH2/INS/OPA1/GPHN/EPHB3/WASL/LGMN
GO_DIVALENT_INORGANIC_CATION_TRANSPORT	go divalent inorganic cation transport	370	0.33316	1.46709	0.000440192	0.0067835	0.00516754	1922	tags=21%, list=15%, signal=19%	CEMIP/SLC39A14/CCL3/CXCR4/GJA1/GEM/KCNN4/MCOLN3/ITGAV/ATP1B1/PTPRC/LILRB2/LILRB1/VDR/LYN/SEC61A1/ICAM1/CCL4/ATP2A2/THY1/PDE4B/PDGFRB/CCL2/P2RX7/SLC39A7/CXCL12/PTPN6/ITPR3/CCL5/SLC30A1/PPP3CA/CCR1/HTR2A/TPCN1/PRKCB/CORO1A/TRPV2/SLC39A6/ABL1/ATP2B1/CCR5/PTGS2/RGS4/KCNJ2/YWHAE/P2RX4/CHD7/SLC9A1/CD4/ATP2A1/SLC11A1/PANX1/HSPA2/EHD3/CAPN3/SLC11A2/VDAC1/STIM1/MS4A1/HOMER1/LILRA2/FAM155A/ZMPSTE24/ARRB2/A…
GO_POSITIVE_REGULATION_OF_RESPONSE_TO_EXTERNAL_STIMULUS	go positive regulation of response to external stimulus	430	0.324104	1.44992	0.000444922	0.00683958	0.00521027	2006	tags=24%, list=15%, signal=21%	TAC1/OSMR/CCL3/CXCR4/CLEC7A/SEMA5A/VEGFC/LRP1/ADAM10/TREM2/TNFSF11/TLR7/CADM1/S100A9/TLR2/CALR/SERPINE1/LY86/CD74/GRN/NCKAP1L/KDR/EREG/HCK/LYN/CCL4/SCG2/TNFRSF1A/CXCL8/STAT3/LBP/TNFRSF11A/THBD/C5AR1/PDGFRB/CXCL12/CCL5/CCR1/CD180/ANKRD17/CEBPB/S100A8/APPL1/THBS4/MAPK13/PTGS2/MIR22/TGFB1/TIAM1/CARD9/CD28/P2RX4/OXSR1/IL17RA/PSMD3/SFPQ/LAMP1/ABCC1/CAMK1D/C3/SASH1/PSME4/RELB/CUL1/C3AR1/CXCL13/PAK2/TBK…
GO_AGING	go aging	272	0.357775	1.5387	0.000451093	0.0069175	0.00526963	2146	tags=27%, list=16%, signal=23%	FOS/LRP1/TIMP1/NAMPT/COL4A2/CALR/VASH1/SERPINE1/TIMP2/RPN2/CANX/KYNU/BCL2A1/ITGB2/IGFBP5/CDKN1A/HMGA2/ICAM1/ATM/JUN/ENO3/STAT3/PDGFRB/ENG/MNT/PPP3CA/CD68/HTR2A/NUP62/TP53/ZMIZ1/ATR/GRB2/APP/ABL1/ATP2B1/LOXL2/PTGS2/MIR22/INPP5D/CARM1/DAG1/BCL6/HMGA1/FOXM1/IRAK1/TNFRSF1B/AKT1/LMNA/LIMS1/IGFBP2/ID2/HMGCR/FOXO3/HYAL2/KAT6A/CDK1/ZMPSTE24/JUND/TYMS/PRKDC/PICALM/PRNP/ABAT/MSH2/DNMBP/FOXO4/RELA/AGT/MAPKA…
GO_NEGATIVE_REGULATION_OF_INTRACELLULAR_TRANSPORT	go negative regulation of intracellular transport	44	-0.58155	-1.91002	0.00046443	0.00710465	0.00541219	1243	tags=25%, list=9%, signal=23%	SP100/ANGPT1/PKIG/TXN/DMTN/ITGB1BP1/CD36/CRYAB/PLN/APOD/ADIPOQ
GO_POSITIVE_REGULATION_OF_SMALL_GTPASE_MEDIATED_SIGNAL_TRANSDUCTION	go positive regulation of small gtpase mediated signal transduction	62	0.528354	1.85098	0.000469569	0.00716578	0.00545876	3205	tags=47%, list=24%, signal=36%	AUTS2/IGF1/LYN/ROBO1/MAP4K4/PDGFRB/COL3A1/NOTCH2/SHC1/GRB2/LRRC59/NOTCH1/ITPKB/GPR18/RASGRP1/JAK2/GPR65/ARHGEF3/RAC1/KRAS/ARRB1/AKAP13/NGF/SOS1/VAV1/CRKL/SYNPO2L/NET1/MAPRE2
GO_NEGATIVE_REGULATION_OF_NEURON_DEATH	go negative regulation of neuron death	174	0.394474	1.61841	0.000488734	0.00744015	0.00566777	2021	tags=25%, list=15%, signal=22%	SORL1/APOE/HYOU1/LRP1/HIF1A/GRN/UNC5B/FZD1/JUN/STAT3/C5AR1/CCL2/GPNMB/EIF4G1/HMOX1/RASA1/CEBPB/CORO1A/NAIP/ATP13A2/PPT1/GBA/NR4A2/TNFRSF1B/CX3CR1/AKT1/TOX3/GSK3B/MECP2/LIG4/VPS35/CLN3/ARRB2/JAK2/ADAM8/KIF14/NRP1/PTK2B/REL/MSH2/BTG2/NONO/ADNP/MEF2C
GO_MAINTENANCE_OF_LOCATION	go maintenance of location	262	0.358269	1.53214	0.000494881	0.00751549	0.00572516	1926	tags=26%, list=15%, signal=23%	CEMIP/SORL1/APOE/CCL3/GJA1/GAA/HSPA5/MCOLN3/BCL3/S100A9/ITGAV/CALR/PTPRC/OS9/LYN/LTBP1/ASXL2/NRIP1/MSR1/THY1/ENPP1/P2RX7/ASPM/KDELR2/PTPN6/PLIN3/ITPR3/KDELR3/ANK3/HTR2A/KDELR1/HK1/TPCN1/S100A8/CORO1A/ABL1/PAFAH1B1/CCR5/SQLE/BARD1/CHD7/SOAT1/CD4/ATP2A1/HEXB/FLNA/C3/OSBPL8/AKT1/CCDC88A/G3BP2/CAPN3/FTO/HNRNPU/ASXL1/SREBF2/SLC8B1/NFKB1/CCL21/TBCCD1/MYO5A/GOLPH3/IL6/PTK2B/PRKACA/PRKCE/FBN2/SRGN/GPAA1
GO_NERVE_DEVELOPMENT	go nerve development	65	0.530209	1.87654	0.000506337	0.00767089	0.00584354	2655	tags=34%, list=20%, signal=27%	SEMA3A/SERPINE2/SLC1A3/GLI3/EGR2/PLXNA3/TCIRG1/NAV2/ITGA4/SULF1/CHD7/DAG1/EPHB2/MAFB/NRP1/UNC13A/NRP2/DICER1/AFG3L2/LRIG2/NGF/HOXA1
GO_POSITIVE_REGULATION_OF_CALCIUM_ION_TRANSPORT	go positive regulation of calcium ion transport	104	0.452126	1.73646	0.000509253	0.00767861	0.00584942	1635	tags=25%, list=12%, signal=22%	CEMIP/CCL3/ATP1B1/CCL4/THY1/PDGFRB/CCL2/P2RX7/CXCL12/CCL5/CCR1/TRPV2/ABL1/ATP2B1/P2RX4/SLC9A1/CD4/ATP2A1/HSPA2/EHD3/CAPN3/STIM1/HOMER1/LILRA2/ARRB2/G6PD
GO_BONE_RESORPTION	go bone resorption	59	0.537709	1.86405	0.000509295	0.00767861	0.00584942	1832	tags=39%, list=14%, signal=34%	SPP1/TFRC/LTBP3/TNFSF11/ACP5/ATP6AP1/TCIRG1/CSK/TNFRSF11A/P2RX7/INPP5D/CA2/TPP1/GPR137B/TNFAIP3/TNFRSF11B/RAC2/CTSK/ADAM8/CSF1R/RAC1/IL6/PTK2B
GO_BONE_MORPHOGENESIS	go bone morphogenesis	78	0.498487	1.80872	0.000511361	0.00769126	0.00585906	2021	tags=32%, list=15%, signal=27%	SERPINH1/CHSY1/LTBP3/ACP5/GLI3/COL1A1/FOXC1/SOX9/MMP14/GLG1/ALPL/CSGALNACT1/CARM1/RARA/MMP13/THBS3/SKI/ZMPSTE24/INPPL1/FOXN3/COL13A1/TRPV4/NAB2/MEF2D/MEF2C
GO_ENDOCHONDRAL_BONE_MORPHOGENESIS	go endochondral bone morphogenesis	47	0.569519	1.89173	0.000514289	0.00771679	0.00587851	2021	tags=38%, list=15%, signal=33%	SERPINH1/COL1A1/FOXC1/SOX9/MMP14/ALPL/CSGALNACT1/CARM1/RARA/MMP13/THBS3/ZMPSTE24/INPPL1/COL13A1/TRPV4/NAB2/MEF2D/MEF2C
GO_POSITIVE_REGULATION_OF_CELL_CYCLE_PROCESS	go positive regulation of cell cycle process	229	0.36817	1.54439	0.000517958	0.0077533	0.00590632	3139	tags=36%, list=24%, signal=28%	FAP/ADAMTS1/IGF1/EREG/CDKN1A/HMGA2/ATM/PDGFRB/EIF4G1/CCND2/NUP62/TP53/ANKRD17/APP/CARM1/CCND1/CD28/CDC25B/KIF3B/NUSAP1/CNOT3/SFPQ/HSPA2/ARID3A/AKT1/RACGAP1/CNOT1/FEN1/ADAM17/DYNC1H1/ID2/BRD4/MECP2/EP300/HNRNPU/DDX3X/NIPBL/CDK1/PLK3/MUC1/MED1/BTC/DTL/TFDP1/UBXN2B/DLGAP5/KIF14/CDC25A/PRKACA/PRKCE/BTG2/FOXO4/ECT2/WNT5A/CNOT6/SVIL/PHIP/GADD45A/MSX2/MYOG/TPR/SMC5/AURKB/EZH2/CDC7/GIPC1/NUMA1/ESPL1/SOX4…
GO_TRNA_METABOLIC_PROCESS	go trna metabolic process	106	-0.438079	-1.65299	0.000524821	0.00783732	0.00597033	4581	tags=56%, list=35%, signal=37%	AIMP1/TRDMT1/IARS2/RPP40/TRMT1L/LAGE3/ELP3/THADA/ALKBH1/EXOSC10/YARS2/NARS2/SSB/QTRT1/URM1/DARS2/AARSD1/TRIT1/NSUN3/C2orf49/PUS3/EEF1E1/TRMT1/EXOSC7/LCMT2/THG1L/OSGEPL1/POP4/DUS1L/ELP4/TRMT2B/THUMPD2/MTO1/CDK5RAP1/CLP1/EXOSC2/DALRD3/FARS2/TRMT12/POP7/CPSF4/HSD17B10/TSEN34/TRMT5/PPA1/RTCB/TRMT112/CARS2/POLR3K/RPP38/POP5/DTWD1/RPP30/LSM6/ELP5/EXOSC8/RPP21/TPRKB/WARS2
GO_PEPTIDYL_THREONINE_MODIFICATION	go peptidyl threonine modification	98	0.468472	1.77214	0.000528413	0.00787222	0.00599692	3096	tags=39%, list=23%, signal=30%	CEMIP/CHI3L1/CDC42BPB/SMAD7/GALNT1/EIF4G1/PRKCB/APP/CAB39/GALNT2/TGFB1/EOGT/OXSR1/ACVR1/CAD/AKT1/TBK1/GSK3B/ULK1/CDK1/PKN1/PRKDC/PRKACA/WNT5A/PRKCD/PRKCA/CDC42BPA/CSNK2A1/GALNT11/HIPK1/WNK1/MAPK1/NLK/SPRED2/MARK2/DYRK4/CIT/ROCK2
GO_GUANYL_NUCLEOTIDE_BINDING	go guanyl nucleotide binding	280	-0.3496	-1.50299	0.000535782	0.00794552	0.00605275	1260	tags=14%, list=10%, signal=13%	GPN1/RAB40B/RAB9A/GTPBP8/ARL4A/GVINP1/RAB38/RHOD/MOCS1/TUBA1A/GNAZ/TUBD1/RHOC/GBP2/MPPED2/DRG1/NUDT2/RAB4A/ARL2/RAB32/RRAGB/NPR1/GBP1/RRAS2/ACSM5/RRAD/GPN3/GNAI1/GIMAP4/GTPBP6/MAB21L1/PDE2A/RASL12/GIMAP6/MX2/RRAS/PCK1/MX1/IFI44L/RERGL
GO_LOCOMOTORY_BEHAVIOR	go locomotory behavior	166	0.402593	1.63586	0.000535867	0.00794552	0.00605275	1944	tags=23%, list=15%, signal=20%	GPR88/ANKH/APOE/EGR1/ZFHX3/GAA/MCOLN3/ZIC1/ALDH1A3/NAV2/ARCN1/CXCL12/ADCY8/NPC1/MEIS1/PSAP/APP/PAFAH1B1/PPT1/CHD7/HEXB/HPRT1/NR4A2/CSTB/ID2/MECP2/ETV5/VPS35/ZMPSTE24/ARRB2/ATP7A/GIGYF2/INPP5F/MYO5A/ABAT/PRKCE/PUM1/UBA6/TMOD1
GO_RESPONSE_TO_FLUID_SHEAR_STRESS	go response to fluid shear stress	32	0.62549	1.90623	0.000545398	0.00806777	0.00614588	2021	tags=44%, list=15%, signal=37%	GJA1/SMAD7/PDGFRB/P2RX7/PTGS2/CA2/P2RX4/MAPK7/AKT1/SREBF2/SOCS5/ADAM9/PTK2B/MEF2C
GO_RESPONSE_TO_XENOBIOTIC_STIMULUS	go response to xenobiotic stimulus	102	-0.446146	-1.68599	0.000546821	0.00806979	0.00614742	1689	tags=49%, list=13%, signal=43%	CYP2D6/RORC/FMO3/GCLC/CYB5R3/CYP3A7/CYP2C9/S100A12/CYP1A1/CYP3A4/CYP1A2/GSTM4/UGT2B15/CYP26B1/NAT1/GGT1/CYP2A6/CYP2C18/CYP2C19/GSTA1/CYP2A7/ACAA1/GSTA4/ABCC2/AOC2/CYB5B/UGT2B28/BPHL/GSTP1/SULT1A2/PON3/NAT2/AKR7A2/GUK1/MGST3/N6AMT1/AIP/MGST2/GSTM1/ACSL1/AKR1C1/SULT1A1/GSTM2/NQO2/FMO2/NQO1/CBR3/GLYAT/AOC3/GSTM3
GO_RESPONSE_TO_KETONE	go response to ketone	176	0.396016	1.6246	0.000548258	0.00807201	0.00614911	2124	tags=24%, list=16%, signal=21%	SPP1/CSN1S1/FOS/TNC/FOSB/GABRB1/FOXO1/TLR2/CALR/DUSP1/CDKN1A/GLB1/ICAM1/LARP1/KIF1B/PTAFR/ADCY8/PTGFR/ABHD2/ATP2B1/AHR/TGFB1/MSN/CCND1/GBA/WBP2/ADCY1/CAD/AKT1/NCOA1/FOXO3/EFNA5/CCL21/CYBB/TYMS/NME1/GOLPH3/UBE3A/PRKCE/RELA/FDX1/SFRP1/AKAP8
GO_NEGATIVE_REGULATION_OF_VIRAL_PROCESS	go negative regulation of viral process	86	-0.464143	-1.71236	0.000556168	0.00816929	0.00622321	1528	tags=26%, list=12%, signal=23%	TNIP1/PLSCR1/IFITM1/APOBEC3G/CHMP3/TRIM21/GSN/STAT1/TRIM13/OAS3/OAS2/IFIT5/BST2/ISG20/CCL8/SLPI/OAS1/OASL/MX1/IFIT1/ISG15/RSAD2
GO_TRANS_GOLGI_NETWORK_MEMBRANE	go trans golgi network membrane	67	0.507101	1.80788	0.000561209	0.00822407	0.00626495	2768	tags=43%, list=21%, signal=34%	HLA-DQA1/SCAMP4/IGF2R/HLA-DPA1/HLA-DQB1/RAB31/CD74/AP1B1/HLA-DQB2/APP/COG7/RGP1/USP6NL/HLA-DRB1/HLA-DRA/STX16/M6PR/PICK1/SCAMP3/COG5/TMEM165/STX6/MYO1B/CLTC/ARFIP1/GOLPH3L/AP1G1/HLA-DPB1/HLA-DRB4
GO_RHO_GTPASE_BINDING	go rho gtpase binding	119	0.446273	1.73423	0.000563532	0.00823887	0.00627622	3174	tags=46%, list=24%, signal=35%	DOCK4/CDC42BPB/NCKAP1L/DOCK2/FMNL1/SRGAP2/ELMO1/MYO9B/DAAM1/TIAM1/CYFIP1/KIF3B/ARHGEF11/FLNA/PFN1/DVL3/VAV3/CORO1C/ARHGDIA/SH3BP1/PAK2/ARHGEF10L/ARHGAP4/ARHGEF1/DOCK1/ATP7A/FARP1/ARHGEF3/KCTD13/INF2/PKN1/PPP6R1/ARHGAP44/DNMBP/ECT2/CDC42EP1/ARHGAP17/FGD1/ARHGEF17/AKAP13/DOCK3/ARHGEF10/CDC42SE1/SOS1/VAV1/ARHGEF18/ARHGEF6/IQGAP1/ARHGDIB/FGD6/ROCK2/EPS8/ELMO2/NET1/DAAM2
GO_AMYLOID_PRECURSOR_PROTEIN_CATABOLIC_PROCESS	go amyloid precursor protein catabolic process	45	0.577317	1.90075	0.000569068	0.00830045	0.00632313	1985	tags=38%, list=15%, signal=32%	SORL1/APOE/ADAM10/IGF1/CLU/SPON1/LYN/BACE1/DHCR24/APP/CASP3/NCSTN/CLN3/TMED10/PICALM/PRNP/RELA
GO_LEARNING	go learning	124	0.438613	1.7206	0.000571295	0.0083136	0.00633315	2242	tags=26%, list=17%, signal=22%	TAC1/GPR88/FOS/NPTX2/NLGN4X/HIF1A/TLR2/ATXN1/JUN/STRA6/CIC/APP/PTGS2/ACTR2/PPT1/ARF4/EPHB2/HMGCR/EIF4A3/SYNPO/MECP2/VDAC1/CLN3/YTHDF1/BTG2/UBA6/PIAS1/AGT/SYNJ1/HTT/KRAS/RIN1
GO_METALLOENDOPEPTIDASE_ACTIVITY	go metalloendopeptidase activity	80	0.482301	1.76818	0.000574643	0.00833752	0.00635137	1816	tags=22%, list=14%, signal=20%	MMP1/MMP9/MMP3/ADAMTS1/ADAM10/ADAMTSL2/MMP2/ADAMTS3/MMP14/BMP1/MMP13/ADAM12/ADAM17/ADAM28/ZMPSTE24/ADAM8/ADAM9/ADAMTS2
GO_GLAND_MORPHOGENESIS	go gland morphogenesis	115	0.444877	1.73066	0.000575597	0.00833752	0.00635137	2077	tags=26%, list=16%, signal=22%	TNC/SEMA3A/GLI3/PLXNA1/SEMA3C/IGFBP5/VDR/SOX9/NOTCH2/SULF1/CEBPB/PLXND1/TGFB1/MSN/NOTCH1/RPS6KA1/DAG1/TNFAIP3/CAPN1/HGF/ETV5/MED1/ESRP2/CSF1R/NRP1/KDM5B/IL6/WNT5A/SFRP1/STAT6
GO_OSTEOBLAST_PROLIFERATION	go osteoblast proliferation	23	0.675065	1.91439	0.000577114	0.00834022	0.00635343	734	tags=26%, list=6%, signal=25%	NELL1/JUNB/GREM1/ITGAV/HPSE/ABL1
GO_REGULATION_OF_PROTEIN_EXIT_FROM_ENDOPLASMIC_RETICULUM	go regulation of protein exit from endoplasmic reticulum	20	0.713433	1.95102	0.000596364	0.00859861	0.00655026	1465	tags=40%, list=11%, signal=36%	SORL1/TMEM30A/OS9/EDEM1/UBE2J1/SEC16A/TM9SF4/GCC2
GO_INFLAMMATORY_RESPONSE_TO_WOUNDING	go inflammatory response to wounding	12	0.801974	1.93335	0.000602546	0.00866782	0.00660299	821	tags=42%, list=6%, signal=39%	TIMP1/HIF1A/GRN/HMOX1/TGFB1
GO_AMINOGLYCOSIDE_ANTIBIOTIC_METABOLIC_PROCESS	go aminoglycoside antibiotic metabolic process	10	-0.808124	-1.83637	0.000605469	0.00868993	0.00661983	869	tags=60%, list=7%, signal=56%	AKR1C4/AKR7A2/AKR1C1/AKR1C2/AKR1C3/AKR1B10
GO_REGULATION_OF_OSTEOBLAST_DIFFERENTIATION	go regulation of osteoblast differentiation	98	0.465293	1.76011	0.000609705	0.00873076	0.00665093	2139	tags=30%, list=16%, signal=25%	NELL1/VEGFC/IGF1/GLI3/GREM1/ATP6AP1/IGFBP5/TCIRG1/SOX9/HDAC7/CEBPB/SEMA4D/RASSF2/PDLIM7/NOTCH1/ACVR1/SUCO/DDX5/HGF/ID2/SKI/MEN1/JUND/IL6/PRKACA/FBN2/MEF2C/SFRP1/CEBPA
GO_CELLULAR_PROTEIN_COMPLEX_DISASSEMBLY	go cellular protein complex disassembly	164	-0.402714	-1.62613	0.000612952	0.00875726	0.00667112	1622	tags=27%, list=12%, signal=24%	GADD45GIP1/AURKAIP1/MRPL18/MRPL16/TRMT112/MRPS7/MRPL23/ADD3/STMN4/MRPL44/MRPS18C/MRPS33/MRPS17/VILL/DSTN/MRPS18B/MRPL39/MRPL42/MRPL34/MRPL33/GSN/MRPS16/MRPL48/MRPS15/MRPS14/MRPL9/SPTBN1/N6AMT1/MRPL24/MRPS31/MRPS18A/MRPL11/MRPS22/MRPL19/MRPS28/EIF5A/MRPL13/FGF13/MRPL46/MRPL40/DMTN/MRPL22/LMOD1/SLN
GO_NUCLEAR_LOCALIZATION_SEQUENCE_BINDING	go nuclear localization sequence binding	23	0.6734	1.90967	0.000632516	0.00901622	0.00686839	1868	tags=48%, list=14%, signal=41%	POM121C/TNPO1/POM121/RANBP6/KPNA3/NUP98/KPNA2/KPNA6/KPNB1/NUP153/KPNA1
GO_REGULATION_OF_TAU_PROTEIN_KINASE_ACTIVITY	go regulation of tau protein kinase activity	11	0.810759	1.90237	0.000639504	0.00909516	0.00692853	1829	tags=55%, list=14%, signal=47%	SORL1/EGR1/CLU/C5AR1/HGF/NAB2
GO_NEGATIVE_REGULATION_OF_CELLULAR_CATABOLIC_PROCESS	go negative regulation of cellular catabolic process	198	0.37795	1.56496	0.000657238	0.00932623	0.00710455	2478	tags=31%, list=19%, signal=26%	NELL1/SORL1/APOC1/ZFP36/TIMP1/NAMPT/TREM2/TIMP2/OS9/LARP1/HP/STAT3/GOLGA2/SYNCRIP/EIF4G1/HMOX1/NPC1/TP53/PBK/HERC1/CTSA/WDR6/FURIN/ATP13A2/RGP1/RYBP/SLC11A1/PTPN22/UBE2J1/ELAVL1/AKT1/BAG6/QSOX1/HGF/NBAS/PABPC1/HNRNPU/VPS35/LAPTM4B/SMARCC1/MTMR9/HNRNPA0/FUS/MCL1/EIF4G2/SNRNP70/SECISBP2/F8A1/SCFD1/USP7/LRPPRC/FOXK2/TSC1/MTMR2/OGT/SDCBP/LRIG2/NRDE2/CSNK2A1/IL10RA/PKP1/TAB2
GO_EXOGENOUS_PROTEIN_BINDING	go exogenous protein binding	67	0.503723	1.79584	0.00065998	0.009344	0.00711809	1520	tags=28%, list=11%, signal=25%	CXADR/CXCR4/TFRC/ANPEP/ITGAV/ITGA5/ICAM1/CLEC5A/NPC1/HTR2A/CCR5/CD4/SLC52A2/DAG1/LAMP1/HYAL2/CDK1/CD55/SELPLG
GO_MONOSACCHARIDE_BINDING	go monosaccharide binding	59	0.530621	1.83947	0.000677581	0.00957159	0.00729146	1792	tags=37%, list=14%, signal=32%	PLOD2/FBP1/IGF2R/PLOD1/P4HA1/MAN2B1/ENG/HK3/HK1/PFKM/OGFOD1/MANBA/PLOD3/SLC2A3/SELP/GYS1/SLC2A5/GPI/PAM/G6PD/BSG/ALDOA
GO_NCRNA_PROCESSING	go ncrna processing	275	-0.350015	-1.50409	0.000684224	0.00964372	0.00734641	3178	tags=36%, list=24%, signal=28%	RPS14/NSUN3/TARBP2/RBFA/C2orf49/RPS24/PUS3/DDX49/TRMT1/EXOSC7/LCMT2/RPL7/SMAD2/THG1L/RNF113A/METTL3/OSGEPL1/POP4/DUS1L/RPS19/DDX51/ELP4/TRMT2B/TSR2/MPHOSPH6/IMP3/LARP7/THUMPD2/MTO1/WDR74/TSR3/RPS6/CDK5RAP1/CLP1/NOP10/EXOSC2/EBNA1BP2/RPL35A/TFB1M/NPM3/NSUN5/ZCCHC4/FARS2/SUV39H1/TRMT12/NGDN/RPS17/POP7/RPS27/CPSF4/HSD17B10/TSEN34/RPS15/TRMT5/RPS8/MTERF4/IMP4/RPL7A/RTCB/PIH1D1/TRMT112/POLR3K/KAT2B/AB…
GO_BONE_REMODELING	go bone remodeling	83	0.487858	1.7855	0.00068741	0.0096669	0.00736407	1832	tags=36%, list=14%, signal=31%	SPP1/GJA1/TFRC/LTBP3/TNFSF11/ACP5/GREM1/ATP6AP1/TCIRG1/CSK/TNFRSF11A/P2RX7/NOTCH2/RASSF2/MITF/TGFB1/INPP5D/CA2/TPP1/GPR137B/TNFAIP3/SUCO/TNFRSF11B/RAC2/CTSK/ADAM8/CSF1R/RAC1/IL6/PTK2B
GO_RESPONSE_TO_VITAMIN_D	go response to vitamin d	34	0.620324	1.90648	0.000695743	0.00974309	0.0074221	969	tags=26%, list=7%, signal=25%	SPP1/TNC/VDR/ALPL/AQP3/ATP2B1/PTGS2/PIM1/CD4
GO_SYMPORTER_ACTIVITY	go symporter activity	102	0.449546	1.71587	0.000696648	0.00974309	0.0074221	1667	tags=21%, list=13%, signal=18%	SLC20A1/SLC39A14/SLC36A1/SLC1A3/SLC16A1/SLC15A3/SLC16A6/SLC38A2/MFSD12/SLC1A1/SLC12A9/SLC17A5/SLC33A1/SLC11A2/SLC5A3/SLC4A7/SLC12A7/SLC22A18/SLC38A1/SLC2A10/SLC39A8
GO_REGULATION_OF_MAP_KINASE_ACTIVITY	go regulation of map kinase activity	295	0.339614	1.47399	0.000697488	0.00974309	0.0074221	2794	tags=32%, list=21%, signal=26%	SORL1/APOE/CXCR4/TRIB2/MAGED1/TNFSF11/IGF1/PTPRC/RGS2/ROR2/DUSP1/CD74/LYN/ROBO1/ZEB2/CSK/TNFRSF11A/C5AR1/PDGFRB/P2RX7/PTPN6/HTR2A/NUP62/SH2B3/PBK/SHC1/SAA1/TGFB1/RGS4/TIAM1/TAOK3/GBA/FPR1/PTPN22/GADD45B/HGS/IRAK1/CSPG4/SASH1/DVL3/CD300A/HGF/EPHB2/KIDINS220/HMGCR/GDF15/TRIB1/HYAL2/CDK1/MAP4K5/IRAK3/RASGRP1/JAK2/MAPKAPK3/MDFIC/ADAM8/SMPD1/PPP2R1A/PPP2CA/PKN1/ADAM9/PTK2B/MAP3K2/MADD/AGT/BIRC7/MAPKAP…
GO_DENDRITE_MORPHOGENESIS	go dendrite morphogenesis	127	0.431958	1.69538	0.000700074	0.00974542	0.00742388	3047	tags=39%, list=23%, signal=31%	SEMA3A/ADAM10/CUX1/PTPRD/PPP3CA/SEMA4D/PAFAH1B1/YWHAH/MEF2A/MINK1/CAPRIN2/DOCK10/ACTR2/TIAM1/SIPA1L1/CUL7/HPRT1/BTBD3/NEDD4L/SS18L1/GORASP1/SLC11A2/EPHB2/LRP8/KIDINS220/ANKRD27/GSK3B/RAPGEF2/FARP1/ANAPC2/NRP1/PICALM/ARHGAP44/CFL1/UBE3A/TRAK1/RAB21/RBFOX2/TRAK2/ZNF365/TAOK2/STK11/PTN/BAIAP2/PDLIM5/PHACTR1/TMEM106B/ARHGAP33/DLG4/NEDD4
GO_SYNAPSE_ASSEMBLY	go synapse assembly	131	0.426852	1.6875	0.000700763	0.00974542	0.00742388	2069	tags=24%, list=16%, signal=20%	NLGN4X/THBS2/TLR2/SETD5/CLSTN1/LGI2/FZD1/EIF4G1/PTPRD/FLRT2/GAP43/TPBG/SEMA4D/APP/CLSTN3/PLXND1/PLXNB2/SRPX2/EPHB2/RAB29/MECP2/EFNA5/VPS35/FARP1/COLQ/AMIGO3/ADNP/MEF2C/ARF6/PCDHB11/WNT5A
GO_NEGATIVE_REGULATION_OF_DEVELOPMENTAL_GROWTH	go negative regulation of developmental growth	92	0.460729	1.71456	0.000704214	0.00977175	0.00744394	850	tags=14%, list=6%, signal=13%	SPP1/CXADR/SEMA3A/GJA1/SEMA5A/KCNK2/RGS2/PLXNA3/SEMA3C/CDKN1A/MEIS1/SEMA4D/RGS4
GO_MORPHOGENESIS_OF_A_BRANCHING_STRUCTURE	go morphogenesis of a branching structure	176	0.392894	1.61179	0.000714925	0.00989848	0.00754048	2344	tags=26%, list=18%, signal=21%	TNC/SEMA3A/MAGED1/GLI3/GREM1/PLXNA1/COL4A1/MYC/SEMA3C/KDR/VDR/SOX9/MMP14/ENG/SOCS3/SULF1/GRB2/ABL1/PLXND1/ST14/NOTCH1/RBM15/ACVR1/DCHS1/DAG1/HGF/SIX2/SPINT1/ETV5/MED1/ESRP2/CTSH/COL13A1/NRP1/KDM5B/AGT/WNT5A/SFRP1/FAT4/KRAS/CLIC4/SEMA3E/FGF7/MSX2/SETD2
GO_NEGATIVE_REGULATION_OF_ESTABLISHMENT_OF_PROTEIN_LOCALIZATION	go negative regulation of establishment of protein localization	116	-0.439076	-1.68179	0.000720487	0.00995351	0.0075824	1396	tags=20%, list=11%, signal=18%	ANXA1/CHGA/PSMD9/ARG2/SP100/ANGPT1/FKBP1B/ENY2/RGCC/PKIG/ADRA2A/TXN/DMTN/HADH/ITGB1BP1/FCGR2B/INHBB/CD36/IL33/CIDEA/RSAD2/APOD/ADIPOQ
GO_EXTRACELLULAR_MATRIX_ASSEMBLY	go extracellular matrix assembly	38	0.607443	1.90627	0.000726322	0.0100121	0.00762701	1566	tags=50%, list=12%, signal=44%	LAMB1/LTBP3/EMILIN1/COL1A2/PXDN/LOX/SOX9/HAS1/TGFB1/PLOD3/NOTCH1/DAG1/LAMB2/LAMB3/GPM6B/QSOX1/CLASP1/FBLN5/ATP7A
GO_CELLULAR_EXTRAVASATION	go cellular extravasation	61	0.510677	1.78755	0.000735297	0.0101068	0.00769917	1857	tags=36%, list=14%, signal=31%	VCAM1/ITGB2/ICAM1/SELE/THY1/CCL2/PTAFR/CXCL12/SELL/ITGA4/PLVAP/ABR/SIRPA/IL1R1/SELP/CX3CR1/CD47/SELPLG/CCL21/ADAM8/GOLPH3/IL27RA
GO_CARDIAC_MUSCLE_CELL_DIFFERENTIATION	go cardiac muscle cell differentiation	95	0.462385	1.73877	0.000737887	0.0101068	0.00769917	1704	tags=31%, list=13%, signal=27%	CXADR/IGF1/GREM1/CALR/RGS2/FZD7/PDGFRB/MYL2/ARID1A/MEF2A/TGFB1/CSRP3/RGS4/RARA/ACVR1/PDGFRA/SLC9A1/NEB/TCAP/LMNA/MAML1/MYH6/HNRNPU/CDK1/ZMPSTE24/ARRB2/RBPJ/G6PD/SGCD
GO_REGULATION_OF_VIRAL_LIFE_CYCLE	go regulation of viral life cycle	129	-0.422965	-1.6548	0.000738028	0.0101068	0.00769917	1528	tags=23%, list=12%, signal=21%	TNIP1/PLSCR1/PPID/IFITM1/APOBEC3G/CHMP3/TRIM21/TRIM22/LGALS1/PPIH/GSN/CHMP2A/CAV2/TRIM13/OAS3/PPIE/PHB/OAS2/IFIT5/BST2/ISG20/CCL8/IFI27/SLPI/OAS1/OASL/MX1/IFIT1/ISG15/RSAD2
GO_HEPARAN_SULFATE_PROTEOGLYCAN_METABOLIC_PROCESS	go heparan sulfate proteoglycan metabolic process	24	0.668553	1.91486	0.00074056	0.0101194	0.00770875	2619	tags=54%, list=20%, signal=44%	XYLT1/HPSE/HS2ST1/SULF1/CSGALNACT1/SGSH/DSE/XYLT2/GLCE/B3GAT3/NDST1/UGDH/EXT1
GO_REGULATION_OF_ISOTYPE_SWITCHING	go regulation of isotype switching	26	0.651811	1.90666	0.000764719	0.0104268	0.00794293	2285	tags=50%, list=17%, signal=41%	TFRC/PTPRC/PAXIP1/TGFB1/TP53BP1/CD28/BCL6/SUPT6H/IL27RA/MSH2/TNFSF13/STAT6/CLCF1
GO_REGULATION_OF_WOUND_HEALING	go regulation of wound healing	127	0.4306	1.69005	0.000770521	0.0104831	0.00798583	1415	tags=23%, list=11%, signal=21%	APOE/FAP/PLAU/CXCR4/GJA1/CLEC7A/SERPINE2/SERPINE1/HPSE/LYN/PLAUR/TNFRSF12A/PDPN/VKORC1/THBD/PROS1/SH2B3/C1QTNF1/MYH9/ARFGEF1/PDGFRA/PLEK/TNFAIP3/ENPP4/SELP/EPHB2/CLASP1/HMGCR/SRSF6
GO_RUFFLE	go ruffle	150	0.400315	1.61426	0.000776146	0.0105368	0.00802672	1853	tags=31%, list=14%, signal=27%	FAP/ATP6V1B2/ITGAV/FGR/KLHL41/ITGA5/CAPG/TNFRSF12A/PDPN/PDGFRB/FSCN1/MACF1/PSD3/RASA1/PIP5K1C/TLN1/WASF2/CLIP1/SAMSN1/MYH9/APPL1/PDLIM7/TIAM1/MYO6/CYFIP1/ARF4/PLEKHA1/RAB22A/PLEK/LCP1/APPL2/WIPF1/CSPG4/ACTN1/CORO1C/EZR/MTMR6/ADAM17/S100A11/MTMR9/KLHL2/NME1/MYO5A/RAC1/MYO10/TRPV4/CFL1
GO_NCRNA_METABOLIC_PROCESS	go ncrna metabolic process	318	-0.336591	-1.4729	0.000784306	0.0106246	0.00809359	3178	tags=34%, list=24%, signal=27%	RPS14/NSUN3/TARBP2/RBFA/C2orf49/MAPT/RPS24/PUS3/EEF1E1/DDX49/TRMT1/EXOSC7/LCMT2/RPL7/SMAD2/THG1L/RNF113A/METTL3/OSGEPL1/POP4/DUS1L/RPS19/DDX51/ELP4/TRMT2B/TSR2/MPHOSPH6/IMP3/TDRKH/LARP7/THUMPD2/MTO1/WDR74/TSR3/RPS6/CDK5RAP1/CLP1/NOP10/RBM7/EXOSC2/EBNA1BP2/RPL35A/TFB1M/NPM3/BTBD18/HRAS/METTL4/NSUN5/DALRD3/ZCCHC4/FARS2/SUV39H1/TRMT12/NGDN/RPS17/POP7/RPS27/CPSF4/HSD17B10/TSEN34/RPS15/TRMT5/RPS8/MTER…
GO_POSITIVE_REGULATION_OF_SECRETION	go positive regulation of secretion	328	0.338769	1.48136	0.000787813	0.0106394	0.00810489	2230	tags=23%, list=17%, signal=20%	SPP1/TAC1/SORL1/GJA1/VEGFC/LRP1/TREM2/TNFSF11/KCNN4/IGF1/HIF1A/CADM1/TLR2/ATP6AP1/FGR/SEC24A/ITGB2/CLEC5A/IL4R/STAT3/TNFRSF11A/P2RX7/INHBA/PTAFR/CXCL12/ADCY8/S100A8/C1QTNF1/SAA1/TMF1/ACSL4/SDC4/TGFB1/GAB2/ATP13A2/P2RX4/SCT/GAL/LAMP1/CD14/PANX1/RAB27A/HGS/MYO18A/HLA-DRB1/EZR/MAVS/CLASP1/ANO1/VPS35/LILRA2/GPI/PDCD6IP/JAK2/GNAI2/ADAM8/FCER1G/CSF1R/ADAM9/GOLPH3/RAC1/IL6/ABAT/GAPDH/FRMD4A/PRKCE/CADPS2…
GO_ATPASE_COUPLED_ION_TRANSMEMBRANE_TRANSPORTER_ACTIVITY	go atpase coupled ion transmembrane transporter activity	51	0.547355	1.83341	0.000788794	0.0106394	0.00810489	2025	tags=35%, list=15%, signal=30%	ABCC3/ATP1A1/ATP6V1B2/ATP1B1/TCIRG1/ATP6V1A/ATP2A2/ATP1B3/ATP2B1/ATP13A2/ATP2A1/ATP6V0C/ATP13A1/ATP6V0D1/ABCC4/ATP7A/ATP6V0A1/ATP6V1H
GO_RNA_DESTABILIZATION	go rna destabilization	23	0.668375	1.89542	0.000798721	0.0107502	0.00818928	2193	tags=52%, list=17%, signal=44%	ZFP36/ZFP36L1/ZFP36L2/TNFRSF1B/FTO/KHSRP/YTHDF1/GIGYF2/HNRNPR/PUM1/YTHDF2/YTHDF3
GO_REGULATION_OF_TISSUE_REMODELING	go regulation of tissue remodeling	70	0.508555	1.82229	0.000805771	0.0108218	0.00824387	1254	tags=31%, list=9%, signal=29%	SPP1/TFRC/LTBP3/TNFSF11/GREM1/ATP6AP1/VDR/CSK/TNFRSF11A/GPNMB/P2RX7/PPP3CA/TP53/ABR/THBS4/TGFB1/INPP5D/CA2/GPR137B/TNFAIP3/SUCO/TNFRSF11B
GO_MICROBODY_LUMEN	go microbody lumen	42	-0.562454	-1.82347	0.000811635	0.0108773	0.00828613	3146	tags=60%, list=24%, signal=46%	HAO2/GSTK1/HAO1/GNPAT/FAR2/DAO/PIPOX/ECH1/AMACR/IDH1/ACAA1/HMGCL/PAOX/SCP2/ACOT8/DDO/GRHPR/CAT/EPHX2/MLYCD/ACOX2/PEX7/DHRS4/ECI2/PHYH
GO_NEGATIVE_REGULATION_OF_EMBRYONIC_DEVELOPMENT	go negative regulation of embryonic development	21	0.701493	1.92186	0.000816216	0.0109154	0.00831513	2628	tags=43%, list=20%, signal=34%	COL5A2/COL5A1/FZD7/SULF1/PRKACA/WNT5A/GPR161/PRKACB/LFNG
GO_GASTRULATION	go gastrulation	149	0.413678	1.66797	0.000820379	0.0109477	0.00833975	1369	tags=19%, list=10%, signal=17%	MMP9/COL5A2/COL5A1/GJA1/LAMB1/COL11A1/FN1/COL4A2/ITGAV/FOXC1/MMP2/DUSP1/ITGB2/ITGA5/HMGA2/MMP14/FZD7/INHBA/TP53/ITGA4/ARID1A/ACVR1/MAPK7/DAG1/LAMB3/POGLUT1/SIX2/CLASP1
GO_RRNA_METABOLIC_PROCESS	go rrna metabolic process	175	-0.378604	-1.53671	0.000824648	0.0109632	0.0083516	3178	tags=38%, list=24%, signal=29%	RPS14/NSUN3/RBFA/MAPT/RPS24/DDX49/EXOSC7/RPL7/POP4/RPS19/DDX51/TSR2/MPHOSPH6/IMP3/WDR74/TSR3/RPS6/NOP10/EXOSC2/EBNA1BP2/RPL35A/TFB1M/NPM3/NSUN5/ZCCHC4/SUV39H1/NGDN/RPS17/POP7/RPS27/RPS15/RPS8/MTERF4/IMP4/RPL7A/PIH1D1/TRMT112/KAT2B/ABT1/RPP38/RPS9/RPF1/POP5/RIOK2/RPL14/METTL5/RPP30/FBL/RPS16/RPL10A/RPL11/RPS21/RPS7/C1D/NHP2/FRG1/EXOSC5/RPL35/LSM6/NSA2/EMG1/EXOSC8/PIN4/GTF2H5/ZNHIT3/ISG20
GO_REGULATION_OF_METAL_ION_TRANSPORT	go regulation of metal ion transport	310	0.339398	1.47536	0.00082504	0.0109632	0.0083516	1896	tags=22%, list=14%, signal=20%	CEMIP/CCL3/CXCR4/GJA1/SERPINE2/GEM/TREM2/ATP1A1/ATP1B1/LILRB2/LILRB1/LYN/ICAM1/CCL4/FXYD5/THY1/PDE4B/PDGFRB/CCL2/P2RX7/CXCL12/PTPN6/CCL5/ANK3/SLC30A1/ATP1B3/CCR1/HTR2A/CORO1A/TRPV2/ABL1/ATP2B1/YWHAH/CAB39/PTGS2/RGS4/KCNJ2/YWHAE/P2RX4/CHD7/OXSR1/SLC9A1/CD4/KCNAB2/ATP2A1/GAL/FLNA/VAMP2/HSPA2/EHD3/AKT1/ACTN4/NEDD4L/CAPN3/STIM1/HOMER1/LILRA2/ARRB2/ATP7A/HOMER3/SLC8B1/G6PD/GNAI2/MYO5A/PRNP/NETO2/PTK2B…
GO_SERINE_HYDROLASE_ACTIVITY	go serine hydrolase activity	143	0.405407	1.61558	0.000830558	0.0109983	0.00837832	1786	tags=21%, list=13%, signal=18%	MMP1/MMP9/MMP3/FAP/PLAU/PCSK1/DPP8/C2/CFI/MMP2/CFB/PCSK5/C1RL/HP/HTRA1/C1R/CTSA/FURIN/TPP1/ST14/CPVL/HGF/C1S/NUP98/CPD/PREPL/GZMK/ADAM8/CTSH/MBTPS1
GO_REGULATION_OF_PLATELET_ACTIVATION	go regulation of platelet activation	34	0.613776	1.88635	0.000833968	0.0109983	0.00837832	2254	tags=44%, list=17%, signal=37%	APOE/SERPINE2/LYN/PDPN/THBD/SH2B3/C1QTNF1/PDGFRA/PLEK/SELP/PLA2G4A/FCER1G/ABAT/PRKCD/PRKCA
GO_REGULATION_OF_T_CELL_ACTIVATION	go regulation of t cell activation	273	0.351839	1.50973	0.000835985	0.0109983	0.00837832	1857	tags=23%, list=14%, signal=21%	TFRC/VCAM1/TNFSF11/IGF1/SASH3/GLI3/HLA-DPA1/LILRB4/PTPRC/LILRB2/CD74/LILRB1/NCKAP1L/SMAD7/LYN/IL4R/CSK/THY1/CCL2/GPNMB/PTPN6/CCL5/EGR3/ZMIZ1/CEBPB/CORO1A/GRB2/ABL1/CASP3/SIRPA/SDC4/RARA/VSIG4/HSPH1/RUNX3/HLA-DMB/CD28/ITPKB/CD4/BCL6/CLPTM1/PTPN22/HLA-DRB1/TNFRSF1B/PNP/AKT1/IGFBP2/CD300A/PAK2/DROSHA/EFNB1/RAC2/CD47/CD55/RASGRP1/SOCS5/SOCS6/CCL21/ADAM8/AP3B1/RAC1/PRNP/IL6/IL27RA
GO_ENDOCYTIC_VESICLE_LUMEN	go endocytic vesicle lumen	18	0.73059	1.93159	0.000837351	0.0109983	0.00837832	914	tags=44%, list=7%, signal=41%	APOE/HYOU1/CALR/HP/SPARC/SAA1/HSPH1/HBA1
GO_VOCALIZATION_BEHAVIOR	go vocalization behavior	15	0.74842	1.89989	0.000837914	0.0109983	0.00837832	1051	tags=27%, list=8%, signal=25%	NLGN4X/GLI3/BRINP1/SRPX2
GO_MYELOID_CELL_HOMEOSTASIS	go myeloid cell homeostasis	134	0.41978	1.65736	0.000840968	0.0109983	0.00837832	2057	tags=32%, list=16%, signal=27%	ZFP36/SPI1/HIF1A/MERTK/NCKAP1L/LYN/STAT3/PDE4B/INHBA/HMOX1/SH2B3/ACIN1/BRD1/CASP3/ZFP36L1/INPP5D/DNASE2/ITPKB/HSPA9/BCL6/ARID4A/UFL1/HCLS1/NCAPG2/SLC11A2/ADAM17/TRIM58/ID2/MAFB/FOXO3/NCSTN/MB/NFE2L1/JAK2/MED1/G6PD/FCER1G/PRKDC/SFXN1/IL6/CXCR2/PTBP3/EPAS1
GO_CLATHRIN_COATED_ENDOCYTIC_VESICLE_MEMBRANE	go clathrin coated endocytic vesicle membrane	34	0.613136	1.88439	0.000843183	0.0109983	0.00837832	2768	tags=59%, list=21%, signal=47%	FCGR1B/APOE/HLA-DQA1/FCGR1A/HLA-DPA1/HLA-DQB1/ROR2/CD74/HLA-DQB2/HLA-DRB1/HLA-DRA/EPS15/PICALM/WNT5A/LDLR/CLTC/AP2A2/AP2B1/HLA-DPB1/HLA-DRB4
GO_PHOSPHATE_ION_TRANSMEMBRANE_TRANSPORT	go phosphate ion transmembrane transport	13	0.776422	1.89727	0.000844551	0.0109983	0.00837832	16	tags=15%, list=0%, signal=15%	ANKH/SLC20A1
GO_REGULATION_OF_TOLL_LIKE_RECEPTOR_4_SIGNALING_PATHWAY	go regulation of toll like receptor 4 signaling pathway	13	0.776043	1.89635	0.000844551	0.0109983	0.00837832	1484	tags=62%, list=11%, signal=55%	LYN/LBP/APPL1/PTPN22/TNFAIP3/APPL2/NR1D1/LILRA2
GO_EPITHELIAL_CELL_PROLIFERATION	go epithelial cell proliferation	339	0.332081	1.45112	0.000845215	0.0109983	0.00837832	1811	tags=21%, list=14%, signal=19%	APOE/FAP/GJA1/LAMB1/IGFBP3/SEMA5A/VEGFC/MAGED1/ZFP36/TNFSF11/IGF1/HIF1A/VASH1/GRN/MYC/KDR/EREG/IGFBP5/VDR/ROBO1/SCG2/SOX9/MMP14/JUN/FZD7/STAT3/C5AR1/HTRA1/CCL2/SPARC/ECM1/CXCL12/HMOX1/IGFBP4/CCL5/NOTCH2/EGR3/ITGA4/SULF1/CEBPB/LOXL2/THBS4/MIR22/ZFP36L1/TGFB1/NOTCH1/RUNX3/RPS6KA1/CCND1/LAMC1/PRKX/TNFAIP3/NR1D1/AKT1/HGF/ADAM17/ID2/SRSF6/NCSTN/MEN1/PURA/ATP7A/MED1/ESRP2/NME1/BCL11B/PTPRM/PRKDC/NRP1/K…
GO_CELLULAR_TRANSITION_METAL_ION_HOMEOSTASIS	go cellular transition metal ion homeostasis	89	0.463512	1.72585	0.000848543	0.0110188	0.00839389	1844	tags=33%, list=14%, signal=28%	SLC39A14/TFRC/HIF1A/S100A9/ATP6AP1/MYC/MT1F/ATP6V1A/SLC39A7/HMOX1/SLC30A1/S100A8/SLC39A6/APP/ATP13A2/SLC11A1/SLC31A1/CUL1/MT1H/MT2A/MT1X/MT1E/SLC11A2/ATP6V0D1/ATP7A/MT1G/SLC39A8/PRNP/MT1HL1
GO_AZUROPHIL_GRANULE	go azurophil granule	126	0.425957	1.66671	0.000874135	0.0113276	0.00862919	2856	tags=44%, list=22%, signal=35%	GAA/CKAP4/SERPINA3/TMEM30A/LPCAT1/GRN/MAN2B1/GLB1/GALNS/ACLY/CD68/PSAP/ARSA/CTSA/STXBP2/MANBA/ACTR2/ATP11B/FPR1/LAMP1/HEXB/C3/CMTM6/C3AR1/VCP/RNASET2/ATP6V0C/DYNC1H1/MNDA/DDOST/GNS/NCSTN/LAMP2/LYZ/TUBB4B/GLA/TUBB/PSMD1/DNAJC3/CAP1/GUSB/PRKCD/TOM1/FUCA1/FAF2/SDCBP/BPI/GDI2/ARSB/CPPED1/AGA/MAPK1/IMPDH1/RAB5C/DNAJC13
GO_ER_TO_GOLGI_TRANSPORT_VESICLE_MEMBRANE	go er to golgi transport vesicle membrane	53	0.539039	1.81907	0.000880681	0.0113889	0.00867588	2768	tags=42%, list=21%, signal=33%	HLA-DQA1/HLA-DPA1/HLA-DQB1/SEC24A/CD74/HLA-DQB2/SEC24C/SEC31A/SEC23A/SEC16A/HLA-DRB1/SEC24D/HLA-DRA/SREBF2/TMED10/SEC23B/SEC23IP/TMED7/STX5/SREBF1/HLA-DPB1/HLA-DRB4
GO_NEGATIVE_REGULATION_BY_HOST_OF_VIRAL_TRANSCRIPTION	go negative regulation by host of viral transcription	14	0.757334	1.86984	0.000887713	0.0114214	0.00870063	545	tags=36%, list=4%, signal=34%	CCL3/HMGA2/CCL4/JUN/CCL5
GO_PRI_MIRNA_TRANSCRIPTION_BY_RNA_POLYMERASE_II	go pri mirna transcription by rna polymerase ii	51	0.545149	1.82602	0.000887956	0.0114214	0.00870063	1718	tags=31%, list=13%, signal=27%	FOS/EGR1/SPI1/HIF1A/LILRB4/SOX9/JUN/STAT3/TP53/TGFB1/NFATC3/SMARCA4/DDX5/FOXO3/SREBF2/GNL3
GO_NEGATIVE_REGULATION_OF_CELL_ADHESION	go negative regulation of cell adhesion	236	0.36844	1.55099	0.000888656	0.0114214	0.00870063	1842	tags=28%, list=14%, signal=24%	TNC/SPOCK1/SEMA5A/SERPINE2/LRP1/ADAM10/GLI3/COL1A1/PTPRC/SERPINE1/PLXNA1/DUSP1/LILRB2/CD74/PLXNA3/LILRB1/SMAD7/FXYD5/IL4R/MMP14/MAP4K4/FZD7/GPNMB/CXCL12/PTPN6/LPXN/TGFBI/RASA1/SH2B3/CEBPB/C1QTNF1/SEMA4D/ABL1/CASP3/PLXND1/SDC4/TGFB1/PLXNB2/VSIG4/NOTCH1/RUNX3/MAPK7/BCL6/PTPN22/CYP1B1/HLA-DRB1/AKT1/ACTN4/CORO1C/PLXNC1/ARHGDIA/CD300A/PTPRO/EFNA5/MEN1/MUC1/SOCS5/SOCS6/JAK2/CCL21/EPCAM/PRNP/TRPV4/SIPA1…
GO_POSITIVE_REGULATION_OF_NEUROBLAST_PROLIFERATION	go positive regulation of neuroblast proliferation	21	0.699527	1.91648	0.000900169	0.0115336	0.0087861	1169	tags=29%, list=9%, signal=26%	VEGFC/GLI3/HIF1A/ASPM/NOTCH1/CX3CR1
GO_PLATELET_DEGRANULATION	go platelet degranulation	116	0.439788	1.71021	0.000901064	0.0115336	0.0087861	1923	tags=34%, list=15%, signal=29%	LHFPL2/VEGFC/TIMP1/ISLR/SERPINA3/IGF1/CLU/FN1/F5/SERPINE1/APLP2/LYN/ITIH4/PROS1/SPARC/ECM1/TLN1/PSAP/SERPINA1/APP/STXBP2/TGFB1/LGALS3BP/A2M/PLEK/FLNA/PHACTR2/SELP/ACTN1/ACTN4/QSOX1/HGF/ABCC4/LAMP2/TOR4A/FCER1G/ALDOA/VCL/SRGN
GO_METALLOPEPTIDASE_ACTIVITY	go metallopeptidase activity	143	0.403556	1.60821	0.000909745	0.011621	0.00885268	1881	tags=21%, list=14%, signal=18%	MMP1/MMP9/MMP3/ANPEP/ADAMTS1/ADAM10/ERAP2/ADAMTSL2/VASH1/MMP2/AEBP1/ADAMTS3/MMP14/BMP1/CPZ/DPP3/ENPEP/MMP13/ADAM12/ADAM17/ADAM28/CPD/PRPF8/ZMPSTE24/CNDP2/ADAM8/TRHDE/ADAM9/ADAMTS2/CPE
GO_NEGATIVE_REGULATION_OF_PLATELET_ACTIVATION	go negative regulation of platelet activation	17	0.728633	1.91185	0.000913195	0.0116414	0.00886819	944	tags=35%, list=7%, signal=33%	APOE/SERPINE2/THBD/SH2B3/C1QTNF1/PDGFRA
GO_TOLL_LIKE_RECEPTOR_4_SIGNALING_PATHWAY	go toll like receptor 4 signaling pathway	27	0.641369	1.88629	0.000918631	0.0116657	0.00888674	1896	tags=48%, list=14%, signal=41%	ITGB2/LYN/LBP/TRIL/APPL1/CD14/PTPN22/TNFAIP3/APPL2/IRAK1/NR1D1/LILRA2/PRKCE
GO_FATTY_ACID_BIOSYNTHETIC_PROCESS	go fatty acid biosynthetic process	135	-0.40524	-1.59883	0.000918825	0.0116657	0.00888674	1449	tags=21%, list=11%, signal=19%	ALOX5AP/RGN/ANXA1/GSTP1/EPHX2/PRKAG1/ABCD2/MLYCD/NDUFAB1/MGLL/TRIB3/LIAS/LTC4S/EDN1/GSTM1/HPGD/ACACB/GPX4/ACSM5/HPGDS/LPL/GSTM2/HSD17B8/PLP1/ACADL/AKR1C3/PECR/PDK4/ADIPOQ
GO_EMBRYO_IMPLANTATION	go embryo implantation	46	0.567178	1.8802	0.000922183	0.0116847	0.0089012	800	tags=20%, list=6%, signal=18%	SPP1/MMP9/GJA1/TIMP1/CALR/MMP2/PCSK5/ARID1A/PTGS2
GO_ALDO_KETO_REDUCTASE_NADP_ACTIVITY	go aldo keto reductase nadp activity	18	-0.724378	-1.95886	0.000927618	0.0117204	0.0089284	1291	tags=50%, list=10%, signal=45%	AKR1C4/SPR/AKR7A2/KCNAB1/AKR1C1/DHRS3/AKR1C2/AKR1C3/AKR1B10
GO_CADHERIN_BINDING	go cadherin binding	281	0.347895	1.50398	0.000928738	0.0117204	0.0089284	3296	tags=38%, list=25%, signal=29%	CDH11/HSPA5/GOLGA3/TBC1D2/KDR/FXYD5/LARP1/CAPG/TES/EFHD2/GOLGA2/PKM/FSCN1/PLIN3/MACF1/ANK3/ASAP1/TLN1/SND1/WASF2/LRRC59/MYH9/CSNK1D/VASP/DHX29/EHD4/YWHAE/P2RX4/ACVR1/UBAP2/DCHS1/CTNND1/ERC1/FLNA/PFN1/EZR/CCNB2/CKAP5/PLEC/PAK2/BZW1/PTPRO/BAG3/CAPZA1/CNN2/DDX3X/YKT6/S100A11/PAICS/HNRNPK/SH3GLB1/LRRFIP1/GIGYF2/PTPRM/EPCAM/CLINT1/EPS15/BSG/ALDOA/PICALM/ATIC/ZC3HAV1/NDRG1/VCL/HCFC1/ATXN2L/GAPVD1/HSPA8…
GO_POSITIVE_REGULATION_OF_SEQUESTERING_OF_CALCIUM_ION	go positive regulation of sequestering of calcium ion	11	-0.789871	-1.82189	0.000931765	0.011735	0.00893951	1041	tags=45%, list=8%, signal=42%	SRI/FKBP1B/GSTM2/CASQ2/CLIC2
GO_AMINO_SUGAR_BIOSYNTHETIC_PROCESS	go amino sugar biosynthetic process	10	0.802882	1.82597	0.000942431	0.0118455	0.00902372	681	tags=60%, list=5%, signal=57%	UAP1L1/GFPT2/GFPT1/PGM3/UAP1/RENBP
GO_REGULATION_OF_CELL_JUNCTION_ASSEMBLY	go regulation of cell junction assembly	157	0.401514	1.61949	0.000946898	0.0118779	0.00904836	2248	tags=33%, list=17%, signal=28%	GJA1/THBS2/LRP1/COL16A1/TLR2/GREM1/SETD5/CLSTN1/KDR/MMP14/FZD1/MAP4K4/THY1/EIF4G1/EPHA3/MACF1/PTPRD/FLRT2/GAP43/TPBG/SEMA4D/APP/ABL1/CLSTN3/SDC4/SLC9A1/SRPX2/LIMS1/CORO1C/GPM6B/EPHB2/CLASP1/EFNA5/VPS35/RAPGEF2/COLQ/NRP1/RAC1/PRKACA/VCL/AMIGO3/AGT/ADNP/MEF2C/DLC1/ARF6/WNT5A/SFRP1/CBFB/TSC1/LDB1/TJP1
GO_CIS_GOLGI_NETWORK	go cis golgi network	41	0.577527	1.8583	0.000950015	0.0118932	0.00906003	2426	tags=49%, list=18%, signal=40%	MAN2A1/NUCB1/GOLGA2/KDELR2/GBF1/KDELR3/KDELR1/GOLIM4/GOLGA5/RAB29/GOLGB1/TMED10/GOLGA8N/GOSR1/SCFD1/ANGEL1/B3GAT3/FKTN/MAP6D1/GOLGA2P5
GO_POSITIVE_REGULATION_OF_LEUKOCYTE_PROLIFERATION	go positive regulation of leukocyte proliferation	123	0.414953	1.62222	0.00095987	0.0119926	0.00913577	1263	tags=18%, list=10%, signal=16%	TAC1/TFRC/VCAM1/IGF1/SASH3/HLA-DPA1/PTPRC/LILRB2/CD74/NCKAP1L/CDKN1A/LYN/CCL5/CORO1A/HLA-DMB/CD28/CD4/BCL6/PTPN22/PNP/VAV3/IGFBP2
GO_GENE_SILENCING	go gene silencing	169	0.385275	1.57329	0.000966463	0.012051	0.00918023	2736	tags=38%, list=21%, signal=31%	ZFP36/HELZ/SEH1L/POM121C/TNRC6B/MIR612/STAT3/EIF4G1/PPP3CA/NUP62/TP53/CTBP1/SND1/DNMT1/MIR22/TGFB1/CNOT3/POM121/HMGA1/CELF1/NCOR2/MEG3/DDX5/ELAVL1/POLR2B/CNOT1/ATAD2B/DROSHA/NDC1/MECP2/NUP98/PABPC1/PUM2/NUP205/ZMPSTE24/AGO3/GIGYF2/NUP155/AGO2/IL6/NUP153/PUM1/NUP93/NUP107/CNOT6/NUP85/DGCR8/FAM172A/DICER1/MIR636/NRDE2/TPR/NCOR1/NUP50/AGO1/HNRNPA2B1/CHMP1A/PCGF2/EZH2/NUP210/ZC3H7A/DDX17/NCBP1/MAP2K2…
GO_REGULATION_OF_CARDIAC_MUSCLE_CONTRACTION_BY_REGULATION_OF_THE_RELEASE_OF_SEQUESTERED_CALCIUM_ION	go regulation of cardiac muscle contraction by regulation of the release of sequestered calcium ion	16	-0.737228	-1.87847	0.000985715	0.0122667	0.00934453	1261	tags=56%, list=10%, signal=51%	HRC/ANK2/TMEM38B/FKBP1B/GSTM2/ATP1A2/CASQ2/CLIC2/PLN
GO_REGULATION_OF_BONE_MINERALIZATION	go regulation of bone mineralization	63	0.517737	1.82402	0.000995752	0.0123621	0.00941725	990	tags=24%, list=7%, signal=22%	ANKH/NELL1/CCL3/LTBP3/HIF1A/GREM1/SOX9/ENPP1/P2RX7/ECM1/CCR1/ATP2B1/TGFB1/ACVR1/BMP2K
GO_PHOSPHOPROTEIN_BINDING	go phosphoprotein binding	75	0.489041	1.76536	0.000997328	0.0123621	0.00941725	3156	tags=45%, list=24%, signal=35%	IGF2R/FGR/HCK/LYN/SOCS3/PTPN6/RASA1/SHC1/SAMSN1/PRKCSH/GRB2/ABL1/PAFAH1B1/YWHAE/DPYS/PFN1/TBK1/TOX3/SCAF8/RTF1/LDLRAP1/ARRB1/CBX4/PIK3R2/SH3BP2/MAPK1/VAV1/CBLC/NEDD4/PIK3R3/RB1/CRKL/THRAP3/YES1
GO_GLUTATHIONE_METABOLIC_PROCESS	go glutathione metabolic process	44	-0.566614	-1.86097	0.00100738	0.0124621	0.00949342	2409	tags=43%, list=18%, signal=35%	GSR/IDH1/GSTA4/MMACHC/PARK7/GGTLC1/ETHE1/GSTP1/HAGH/GLO1/SOD1/MGST2/GSTM1/GPX4/HPGDS/GSTM2/GSTM3/GSTT1/GSTM5
GO_BONE_MINERALIZATION	go bone mineralization	99	0.445058	1.68587	0.00103569	0.0127871	0.00974095	990	tags=24%, list=7%, signal=23%	ANKH/NELL1/CCL3/LTBP3/IGF1/HIF1A/COL1A2/GREM1/ROR2/FGR/LOX/SOX9/ENPP1/GPNMB/P2RX7/ECM1/SBNO2/CCR1/ATP2B1/PTGS2/TGFB1/MMP13/ACVR1/BMP2K
GO_SM_LIKE_PROTEIN_FAMILY_COMPLEX	go sm like protein family complex	59	-0.509668	-1.77339	0.00104482	0.0128745	0.00980758	1942	tags=37%, list=15%, signal=32%	SNRPB/GEMIN2/USP39/LSM2/PRPF18/LSM8/SNRPB2/SNRPC/TXNL4B/LSM5/SNRPD3/SNRPG/CLNS1A/SNRPF/GEMIN6/SF3B5/PPIH/LSM7/LSM3/LSM6/SNRPD2/SNRPE
GO_CENTRAL_NERVOUS_SYSTEM_NEURON_DIFFERENTIATION	go central nervous system neuron differentiation	147	0.401498	1.61162	0.00105051	0.0128898	0.00981918	2073	tags=23%, list=16%, signal=20%	CDH11/SEMA3A/SPOCK1/GABRB1/GLI3/PLXNA3/ROBO1/B4GALT5/FZD1/ZEB2/INHBA/ZMIZ1/DYNC2H1/PSAP/HERC1/PAFAH1B1/CSNK1D/HPRT1/NR4A2/EPHB2/MYCBP2/LMO4/NFE2L1/RAPGEF2/ATP7A/GIGYF2/CSF1R/BCL11B/NRP1/BTG2/EVX1/ATF5/WNT5A/SFRP1
GO_POSITIVE_REGULATION_OF_ERK1_AND_ERK2_CASCADE	go positive regulation of erk1 and erk2 cascade	173	0.39633	1.62404	0.00105106	0.0128898	0.00981918	1832	tags=24%, list=14%, signal=21%	CHI3L1/APOE/CCL3/LRP1/TREM2/TNFSF11/ATP6AP1/PTPRC/CD74/KDR/ICAM1/CCL4/JUN/TNFRSF11A/C5AR1/PDGFRB/CCL2/GPNMB/CCL5/CCR1/HTR2A/NOTCH2/SHC1/MARCO/APP/ABL1/TGFB1/NOTCH1/PDGFRA/CD4/PTPN22/HLA-DRB1/HMGCR/RASGRP1/ARRB2/RAPGEF2/CCL21/GNAI2/CSF1R/NRP1/TRPV4/PTK2B
GO_MANNOSIDASE_ACTIVITY	go mannosidase activity	14	0.752624	1.85821	0.00105223	0.0128898	0.00981918	857	tags=43%, list=6%, signal=40%	MAN2A1/MAN2B2/MAN2B1/EDEM3/EDEM1/MANBA
GO_PROTEIN_TAG	go protein tag	11	-0.78383	-1.80796	0.00107147	0.0131	0.00997931	2408	tags=82%, list=18%, signal=67%	UBB/UBC/SUMO4/UBL5/UBA52/SUMO1/NEDD8/RPS27A/ISG15
GO_UDP_N_ACETYLGLUCOSAMINE_METABOLIC_PROCESS	go udp n acetylglucosamine metabolic process	13	0.770544	1.88291	0.0010802	0.0131661	0.0100297	2364	tags=77%, list=18%, signal=63%	UAP1L1/GFPT2/GFPT1/PGM3/UAP1/RENBP/MGAT1/DPAGT1/GNPDA1/GNE
GO_RESPONSE_TO_BACTERIUM	go response to bacterium	489	0.305257	1.37292	0.00108222	0.0131661	0.0100297	1719	tags=22%, list=13%, signal=20%	TAC1/FOS/CXCL1/CCL3/GJA1/RGS1/CXCL6/ZFP36/TREM2/ACP5/BCL3/S100A9/TLR2/SLAMF8/SERPINE1/SEH1L/FGR/LY86/LILRB2/LILRB1/GRN/HCK/LYN/ICAM1/TNFRSF1A/ATP2A2/HP/CXCL8/SELE/LBP/PDE4B/TNFRSF11A/THBD/C5AR1/CCL2/SPARC/P2RX7/PTAFR/PTGFR/CCL5/CXCL2/ALPL/SBNO2/CD68/CD180/NOTCH2/MTDH/ANKRD17/CEBPB/S100A8/SHC1/ABL1/ABR/CASP3/TMF1/STAB1/CCR5/SIRPA/PTGS2/TGFB1/RARA/NAIP/NOTCH1/CARD9/SLC17A5/CHD7/CD4/CD14/SLC11A1/PTP…
GO_SPHINGOLIPID_METABOLIC_PROCESS	go sphingolipid metabolic process	114	0.435796	1.69183	0.00108318	0.0131661	0.0100297	2452	tags=31%, list=19%, signal=25%	ST8SIA4/GLB1/B4GALT5/TNFRSF1A/UGCG/P2RX7/CERS6/GALC/PSAP/ARSA/ITGB8/CTSA/PPT1/ESYT1/GBA/HEXB/SGPL1/ST6GALNAC5/NAGA/SERINC5/SGPP1/CLN8/SMPD1/PPP2R1A/PPP2CA/PLA2G15/GLA/DEGS1/ALDH3B1/CERS2/PRKCD/NEU1/TEX2/A4GALT/ABCA2
GO_GLAND_DEVELOPMENT	go gland development	400	0.325334	1.44568	0.00108936	0.0132156	0.0100674	2092	tags=21%, list=16%, signal=18%	TNC/MAN2A1/SEMA3A/SIX3/SERPINE2/TNFSF11/LBH/GLI3/IGF2R/HIF1A/ALDH1A3/FOXC1/PLXNA1/SEMA3C/IGFBP5/VDR/ROBO1/ARID5B/SOX9/ATM/JUN/TNFRSF11A/STRA6/SLC29A1/PDGFRB/PKM/HMOX1/NOTCH2/PSAP/SULF1/CEBPB/PRKCSH/ABL1/PLXND1/TGFB1/MSN/RARA/NOTCH1/RPS6KA1/CCND1/PDGFRA/DAG1/TNFAIP3/NCOR2/CAD/AKT1/UPF2/JARID2/CAPN1/CCNB2/HGF/ID2/NCOA1/MAFB/ETV5/LMO4/ASXL1/PAM/ZMPSTE24/ATP7A/SMARCC1/JAK2/MED1/RBPJ/ESRP2/TYMS/NME1/C…
GO_REGULATION_OF_VASCULATURE_DEVELOPMENT	go regulation of vasculature development	289	0.339917	1.4702	0.00111102	0.0134523	0.0102477	2073	tags=29%, list=16%, signal=25%	CHI3L1/EGR1/CXCR4/THBS2/SEMA5A/VEGFC/ADAMTS1/ADAM10/EMILIN1/HIF1A/DDAH1/GREM1/COL4A2/FOXC1/VASH1/SERPINE1/GRN/ITGB2/KDR/ITGA5/HMGA2/CXCL8/TNFRSF12A/STAT3/C5AR1/ENG/PKM/SPARC/GPNMB/ECM1/HMOX1/ANGPTL4/SULF1/MTDH/HDAC7/DNMT1/ITGB8/PRKCB/ABL1/STAB1/PLXND1/THBS4/PTGS2/MIR22/NOTCH1/MAPK7/NFATC3/GTF2I/SRPX2/TNFAIP3/CYP1B1/HSPG2/HGS/C3/SASH1/CX3CR1/RHOB/C3AR1/ADAM12/CXCL13/HGF/MECP2/STIM1/FBLN5/RAPGEF2/C…
GO_REGULATION_OF_CYTOSKELETON_ORGANIZATION	go regulation of cytoskeleton organization	445	0.307972	1.3788	0.00111574	0.0134712	0.0102621	2583	tags=29%, list=20%, signal=25%	TAC1/SEMA5A/LRP1/S100A9/FHOD1/ELN/MAP1S/EVL/PLXNA3/NCKAP1L/HCK/ICAM1/SSH1/CAPG/PDGFRB/P2RX7/FSCN1/CXCL12/EPHA3/RASA1/NUP62/COTL1/NOTCH2/WASF2/S100A8/CLIP1/CORO1A/GRB2/ABL1/PAFAH1B1/SDC4/VASP/RGS4/ACTR2/FCHSD2/CYFIP1/ARFGEF1/PDGFRA/SLC9A1/TACC3/NEB/TPX2/PLEK/FLNA/PFN1/ARPIN/ATXN7/ARAP1/HCLS1/PPFIA1/KIF11/RHOG/CCDC88A/BICD2/RHOB/ARHGDIA/GPM6B/SH3BP1/CKAP5/PAK2/CKAP2/DYNC1H1/MAGEL2/CLASP1/CAPZA1/SYN…
GO_PROTEIN_CONTAINING_COMPLEX_DISASSEMBLY	go protein containing complex disassembly	246	-0.351013	-1.49415	0.00111687	0.0134712	0.0102621	1622	tags=23%, list=12%, signal=21%	GADD45GIP1/SMARCE1/AURKAIP1/ADRB2/DYRK3/MRPL18/MRPL16/TRMT112/RPL23/MRPS7/MRPL23/ADD3/STMN4/MRPL44/MRPS18C/MRPS33/CHMP3/SNAP29/MRPS17/VILL/DSTN/MRPS18B/DVL1/FRAT2/MRPL39/MRPL42/MRPL34/MRPL33/GSN/MRPS16/CHMP2A/MRPL48/MRPS15/MRPS14/MRPL9/SPTBN1/N6AMT1/MRPL24/MRPS31/MRPS18A/MRPL11/MRPS22/MRPL19/MRPS28/EIF5A/MRPL13/BNIP3/FRAT1/FGF13/MRPL46/MRPL40/DMTN/MRPL22/CHMP5/LMOD1/ZFAND1/SLN
GO_SIGNAL_SEQUENCE_BINDING	go signal sequence binding	41	0.56866	1.82976	0.00113448	0.0136573	0.0104039	2048	tags=41%, list=15%, signal=35%	CEMIP/POM121C/TNPO1/SEC61A1/KDELR2/KDELR3/KDELR1/POM121/RANBP6/KPNA3/NUP98/KPNA2/KPNA6/KPNB1/NUP153/KPNA1/SRP54
GO_POSITIVE_REGULATION_OF_CHROMOSOME_ORGANIZATION	go positive regulation of chromosome organization	144	0.400805	1.60628	0.00114382	0.0137434	0.0104695	2939	tags=37%, list=22%, signal=29%	AUTS2/TNKS2/PAXIP1/ATM/TP53/CTBP1/DNMT1/ATR/HMBOX1/CCT6A/SFPQ/WBP2/BCL6/LMNA/JARID2/FEN1/BRD4/MECP2/LIG4/HNRNPU/NIPBL/MUC1/RTF1/LIF/GNL3/DLGAP5/RAD50/SMARCB1/GLYR1/MAPKAPK5/AKAP8/MPHOSPH8/TRIM28/CCT3/ARRB1/OGT/TPR/SMC5/SREBF1/HNRNPA2B1/AURKB/PPARGC1A/CTR9/NUMA1/RNF40/ESPL1/MAPK1/GTF2H2/ANAPC5/CDC27/MTF2/ATRX/RPS6KA4
GO_REGULATION_OF_MONOCYTE_CHEMOTAXIS	go regulation of monocyte chemotaxis	22	0.683442	1.89871	0.00115304	0.0138277	0.0105337	588	tags=36%, list=4%, signal=35%	GREM1/SLAMF8/SERPINE1/DUSP1/LYN/CXCL12/CCL5/CCR1
GO_CELLULAR_RESPONSE_TO_EXTERNAL_STIMULUS	go cellular response to external stimulus	273	0.346744	1.48787	0.00116324	0.0139066	0.0105938	2109	tags=25%, list=16%, signal=21%	FOS/TNC/GJA1/VCAM1/HSPA5/NAMPT/TLR7/FOXO1/COL1A1/ATP1A1/PIEZO2/PTPRC/SEH1L/CDKN1A/VDR/LYN/PIEZO1/ICAM1/SOX9/TNFRSF1A/SLC38A2/FADS1/JUN/ENG/P2RX7/EIF4G1/HMOX1/AOC1/CD68/AQP3/TP53/ITGA4/ATP2B1/WIPI1/PTGS2/KCNJ2/PIM1/SLC9A1/GBA/DAG1/PMAIP1/NR4A2/AKT1/UPP1/BAG3/NCOA1/FOXO3/ULK1/CNN2/KLF10/SREBF2/LAMP2/MED1/SH3GLB1/NFKB1/RRAGD/PICK1/RAC1/SIPA1/MAP3K2/EIF2AK3/HSPA8/CADPS2/AGT/ADNP/KANK2/SFRP1/PENK
GO_TRANSCRIPTION_REGULATOR_COMPLEX	go transcription regulator complex	343	0.33303	1.45403	0.00116405	0.0139066	0.0105938	2480	tags=25%, list=19%, signal=21%	FOS/JUNB/ZFHX3/SIX3/SPI1/GLI3/ASCC3/HIF1A/TBL1XR1/RCOR1/VDR/TLE3/SMAD7/SOX9/JUN/STAT3/HNRNPAB/MEIS1/TP53/CTBP1/NAA15/TRRAP/CEBPB/NCOA6/E2F3/TCF4/AHR/MEF2A/GTF3C1/CARM1/SSBP3/RUNX3/CCND1/IVNS1ABP/CBX5/NFATC3/SFPQ/HMGA1/ARID4A/NR4A2/NCOR2/PTOV1/RELB/HCLS1/ASCC2/SIX2/MAFB/EP300/HNRNPU/SKI/LMO4/HYAL2/TCF15/POU2F1/TAF2/RFX5/RBPJ/TFDP1/NAA16/JUND/PRKDC/TCF12/CHD3/REL/NONO/MMS19/CHD4/RELA/WWTR1/ATF5/NFA…
GO_TRANSITION_METAL_ION_TRANSPORT	go transition metal ion transport	96	0.447268	1.69429	0.0011702	0.0139534	0.0106295	2025	tags=25%, list=15%, signal=21%	SLC39A14/STEAP4/TFRC/STEAP3/ATP6V1B2/ATP6AP1/FLVCR2/TCIRG1/ATP6V1A/SLC39A7/SLC30A1/SLC39A6/SLC11A1/SLC31A1/ATP6V0C/ATP13A1/SLC11A2/ATP6V0D1/ATP7A/SLC39A8/SFXN1/ATP6V0A1/TMEM165/ATP6V1H
GO_CELLULAR_RESPONSE_TO_ORGANIC_CYCLIC_COMPOUND	go cellular response to organic cyclic compound	495	0.29815	1.34263	0.00117428	0.0139754	0.0106462	1620	tags=18%, list=12%, signal=16%	SPP1/TNC/EGR1/CCL3/GABRB1/HSPA5/ZFP36/LBH/FOXO1/CLU/COL1A1/ATP1A1/AQP9/SLC16A1/CALR/IGFBP5/VDR/ICAM1/LARP1/SSH1/NRIP1/STAT3/PDE4B/CCL2/P2RX7/INHBA/PTAFR/ADCY8/CCL5/AOC1/NPC1/ALPL/HTR2A/ZMIZ1/ARID1A/CEBPB/APP/ABL1/ABHD2/CASP3/ATP2B1/TMF1/YWHAH/AHR/DAB2/PMEPA1/PTGS2/ZFP36L1/TGFB1/MSN/CARM1/RGS4/ACTR2/ZFP36L2/PIM1/P2RX4/SLC9A1/DAG1/FLNA/WBP2/SMARCA4/CYP1B1/NCOR2/ADCY1/UFL1/DDX5/NR1D1/AKT1/CNOT1/EZR/…
GO_PROTEIN_N_LINKED_GLYCOSYLATION	go protein n linked glycosylation	58	0.516728	1.78256	0.00118614	0.0140899	0.0107334	2135	tags=41%, list=16%, signal=35%	MGAT4A/GFPT2/RPN2/ST3GAL1/GFPT1/PGM3/UGGT1/RPN1/UGGT2/STT3A/MOGS/UBE2J1/MGAT5/MGAT1/GORASP1/DDOST/DPAGT1/MGAT4B/SLC39A8/TMEM165/MGAT4C/PMM2/FUT8/ALG9
GO_4_IRON_4_SULFUR_CLUSTER_BINDING	go 4 iron 4 sulfur cluster binding	38	-0.591053	-1.87649	0.00119779	0.0142014	0.0108184	2416	tags=42%, list=18%, signal=35%	ISCU/NDUFV1/CDK5RAP1/CIAPIN1/RSAD1/NUBP1/SDHB/NUBPL/NUBP2/MOCS1/MUTYH/LIAS/NDUFS7/NFU1/NTHL1/RSAD2
GO_POSITIVE_REGULATION_OF_INFLAMMATORY_RESPONSE	go positive regulation of inflammatory response	124	0.422023	1.65552	0.00120164	0.0142201	0.0108326	1811	tags=27%, list=14%, signal=23%	TAC1/OSMR/CCL3/CLEC7A/TREM2/TNFSF11/TLR7/S100A9/TLR2/SERPINE1/GRN/TNFRSF1A/STAT3/LBP/TNFRSF11A/CEBPB/S100A8/APPL1/MAPK13/PTGS2/MIR22/CD28/IL17RA/ABCC1/C3/CD47/HYAL2/JAK2/KPNA6/ADAM8/FCER1G/TRPV4/IL6
GO_REGULATION_OF_CELLULAR_EXTRAVASATION	go regulation of cellular extravasation	28	0.630501	1.85173	0.00120584	0.014243	0.01085	1857	tags=46%, list=14%, signal=40%	ICAM1/SELE/THY1/PTAFR/CXCL12/ITGA4/PLVAP/ABR/IL1R1/SELP/CCL21/ADAM8/IL27RA
GO_ACETYLGALACTOSAMINYLTRANSFERASE_ACTIVITY	go acetylgalactosaminyltransferase activity	27	0.634557	1.86626	0.00120967	0.0142614	0.0108641	1324	tags=41%, list=10%, signal=37%	CHSY1/GALNT7/CHPF2/GALNT1/CSGALNACT1/GALNT2/CHPF/CSGALNACT2/GALNT6/GALNT10/B3GNT2
GO_HETEROPHILIC_CELL_CELL_ADHESION_VIA_PLASMA_MEMBRANE_CELL_ADHESION_MOLECULES	go heterophilic cell cell adhesion via plasma membrane cell adhesion molecules	35	0.602057	1.85545	0.00121425	0.0142885	0.0108847	1165	tags=31%, list=9%, signal=29%	CXADR/VCAM1/CADM1/ALCAM/ITGA5/ICAM1/SELE/PTPRD/TENM3/DCHS1/SELP
GO_QUINONE_METABOLIC_PROCESS	go quinone metabolic process	28	-0.627224	-1.89312	0.00122786	0.0144217	0.0109862	1975	tags=43%, list=15%, signal=37%	AKR1C4/COQ7/NDUFA9/CYP4F12/AKR7A2/COQ3/CRYZL1/AKR1C1/CBR3/AKR1C2/AKR1C3/AKR1B10
GO_REGULATION_OF_PROTEIN_CATABOLIC_PROCESS	go regulation of protein catabolic process	315	0.33565	1.46389	0.00123449	0.014462	0.0110169	2452	tags=28%, list=19%, signal=23%	NELL1/SORL1/APOE/GJA1/TRIB2/SERPINE2/LRP1/TIMP1/TREM2/FOXO1/AREL1/CLU/TIMP2/LPCAT1/OS9/SMAD7/SOX9/PBK/CTSA/EDEM1/FURIN/TMF1/DAB2/CDC20/CSNK1D/MSN/ATP13A2/RGP1/BARD1/USP5/GBA/PSMD3/RYBP/FLNA/TNFAIP3/UBE2J1/HGS/UFL1/TNFRSF1B/AKT1/BAG6/NEDD4L/EZR/VCP/RNF19B/HMGCR/GSK3B/MYCBP2/VPS35/TRIB1/NFE2L1/PLK3/IRAK3/LAPTM4B/SOCS5/SMARCC1/DTL/CHFR/WDR91/ADAM8/ADAM9/CSNK1A1/PSMD1/PTK2B/UBE3A/PRKACA/VGLL4/PIAS1/R…
GO_ASSOCIATIVE_LEARNING	go associative learning	67	0.485825	1.73203	0.00123624	0.014462	0.0110169	2242	tags=25%, list=17%, signal=21%	TAC1/FOS/NPTX2/HIF1A/APP/ACTR2/PPT1/HMGCR/EIF4A3/SYNPO/MECP2/CLN3/BTG2/PIAS1/AGT/KRAS/RIN1
GO_REGULATION_OF_CELLULAR_AMIDE_METABOLIC_PROCESS	go regulation of cellular amide metabolic process	326	0.330236	1.44384	0.00123821	0.014462	0.0110169	2146	tags=27%, list=16%, signal=23%	SORL1/APOE/ZFP36/IGF1/BCL3/CLU/CALR/SPON1/RGS2/IGFBP5/TNRC6B/LARP1/TNFRSF1A/STAT3/PKM/SYNCRIP/PTAFR/PTBP1/EIF4G1/IGF2BP2/CCL5/LTN1/TP53/EIF4G3/APP/CASP3/OGFOD1/ZFP36L1/PLXNB2/CAPRIN2/RARA/PUS7/DHX29/ZFP36L2/CYFIP1/RPS6KA1/CD28/LARP4/CNOT3/CELF1/EIF2AK1/ELAVL1/AKT1/CNOT1/PPP1R15A/QKI/FTO/EIF4A3/FOXO3/PABPC1/KHSRP/LARP4B/DDX3X/PUM2/SHMT2/AGO3/PURA/LSM14B/TMED10/YTHDF1/GIGYF2/AGO2/TYMS/NAT10/PRKDC/E…
GO_POST_EMBRYONIC_DEVELOPMENT	go post embryonic development	73	0.493205	1.78401	0.00126735	0.0147747	0.0112551	1781	tags=29%, list=13%, signal=25%	CHST11/IGF2R/SEMA3C/ARID5B/ATM/MFAP2/MYL2/CCDC47/ABL1/EFEMP1/HEG1/PLEKHA1/SGPL1/NR4A2/MECP2/MYO1E/INPPL1/GIGYF2/AGO2/BCL11B/KDM5B
GO_MUSCLE_ORGAN_DEVELOPMENT	go muscle organ development	310	0.333081	1.44791	0.00127623	0.0148507	0.011313	2097	tags=24%, list=16%, signal=21%	FOS/CXADR/EGR1/ZFHX3/GJA1/KCNK2/COL11A1/IGF1/ACTA1/COL6A3/ELN/GREM1/FOXC1/EGR2/BASP1/RGS2/KLHL41/LOX/SMAD7/ARID5B/FZD1/FZD7/STRA6/ENG/TNNC1/MYL2/COL3A1/MEIS1/PPP3CA/EGR3/MSC/MEF2A/TGFB1/CSRP3/RGS4/HEG1/NOTCH1/PIM1/CHD7/NEB/DAG1/TCAP/BTBD1/SMTN/DDX5/JARID2/HIVEP3/CAPN3/UBE4B/MYH6/HMGCR/EP300/HOMER1/SKI/CDK1/TCF15/ARRB2/MED1/RBPJ/G6PD/SGCD/LIF/FHL3/TCF12/NR1D2/VGLL4/BTG2/FOXO4/MEF2D/TNNI1/MEF2C/RYR…
GO_NEGATIVE_REGULATION_OF_CALCIUM_ION_TRANSPORT_INTO_CYTOSOL	go negative regulation of calcium ion transport into cytosol	14	-0.728894	-1.80443	0.00129011	0.0149637	0.0113991	1729	tags=43%, list=13%, signal=37%	NOS1/SRI/FKBP1B/GSTM2/CASQ2/CLIC2
GO_POSITIVE_REGULATION_OF_AXON_EXTENSION	go positive regulation of axon extension	39	0.574975	1.82341	0.00129508	0.0149637	0.0113991	2121	tags=33%, list=16%, signal=28%	SEMA5A/LRP1/FN1/TNFRSF12A/CXCL12/MACF1/TRPV2/PAFAH1B1/CYFIP1/ANAPC2/NRP1/ADNP/GOLGA4
GO_REGULATION_OF_KERATINOCYTE_DIFFERENTIATION	go regulation of keratinocyte differentiation	33	0.595738	1.82241	0.00129528	0.0149637	0.0113991	3096	tags=55%, list=23%, signal=42%	ZFP36/FOXC1/VDR/CTSL/AQP3/ZFP36L1/NOTCH1/SRSF6/SGPP1/MED1/CTSK/NCOA3/CBFB/MSX2/PRKCH/NUMA1/ETV4/ROCK2
GO_GLYCOSPHINGOLIPID_METABOLIC_PROCESS	go glycosphingolipid metabolic process	52	0.536197	1.80336	0.00129548	0.0149637	0.0113991	2428	tags=37%, list=18%, signal=30%	ST8SIA4/GLB1/B4GALT5/UGCG/GALC/PSAP/ARSA/ITGB8/CTSA/ESYT1/GBA/HEXB/ST6GALNAC5/NAGA/SMPD1/GLA/PRKCD/NEU1/A4GALT
GO_PROTEIN_AUTOPHOSPHORYLATION	go protein autophosphorylation	204	0.362567	1.49911	0.00130591	0.0150564	0.0114697	2869	tags=32%, list=22%, signal=25%	VEGFC/GREM1/PTPRC/FGR/KDR/HCK/LYN/ATM/JUN/CSK/THY1/ENPP1/PDGFRB/ENG/GPNMB/STK10/ATR/ABL1/MVP/RASSF2/MINK1/ATP13A2/TAOK3/PIM1/OXSR1/PDGFRA/EIF2AK1/PRKX/SLA/IRAK1/CAD/AKT1/PAK2/GSK3B/ULK1/DDX3X/RAP2B/IRAK3/JAK2/MELK/MAPKAPK3/CSF1R/RAD50/PTK2B/PRKACA/MARK3/EIF2AK3/MAPKAPK5/TRIM28/GRK1/ITK/CLK2/SIK1/TAOK2/AURKB/EPHB4/MKNK1/STK11/MAP2K2/PPP2R5E/STK4/DAPK1/IQGAP1/TNK2/NLK
GO_POSITIVE_REGULATION_OF_CELL_MORPHOGENESIS_INVOLVED_IN_DIFFERENTIATION	go positive regulation of cell morphogenesis involved in differentiation	138	0.410492	1.62446	0.00131099	0.0150873	0.0114932	1804	tags=28%, list=14%, signal=24%	SEMA5A/LRP1/FN1/CALR/PLXNA1/PLXNA3/ROBO1/CUX1/P4HB/TNFRSF12A/ZEB2/CXCL12/MACF1/PTPRD/TRPV2/SEMA4D/ABL1/PAFAH1B1/PLXND1/PLXNB2/CAPRIN2/ACTR2/TIAM1/CYFIP1/FLNA/CUL7/LIMS1/PLXNC1/SS18L1/ARHGDIA/LRP8/ANKRD27/EFNA5/DOCK1/ANAPC2/PRKDC/NRP1/RAC1
GO_POLYSOMAL_RIBOSOME	go polysomal ribosome	29	-0.623195	-1.9056	0.00131355	0.015089	0.0114945	2006	tags=62%, list=15%, signal=53%	RPL30/RPL36A/RPL39/RPS29/RPL6/RPL7A/RPL8/RPL32/BTF3/RPL24/RPL10A/RPL11/RPS21/RPL31/RPL36/EIF3H/RPL38/RPL18A
GO_CELLULAR_RESPONSE_TO_COPPER_ION	go cellular response to copper ion	24	0.648187	1.85653	0.00132407	0.0151793	0.0115633	1844	tags=54%, list=14%, signal=47%	MT1F/AOC1/BACE1/APP/MT1H/MT2A/MT1X/MT1E/NFE2L1/ATP7A/MT1G/PRNP/MT1HL1
GO_CELL_ADHESION_MEDIATED_BY_INTEGRIN	go cell adhesion mediated by integrin	59	0.509616	1.76666	0.00132625	0.0151793	0.0115633	1750	tags=39%, list=13%, signal=34%	PLAU/COL16A1/ITGAV/SERPINE1/NCKAP1L/ITGB2/LYN/ITGA5/PIEZO1/ICAM1/PTPN6/CCL5/ITGBL1/LPXN/ITGA4/ITGB8/CYP1B1/CXCL13/ADAM17/MUC1/CCL21/LIF/ADAM9
GO_REGULATION_OF_EMBRYONIC_DEVELOPMENT	go regulation of embryonic development	95	0.44983	1.69156	0.00133925	0.0153002	0.0116554	1502	tags=24%, list=11%, signal=22%	COL5A2/COL5A1/GJA1/IGF1/TDG/B4GALT5/FZD1/FZD7/SULF1/PTK7/PAFAH1B1/NOTCH1/MAPK7/DAG1/DVL3/TRIP12/RACGAP1/BAG6/POGLUT1/CLASP1/PHLDA2/NIPBL/CDK1
GO_NUCLEAR_TRANSCRIBED_MRNA_CATABOLIC_PROCESS	go nuclear transcribed mrna catabolic process	170	-0.375279	-1.52346	0.00136206	0.0155185	0.0118217	3191	tags=46%, list=24%, signal=35%	RPL22/RPS14/CNOT8/RPLP1/RPS24/RPL41/CTIF/PCID2/RPS23/RPS18/EXOSC7/RPL7/RPLP2/RPL37A/RPS19/RPS12/RPL10/RPL12/RPS6/RPL9/EXOSC2/RPL13/RPL35A/RPL21/RPS10/RPL30/RPL27A/RPS4X/RPL36A/RPS11/RPL39/RPS17/RPS27/RPSA/RPL37/RPS15/LSM2/RPS3A/RPS29/RPL6/RPS8/PRPF18/WDR61/RPL7A/DCPS/RPS15A/RPL23/UBA52/LSM5/RPL29/RPS5/RPL15/RPS9/RPL8/RPS3/RPL32/RPS25/RPL14/RPL24/RPS27A/RPS16/RPL10A/RPL11/RPS21/RPL31/LSM7/RPL36/RP…
GO_REGULATION_OF_MUSCLE_ADAPTATION	go regulation of muscle adaptation	70	0.496674	1.77972	0.00136331	0.0155185	0.0118217	2345	tags=36%, list=18%, signal=30%	IGF1/FOXO1/RGS2/IGFBP5/TNFRSF1A/ATP2A2/TNNC1/PPP3CA/MEF2A/RGS4/NOTCH1/P2RX4/SLC9A1/DAG1/TNNT1/TNFRSF1B/LMNA/JARID2/FOXO3/G6PD/AGT/TNNI1/PRKCA/MYOG/PARP1
GO_TERTIARY_GRANULE_LUMEN	go tertiary granule lumen	50	0.533054	1.78002	0.00139712	0.0158745	0.0120929	1792	tags=32%, list=14%, signal=28%	MMP9/CXCL1/CTSD/TNFAIP6/TIMP2/HP/PTPN6/CYFIP1/QPCT/CSTB/QSOX1/CNN2/CANT1/LYZ/CTSH/ALDOA
GO_LIPID_EXPORT_FROM_CELL	go lipid export from cell	36	0.591432	1.83751	0.00141688	0.016056	0.0122311	1013	tags=28%, list=8%, signal=26%	SPP1/TAC1/TNFSF11/TNFRSF11A/P2RX7/INHBA/C1QTNF1/TMF1/P2RX4/GAL
GO_ESTABLISHMENT_OF_ORGANELLE_LOCALIZATION	go establishment of organelle localization	352	0.32556	1.42392	0.00141821	0.016056	0.0122311	2769	tags=32%, list=21%, signal=26%	GJA1/GEM/MYO1D/HIF1A/FHOD1/F5/ATP6AP1/MAP1S/SEH1L/FGR/SEC24A/COPG1/TCIRG1/LYN/ATM/IL4R/ABCE1/GOLGA2/KIF1B/GBF1/HMOX1/NUP62/ITGA4/SERPINA1/PAFAH1B1/STXBP2/WIPI1/MYH9/GAB2/CSNK1D/SEC24C/SEC31A/SDAD1/ACTR2/MYO6/MYO1F/KIF3B/NUSAP1/LAMP1/SEC23A/RAB27A/SEC16A/ACTN4/BICD2/EZR/CD300A/SEC24D/GORASP1/DYNC1H1/TRIM58/NEFH/CLASP1/HNRNPU/RAC2/TRAPPC10/YKT6/CLN3/RASGRP1/MYO1E/TMED10/KPNB1/UBXN2B/CEP83/FCER1G/AP…
GO_PEPTIDE_BINDING	go peptide binding	262	0.343758	1.47008	0.0014271	0.0161162	0.012277	2048	tags=25%, list=15%, signal=22%	CEMIP/SORL1/APOE/ANPEP/LRP1/HLA-DQA1/TREM2/ERAP2/HLA-DPA1/CLU/HLA-DQB1/TLR2/CALR/CLSTN1/LILRB2/CD74/POM121C/ITGB2/TNPO1/SEC61A1/PCSK5/PPIF/MSR1/LBP/INHBA/KDELR2/KDELR3/PPP3CA/KDELR1/BACE1/MARCO/DHCR24/PPIC/FURIN/ENPEP/TPP1/ACVR1/GRIA2/CD14/POM121/RANBP6/TAPBP/HSPG2/HLA-DRB1/KPNA3/MAML1/HLA-DRA/EPHB2/TLR1/NUP98/KPNA2/KPNA6/KPNB1/NKTR/TRHDE/SLC7A5/PICALM/PRNP/TMEM158/NUP153/KPNA1/RELA/PTGES/ADNP/LD…
GO_REGULATION_OF_METALLOPEPTIDASE_ACTIVITY	go regulation of metallopeptidase activity	16	0.724945	1.87518	0.00142867	0.0161162	0.012277	435	tags=31%, list=3%, signal=30%	SORL1/LRP1/TIMP1/TIMP2/STAT3
GO_DEPHOSPHORYLATION	go dephosphorylation	344	0.328303	1.43087	0.00143651	0.0161628	0.0123125	3178	tags=34%, list=24%, signal=27%	CDKN3/IGFBP3/FBP1/ACP5/MYO1D/ATP1A1/PTPRC/NT5DC2/DUSP1/LILRB2/NCKAP1L/PHACTR4/SSH1/PTP4A1/RCAN1/PDGFRB/PTBP1/PTPRG/LPIN2/PTPN6/PTPRD/ALPL/PPP3CA/SEMA4D/TGFB1/INPP5D/YWHAE/CDC25B/GBA/PLEK/PHACTR2/PTPN22/CABIN1/PPP1R12A/MGAT5/MTMR6/PPP1R15A/CD300A/PTPRO/MYH6/GSK3B/SGPP1/ACP2/FKBP15/JAK2/INPPL1/PPP6R2/FARP1/MTMR9/GNAI2/SMPD1/INPP5F/PPP2R1A/PPP2CA/PTPRM/PPP6R1/PTPN13/THNSL2/CDC25A/TIPRL/FBXW11/SMG5/C…
GO_REGULATION_OF_LEUKOCYTE_CHEMOTAXIS	go regulation of leukocyte chemotaxis	109	0.430527	1.66197	0.00143795	0.0161628	0.0123125	1832	tags=32%, list=14%, signal=28%	CCL3/VEGFC/ADAM10/GREM1/SLAMF8/CALR/SERPINE1/DUSP1/CD74/NCKAP1L/LYN/CCL4/MPP1/CXCL8/LBP/C5AR1/CCL2/CXCL12/CCL5/CCR1/THBS4/OXSR1/CAMK1D/C3AR1/GPR18/CXCL13/ADAM17/RAC2/SLC8B1/CCL21/CSF1R/RAC1/TRPV4/IL6/PTK2B
GO_MATERNAL_PLACENTA_DEVELOPMENT	go maternal placenta development	31	0.607308	1.82938	0.00144902	0.0162581	0.0123851	1785	tags=32%, list=13%, signal=28%	SPP1/JUNB/GJA1/VDR/CTSB/PTGS2/AKT1/MEN1/LIF/BSG
GO_RESPONSE_TO_GRAVITY	go response to gravity	10	0.791442	1.79995	0.00145481	0.0162938	0.0124123	495	tags=40%, list=4%, signal=39%	FOS/PKM/SPARC/PTAFR
GO_SENSORY_ORGAN_MORPHOGENESIS	go sensory organ morphogenesis	211	0.368234	1.52911	0.00146298	0.0163562	0.0124598	1023	tags=13%, list=8%, signal=12%	COL5A2/COL5A1/MAN2A1/SIX3/COL11A1/GLI3/HIF1A/ZIC1/ALDH1A3/ROR2/SOX9/PHACTR4/STAT3/THY1/STRA6/MFAP2/MEIS1/TENM3/NOTCH2/PTK7/ARID1A/TUG1/FAT1/EFEMP1/ABR/MYO6/CHD7/TCAP
GO_REGULATION_OF_LEUKOCYTE_ADHESION_TO_VASCULAR_ENDOTHELIAL_CELL	go regulation of leukocyte adhesion to vascular endothelial cell	26	0.636527	1.86195	0.00148306	0.0165512	0.0126084	2276	tags=46%, list=17%, signal=38%	ITGB2/ICAM1/SELE/PTAFR/CXCL12/ITGA4/IRAK1/SELP/CCL21/IL6/RELA/ALOX5
GO_REPLACEMENT_OSSIFICATION	go replacement ossification	24	0.64317	1.84216	0.00152496	0.0169885	0.0129416	2021	tags=46%, list=15%, signal=39%	COL1A1/FOXC1/MMP14/ALPL/CSGALNACT1/MMP13/INPPL1/COL13A1/NAB2/MEF2D/MEF2C
GO_PROTEIN_PHOSPHORYLATED_AMINO_ACID_BINDING	go protein phosphorylated amino acid binding	48	0.543861	1.81131	0.001528	0.0169923	0.0129444	3156	tags=50%, list=24%, signal=38%	FGR/HCK/SOCS3/PTPN6/RASA1/SHC1/SAMSN1/GRB2/ABL1/YWHAE/PFN1/SCAF8/RTF1/LDLRAP1/ARRB1/PIK3R2/SH3BP2/MAPK1/VAV1/CBLC/NEDD4/PIK3R3/CRKL/YES1
GO_OXIDOREDUCTASE_ACTIVITY_ACTING_ON_THE_CH_CH_GROUP_OF_DONORS_NAD_OR_NADP_AS_ACCEPTOR	go oxidoreductase activity acting on the ch ch group of donors nad or nadp as acceptor	23	-0.668675	-1.91466	0.00154304	0.0171291	0.0130487	1506	tags=43%, list=11%, signal=39%	DECR1/PTGR2/BLVRA/BDH2/AKR1C1/AKR1C2/BLVRB/AKR1C3/TM7SF2/PECR
GO_NEGATIVE_REGULATION_OF_RESPONSE_TO_EXTERNAL_STIMULUS	go negative regulation of response to external stimulus	313	0.335945	1.46401	0.00154796	0.0171533	0.0130671	1577	tags=20%, list=12%, signal=18%	SPP1/APOE/SEMA3A/FAP/PLAU/GJA1/TNFAIP6/SEMA5A/SERPINE2/IGF1/ACP5/NUCB2/GREM1/SLAMF8/PTPRC/SERPINE1/DUSP1/PLXNA3/LILRB1/GRN/SEMA3C/ROBO1/PLAUR/TNFRSF1A/THBD/PROS1/HTRA1/CCL2/SOCS3/AOAH/BACE1/SH2B3/PBK/CHD8/C1QTNF1/SAA1/SEMA4D/ABR/SIRPA/VSIG4/NOTCH1/PDGFRA/GBA/MAPK7/A2M/TNFAIP3/APPL2/HLA-DRB1/TNFRSF1B/NR1D1/GPR18/CXCL13/HGF/PTPRO/CLASP1/HMGCR/VPS35/LILRA2/TRIB1/IRAK3/ARRB2/SOCS5
GO_CELL_MIGRATION_INVOLVED_IN_HEART_DEVELOPMENT	go cell migration involved in heart development	15	0.730372	1.85407	0.00155802	0.0172344	0.0131289	982	tags=33%, list=7%, signal=31%	SEMA3C/PDGFRB/ENG/NOTCH1/DCHS1
GO_POSITIVE_REGULATION_OF_PROTEIN_EXIT_FROM_ENDOPLASMIC_RETICULUM	go positive regulation of protein exit from endoplasmic reticulum	11	0.787099	1.84686	0.00157294	0.0173688	0.0132313	1420	tags=45%, list=11%, signal=41%	SORL1/TMEM30A/EDEM1/SEC16A/TM9SF4
GO_CIRCADIAN_RHYTHM	go circadian rhythm	193	0.367654	1.51829	0.001581	0.0174271	0.0132756	2110	tags=25%, list=16%, signal=22%	EGR1/ZFHX3/BHLHE40/SIX3/MAGED1/BHLHE41/NAMPT/PTGDS/SERPINE1/PER3/JUN/NRIP1/TNFRSF11A/GFPT1/TP53/EGR3/TOP1/HS3ST2/USP9X/AHR/CSNK1D/SFPQ/ADCY1/RELB/NR1D1/SETX/TOP2A/MAGEL2/ID2/GSK3B/EP300/MYCBP2/HNRNPU/KDM2A/KLF10/CDK1/JUND/TYMS/KDM5A/PRKDC/HNRNPR/FBXW11/UBE3A/NR1D2/NONO/ATF5/ADORA1/MTA1/USP7
GO_LYMPHOCYTE_DIFFERENTIATION	go lymphocyte differentiation	307	0.336232	1.46348	0.00159107	0.0174917	0.0133249	1832	tags=23%, list=14%, signal=20%	EGR1/VCAM1/SASH3/BCL3/SPI1/GLI3/MERTK/LILRB4/SLAMF8/PTPRC/LILRB2/CD74/NCKAP1L/DOCK2/TCIRG1/SMAD7/ATM/IL4R/MMP14/CTSL/FZD7/STAT3/INHBA/PTPN6/KDELR1/NOTCH2/TP53/EGR3/ZMIZ1/ITGA4/PSAP/ABL1/ZFP36L1/INPP5D/DOCK10/RARA/ZFP36L2/RUNX3/CD28/CHD7/ITPKB/CD4/BCL6/CLPTM1/PTPN22/RELB/PNP/CD8A/GPR18/ADAM17/DROSHA/ID2/MAFB/MS4A1/EP300/LIG4/RASGRP1/ATP7A/SOCS5/RBPJ/ADAM8/FCER1G/AP3B1/SATB1/BCL11B/PRKDC/DCLRE1C/IL…
GO_RESPONSE_TO_X_RAY	go response to x ray	28	0.624354	1.83368	0.00159244	0.0174917	0.0133249	2103	tags=46%, list=16%, signal=39%	CDKN1A/HMGA2/ATM/THBD/TP53/CASP3/TP53BP1/CCND1/LIG4/NIPBL/MSH2/SFRP1/BLM
GO_PHOSPHATIDYLINOSITOL_PHOSPHATE_BINDING	go phosphatidylinositol phosphate binding	128	0.416271	1.63857	0.0016009	0.0175462	0.0133664	3057	tags=42%, list=23%, signal=33%	PHLDA1/CAPG/FZD7/GBF1/ASAP1/GAP43/TPCN1/DENND1B/WIPI1/ARAP2/GAB2/ATP13A2/KCNJ2/FCHSD2/SLC9A1/PLEKHA1/PLEK/PFN1/OSBPL8/ARAP1/AKT1/PLEKHB2/RACGAP1/SNX24/PHLDA2/LAPTM4B/PLA2G4A/PLEKHA4/ZFYVE16/SNX27/ADAP2/GOLPH3/PICALM/MYO10/MAPKAP1/FLII/LDLRAP1/PLEK2/SVIL/SH3PXD2A/MYO1B/OGT/SDCBP/SNX19/TTPAL/ARFIP1/GOLPH3L/IQGAP1/ACTN2/ZFYVE26/ATG2B/FERMT2/KIF16B/KRIT1
GO_DECIDUALIZATION	go decidualization	22	0.674048	1.87261	0.001603	0.0175462	0.0133664	1785	tags=41%, list=13%, signal=35%	SPP1/JUNB/GJA1/VDR/CTSB/PTGS2/MEN1/LIF/BSG
GO_POSITIVE_REGULATION_OF_GRANULOCYTE_CHEMOTAXIS	go positive regulation of granulocyte chemotaxis	26	0.634064	1.85475	0.0016089	0.0175801	0.0133922	1977	tags=46%, list=15%, signal=39%	CD74/NCKAP1L/CXCL8/LBP/C5AR1/THBS4/CAMK1D/C3AR1/RAC2/CCL21/RAC1/CXCR2
GO_POSITIVE_REGULATION_OF_POSTTRANSCRIPTIONAL_GENE_SILENCING	go positive regulation of posttranscriptional gene silencing	21	0.682381	1.8695	0.00162175	0.0176839	0.0134713	1915	tags=48%, list=14%, signal=41%	ZFP36/STAT3/EIF4G1/TP53/TGFB1/DDX5/PUM2/AGO2/IL6/PUM1
GO_REGULATION_OF_PEPTIDYL_THREONINE_PHOSPHORYLATION	go regulation of peptidyl threonine phosphorylation	35	0.594039	1.83074	0.00162841	0.0176839	0.0134713	821	tags=20%, list=6%, signal=19%	CEMIP/CHI3L1/SMAD7/EIF4G1/APP/CAB39/TGFB1
GO_NEURON_RECOGNITION	go neuron recognition	40	0.561538	1.79318	0.00162926	0.0176839	0.0134713	752	tags=22%, list=6%, signal=21%	SEMA3A/CXCR4/SEMA5A/ROBO1/EPHA3/CRTAC1/GAP43/APP/CASP3
GO_REGULATION_OF_CALCIUM_ION_TRANSPORT	go regulation of calcium ion transport	206	0.364971	1.5154	0.00162967	0.0176839	0.0134713	1896	tags=24%, list=14%, signal=21%	CEMIP/CCL3/CXCR4/GJA1/GEM/ATP1B1/LILRB2/LILRB1/LYN/ICAM1/CCL4/THY1/PDE4B/PDGFRB/CCL2/P2RX7/CXCL12/PTPN6/CCL5/SLC30A1/CCR1/CORO1A/TRPV2/ABL1/ATP2B1/PTGS2/RGS4/YWHAE/P2RX4/CHD7/SLC9A1/CD4/ATP2A1/HSPA2/EHD3/CAPN3/STIM1/HOMER1/LILRA2/ARRB2/HOMER3/SLC8B1/G6PD/GNAI2/MYO5A/PRNP/PTK2B/PRKACA/PRKCE
GO_ANTIGEN_PROCESSING_AND_PRESENTATION_OF_PEPTIDE_ANTIGEN	go antigen processing and presentation of peptide antigen	175	0.372645	1.5288	0.00163714	0.0177343	0.0135097	1382	tags=21%, list=10%, signal=19%	FCGR1B/CTSD/IFI30/HLA-DQA1/TREM2/ERAP2/FCGR1A/HLA-DPA1/HLA-DQB1/ITGAV/CALR/SEC24A/CANX/CD74/CTSL/AP1B1/PDIA3/HLA-DQB2/SEC24C/SEC31A/HLA-DMB/PIKFYVE/KIF3B/PSMD3/SLC11A1/SEC23A/TAPBP/HLA-DMA/HLA-DRB1/PSME4/RACGAP1/KIF11/SEC24D/HLA-DRA/KLC1/DYNC1H1/CAPZA1
GO_PROTEIN_HYDROXYLATION	go protein hydroxylation	19	0.688932	1.84277	0.00164578	0.0177971	0.0135575	882	tags=32%, list=7%, signal=30%	PLOD2/PLOD1/P4HA1/P4HB/OGFOD1/PLOD3
GO_DNA_BINDING_TRANSCRIPTION_FACTOR_BINDING	go dna binding transcription factor binding	295	0.330348	1.43378	0.00165987	0.0179186	0.0136501	2124	tags=25%, list=16%, signal=22%	FOS/BHLHE40/BHLHE41/SPI1/HIF1A/CALR/EGR2/MYC/VDR/TLE3/SOX9/JUN/NRIP1/STAT3/TCERG1/NOTCH2/CTBP1/MTDH/HDAC7/ARID1A/CEBPB/PRKCB/NCOA6/TCF4/TMF1/WIPI1/YWHAH/MEF2A/TP53BP1/CBX5/TP53BP2/WBP2/GTF2I/HMGA1/SMARCA4/MED13/NR4A2/NCOR2/DDX5/TRIP12/ACTN4/NCAPG2/CNOT1/ARID5A/ID2/ZMYND8/NCOA1/GSK3B/EP300/SKI/CRTC3/ASXL1/NSD1/MED1/RBPJ/JUND/MDFIC/FUS/PKN1/TCF12/SMARCB1/HCFC1/MEF2D/MMS19/CHD4/JMJD1C/MED12/RELA/MEF…
GO_CORTICAL_ACTIN_CYTOSKELETON_ORGANIZATION	go cortical actin cytoskeleton organization	33	0.590361	1.80596	0.00166274	0.0179187	0.0136501	2054	tags=42%, list=16%, signal=36%	FHOD1/CALR/EPB41L3/NCKAP1L/TLN1/FMNL1/EPB41L1/PLEK/RACGAP1/EZR/EPB41L2/PDCD6IP/ECT2/ARF6
GO_HEART_DEVELOPMENT	go heart development	467	0.30878	1.38768	0.00166927	0.0179582	0.0136803	2221	tags=25%, list=17%, signal=22%	COL5A1/CXADR/GJA1/GAA/KCNK2/COL11A1/ADAMTS1/EMILIN1/IGF1/GLI3/HIF1A/ELN/GREM1/FN1/FOXC1/CALR/BASP1/RGS2/SEMA3C/LOX/CDKN1A/SMAD7/ROBO1/PCSK5/SOX9/ATM/TNFRSF1A/LTBP1/FZD1/JUN/FZD7/STRA6/AP1B1/PDGFRB/ENG/SPARC/TNNC1/MYL2/COL3A1/MEIS1/NOTCH2/TP53/FLRT2/ZMIZ1/DYNC2H1/PTK7/ARID1A/SHC1/NCOA6/CASP3/MICAL2/PLXND1/MEF2A/ZFP36L1/PDLIM7/TGFB1/CSRP3/RGS4/RARA/HEG1/NOTCH1/PIM1/RBM15/CHD7/ACVR1/PDGFRA/SLC9A1/DC…
GO_NEGATIVE_REGULATION_OF_INTRACELLULAR_PROTEIN_TRANSPORT	go negative regulation of intracellular protein transport	34	-0.586496	-1.82733	0.00169075	0.0181432	0.0138212	1243	tags=26%, list=9%, signal=24%	SP100/ANGPT1/PKIG/TXN/DMTN/ITGB1BP1/CD36/APOD/ADIPOQ
GO_CORTICAL_CYTOSKELETON_ORGANIZATION	go cortical cytoskeleton organization	54	0.526044	1.77889	0.0016927	0.0181432	0.0138212	2074	tags=39%, list=16%, signal=33%	FHOD1/CALR/EPB41L3/NCKAP1L/TLN1/PAFAH1B1/FMNL1/EPB41L1/PLEK/RACGAP1/RHOG/RHOB/EZR/RAC2/EPB41L2/PDCD6IP/RAC1/TRPV4/ECT2/ARF6/RND3
GO_PLATELET_DERIVED_GROWTH_FACTOR_RECEPTOR_BETA_SIGNALING_PATHWAY	go platelet derived growth factor receptor beta signaling pathway	13	0.753818	1.84204	0.00169744	0.0181432	0.0138212	734	tags=31%, list=6%, signal=29%	LRP1/LOX/PDGFRB/ABL1
GO_VIRAL_GENOME_REPLICATION	go viral genome replication	108	-0.43506	-1.64719	0.00169958	0.0181432	0.0138212	828	tags=18%, list=6%, signal=17%	LAMTOR5/PPIH/OAS3/PPIE/GAS6/PHB/OAS2/IFIT5/BST2/ISG20/CCL8/IFI27/SLPI/OAS1/OASL/MX1/IFIT1/ISG15/RSAD2
GO_ALCOHOL_METABOLIC_PROCESS	go alcohol metabolic process	317	-0.322209	-1.4099	0.00170319	0.0181432	0.0138212	1291	tags=15%, list=10%, signal=13%	SPR/TTR/FGF2/CAT/EPHX2/ADH1A/SULT1A2/ALDH2/ALDH1A2/AKR7A2/FGF1/ALDH3A2/COQ3/DPM1/GK2/FDPS/QDPR/SOD1/DHRS4/NFYB/VLDLR/APOB/ACACB/LIPE/RBP4/AKR1C1/FDFT1/IMPA2/SULT1A1/ADH5/DHRS3/RETSAT/LEPR/AKR1C2/OSBPL1A/ACADL/AKR1C3/BMP5/TM7SF2/PECR/PCK1/AKR1B10/LEP/GPD1/ADH1C/ADH1B
GO_PROTEIN_LOCALIZATION_TO_NUCLEUS	go protein localization to nucleus	231	0.351674	1.47507	0.00170588	0.0181432	0.0138212	2499	tags=33%, list=19%, signal=27%	TFRC/SIX3/MAGED1/BCL3/GLI3/COL1A1/LILRB4/ZIC1/CALR/POM121C/CDKN1A/TNPO1/SOX9/STAT3/PPP3CA/NUP62/TP53/E2F3/APPL1/PTGS2/TGFB1/ATP13A2/CCT6A/YWHAE/BARD1/PIKFYVE/IPO7/FLNA/POM121/RANBP6/HEATR3/APPL2/OSBPL8/ELAVL1/AKT1/HCLS1/KPNA3/LMNA/NOL8/SIX2/MAVS/BAG3/GSK3B/NUP98/HNRNPU/HYAL2/CDK1/KPNA2/JAK2/KPNA6/MED1/KPNB1/NUP155/FAM53B/MDFIC/LIF/MBTPS1/NUP153/KPNA1/EIF2AK3/AGT/NUP93/ECT2/NUP107/IPO9/NUP85/PRKCD…
GO_REGULATION_OF_PROTEIN_KINASE_A_SIGNALING	go regulation of protein kinase a signaling	21	-0.664701	-1.86194	0.00170672	0.0181432	0.0138212	561	tags=24%, list=4%, signal=23%	AIP/AKAP1/AKAP12/PRKAR2B/ADIPOQ
GO_OLFACTORY_RECEPTOR_ACTIVITY	go olfactory receptor activity	41	-0.558502	-1.8011	0.00175191	0.0185921	0.0141632	4628	tags=66%, list=35%, signal=43%	OR2B6/OR10H1/OR3A3/OR2F1/OR7E24/OR2B2/OR1E3/OR1D2/OR10C1/OR1G1/OR2F2/OR12D3/OR1F1/OR5I1/OR7A17/OR2H1/OR52A1/OR7C2/OR2C1/OR51E2/OR7A5/OR2J3/OR10J1/OR2S2/OR10H3/OR6A2/OR1D5
GO_REGULATION_OF_HOMOTYPIC_CELL_CELL_ADHESION	go regulation of homotypic cell cell adhesion	26	0.630134	1.84325	0.00177068	0.0187597	0.0142908	708	tags=35%, list=5%, signal=33%	SERPINE2/TNFSF11/LYN/PLAUR/PDPN/CCL5/ANK3/SH2B3/C1QTNF1
GO_CARDIAC_MUSCLE_TISSUE_DEVELOPMENT	go cardiac muscle tissue development	182	0.366848	1.50889	0.00178609	0.018891	0.0143908	1704	tags=25%, list=13%, signal=22%	CXADR/GJA1/KCNK2/COL11A1/IGF1/GREM1/FOXC1/CALR/RGS2/SMAD7/FZD7/PDGFRB/ENG/TNNC1/MYL2/MEIS1/ARID1A/MEF2A/TGFB1/CSRP3/RGS4/RARA/HEG1/NOTCH1/PIM1/CHD7/ACVR1/PDGFRA/SLC9A1/NEB/TCAP/LMNA/JARID2/MAML1/UBE4B/MYH6/ID2/HNRNPU/CDK1/ZMPSTE24/ARRB2/MED1/RBPJ/G6PD/SGCD
GO_ADAPTIVE_IMMUNE_RESPONSE	go adaptive immune response	366	0.326619	1.4318	0.0017989	0.0189685	0.0144499	1918	tags=23%, list=14%, signal=20%	FCGR1B/TFRC/C7/HLA-DQA1/ERAP2/SASH3/BCL3/HLA-DPA1/CLU/C2/HLA-DQB1/LILRB4/CFI/C4A/ALCAM/PTPRC/LILRB2/CD74/LILRB1/TCIRG1/SMAD7/LYN/ICAM1/C1RL/PAXIP1/IL4R/CTSL/STAT3/CSK/TNFRSF11A/P2RX7/PTPN6/KDELR1/HLA-DQB2/C1R/PRKCB/SAMSN1/DENND1B/TGFB1/INPP5D/IL1R1/TP53BP1/HLA-DMB/LILRB3/CD28/CD4/LAIR1/SLC11A1/BCL6/TNFAIP3/RAB27A/HPRT1/HLA-DMA/C3/HLA-DRB1/TNFRSF1B/RELB/SUPT6H/CD8A/IGLL5/CXCL13/HLA-DRA/RNF19B/ADAM…
GO_MATERNAL_PROCESS_INVOLVED_IN_FEMALE_PREGNANCY	go maternal process involved in female pregnancy	57	0.508832	1.74534	0.00179958	0.0189685	0.0144499	2766	tags=37%, list=21%, signal=29%	SPP1/JUNB/GJA1/RGS2/VDR/CTSB/PTGS2/AKT1/MEN1/PAM/KPNA6/MED1/LIF/BSG/ITGA3/PPARD/UBE2A/PTN/APOL2/DAZAP1/MAPK1
GO_CYTOCHROME_COMPLEX_ASSEMBLY	go cytochrome complex assembly	20	-0.671814	-1.84306	0.00180249	0.0189685	0.0144499	3815	tags=80%, list=29%, signal=57%	COA1/TACO1/OXA1L/CYBA/COX15/HCCS/UQCC1/COX17/COX16/UQCR10/BCS1L/SCO2/UQCRB/COA4/SURF1/COA3
GO_REGULATION_OF_MICROGLIAL_CELL_ACTIVATION	go regulation of microglial cell activation	15	0.726035	1.84307	0.00181019	0.0190176	0.0144872	365	tags=33%, list=3%, signal=32%	CCL3/TREM2/PTPRC/GRN/ATM
GO_CELLULAR_NITROGEN_COMPOUND_CATABOLIC_PROCESS	go cellular nitrogen compound catabolic process	475	-0.30429	-1.37971	0.00181983	0.0190869	0.0145401	3257	tags=36%, list=25%, signal=28%	GTPBP2/NPM1/DNASE2B/RNASEH2B/RPL22/RPS14/FMR1/PDE9A/CNOT8/PCBP4/PSMC3/ENTPD6/QPRT/PKP3/RPLP1/ST20/PPP1R8/RPS24/RPL41/CTIF/PCID2/DDX49/NUP214/RPS23/RPS18/EXOSC7/RPL7/PSMC1/RPLP2/PSMA1/RPL37A/METTL3/RPS19/RPS12/FXR1/RPL10/PSMD7/HNRNPC/RPL12/ZPR1/ANP32A/UBB/RPS6/HAL/UBC/APOBEC1/BHMT/APOBEC3F/RPL9/RBM7/EXOSC2/RPL13/RPL35A/RPL21/RPS10/GDNF/UNG/RPL30/RPL27A/RPS4X/DNPH1/RPL36A/RPS11/RPL39/RPS17/RPS27/RP…
GO_CELLULAR_RESPONSE_TO_AMYLOID_BETA	go cellular response to amyloid beta	38	0.58693	1.8419	0.00185034	0.0193745	0.0147591	1409	tags=34%, list=11%, signal=31%	GJA1/VCAM1/LRP1/NAMPT/TREM2/IGF1/ICAM1/BACE1/ITGA4/APP/ABCC1/GSK3B/FOXO3
GO_COPI_COATED_VESICLE_MEMBRANE	go copi coated vesicle membrane	14	0.736394	1.81814	0.00185739	0.0194159	0.0147907	1377	tags=50%, list=10%, signal=45%	COPG1/ARCN1/KDELR2/KDELR3/KDELR1/COPB1/TMED3
GO_SMALL_NUCLEAR_RIBONUCLEOPROTEIN_COMPLEX	go small nuclear ribonucleoprotein complex	50	-0.515999	-1.73165	0.0018611	0.0194224	0.0147956	1942	tags=38%, list=15%, signal=33%	SNRPB/USP39/LSM2/PRPF18/LSM8/SNRPB2/SNRPC/TXNL4B/LSM5/SNRPD3/SNRPG/SNRPF/SF3B5/PPIH/LSM7/LSM3/LSM6/SNRPD2/SNRPE
GO_CRANIAL_NERVE_DEVELOPMENT	go cranial nerve development	42	0.564581	1.82206	0.00186483	0.019429	0.0148006	1392	tags=24%, list=11%, signal=21%	SEMA3A/SLC1A3/GLI3/EGR2/PLXNA3/TCIRG1/NAV2/CHD7/EPHB2/MAFB
GO_FILOPODIUM	go filopodium	87	0.463069	1.72226	0.00188211	0.0195522	0.0148945	2113	tags=33%, list=16%, signal=28%	CXADR/VCAM1/ENAH/ACTA1/ITGAV/OSBPL3/ARL4C/PDPN/FSCN1/GAP43/FAT1/APP/MSN/VASP/MYO6/CYFIP1/DAG1/LCP1/EZR/TUBB3/DYNC1H1/INPPL1/FARP1/MYO5A/MYO10/TRPV4/ITGA3/ARF6/DEF6
GO_POSITIVE_REGULATION_OF_COLD_INDUCED_THERMOGENESIS	go positive regulation of cold induced thermogenesis	91	-0.44771	-1.67397	0.00188289	0.0195522	0.0148945	372	tags=11%, list=3%, signal=11%	ACSL1/HADH/LEPR/ACADL/CD36/SLN/LEP/G0S2/FABP4/ADIPOQ
GO_TELENCEPHALON_DEVELOPMENT	go telencephalon development	206	0.362528	1.50525	0.00190923	0.0197875	0.0150738	2221	tags=25%, list=17%, signal=21%	SEMA3A/CXCR4/LAMB1/SIX3/LRP1/GLI3/HIF1A/ALDH1A3/PLXNA3/BCL2A1/ROBO1/SLC38A2/ZEB2/INHBA/ASPM/CXCL12/COL3A1/CRTAC1/ZMIZ1/HERC1/PAFAH1B1/CASP3/SRGAP2/RARA/YWHAE/CHD7/TACC3/SCT/FLNA/HPRT1/BTBD3/CORO1C/EPHB2/LRP8/ID2/NCOA1/GSK3B/GNG12/SKI/NME1/CSF1R/KIF14/BCL11B/ATIC/BTG2/UBA6/ATF5/WNT5A/SECISBP2/FAT4/XRCC1/TSC1
GO_AZUROPHIL_GRANULE_MEMBRANE	go azurophil granule membrane	44	0.540426	1.76558	0.00191187	0.0197875	0.0150738	1565	tags=36%, list=12%, signal=32%	GAA/CKAP4/TMEM30A/LPCAT1/CD68/PSAP/MANBA/ATP11B/FPR1/LAMP1/CMTM6/C3AR1/ATP6V0C/DDOST/NCSTN/LAMP2
GO_NEGATIVE_REGULATION_OF_CATABOLIC_PROCESS	go negative regulation of catabolic process	246	0.353655	1.5012	0.00192959	0.0199381	0.0151884	2478	tags=30%, list=19%, signal=25%	NELL1/SORL1/APOC1/SERPINE2/FBP1/ZFP36/TIMP1/NAMPT/TREM2/TIMP2/OS9/LARP1/HP/STAT3/GOLGA2/SYNCRIP/EIF4G1/HMOX1/NPC1/TP53/PBK/HERC1/CTSA/WDR6/FURIN/ATP13A2/RGP1/ZDHHC7/RYBP/SLC11A1/FLNA/PTPN22/UBE2J1/ELAVL1/AKT1/BAG6/QSOX1/HGF/HMGCR/NBAS/PABPC1/MYCBP2/HNRNPU/VPS35/CRTC3/IRAK3/LAPTM4B/SMARCC1/MTMR9/HNRNPA0/FUS/MCL1/RELA/EIF4G2/CYP51A1/SNRNP70/ADORA1/SECISBP2/F8A1/SCFD1/USP7/LRPPRC/FOXK2/TSC1/MTMR2/MY…
GO_SH2_DOMAIN_BINDING	go sh2 domain binding	36	0.583896	1.81409	0.00195435	0.0201607	0.015358	3678	tags=64%, list=28%, signal=46%	LILRB1/PTPN6/NUP62/ABL1/DAG1/CCDC88A/JAK2/INPPL1/TRPV4/ARHGAP5/AFAP1/DLC1/SQSTM1/SHCBP1/CTR9/SH2B2/LAT2/NLK/RUFY1/SIT1/KHDRBS1/SYK/KIT
GO_MUSCLE_FILAMENT_SLIDING	go muscle filament sliding	38	0.583788	1.83204	0.00196228	0.0202092	0.015395	2015	tags=45%, list=15%, signal=38%	ACTA1/MYH2/TPM4/TNNI2/TNNC1/MYL2/NEB/TCAP/TNNT1/MYBPC1/MYBPC2/MYH6/MYL1/TNNC2/TPM3/TMOD1/TNNI1
GO_RESPONSE_TO_AXON_INJURY	go response to axon injury	67	0.473403	1.68774	0.00197688	0.0203207	0.0154799	1713	tags=25%, list=13%, signal=22%	SPP1/TNC/KCNK2/LRP1/GRN/LYN/JUN/DPYSL3/GAP43/P2RX4/ARF4/DAG1/LAMB2/CDK1/JAK2/MTR/INPP5F
GO_POSITIVE_REGULATION_OF_LAMELLIPODIUM_ORGANIZATION	go positive regulation of lamellipodium organization	28	0.616177	1.80966	0.00197958	0.0203207	0.0154799	2093	tags=36%, list=16%, signal=30%	AUTS2/FSCN1/WASF2/ACTR2/CORO1C/RAC2/ATP7A/RAC1/ACTR3/PLCE1
GO_POSITIVE_REGULATION_OF_CELL_GROWTH	go positive regulation of cell growth	133	0.413189	1.62821	0.00200599	0.0205581	0.0156608	2421	tags=29%, list=18%, signal=24%	CXCR4/SEMA5A/LRP1/ADAM10/IGF1/S100A9/FN1/SMAD7/MMP14/TNFRSF12A/CXCL12/EIF4G1/MACF1/S100A8/TRPV2/SEMA4D/PAFAH1B1/SYT17/CYFIP1/RPS6KA1/SLC9A1/AKT1/NEDD4L/ADAM17/EFNA5/DDX3X/USP47/ANAPC2/NRP1/PTK2B/ADNP/EIF4G2/SFRP1/GOLGA4/ADNP2/UNC13A/RPS6KA3/SDCBP/CSNK2A1
GO_MRNA_BINDING	go mrna binding	228	0.348407	1.46028	0.00201765	0.0206439	0.0157262	2238	tags=31%, list=17%, signal=26%	ZFP36/CALR/DCP1A/LARP1/RBMS1/RBM47/PKM/SYNCRIP/PTBP1/HNRNPAB/EIF4G1/IGF2BP2/NXF1/TP53/EIF4G3/NXF3/MIR22/ZFP36L1/RBM25/RARA/ZFP36L2/RBM15/SF1/CELF1/DDX5/ELAVL1/CPSF6/G3BP2/QKI/EIF4A3/SCAF8/MECP2/SRSF6/EIF3A/NUP98/PABPC1/KHSRP/HNRNPU/DDX3X/PUM2/SHMT2/LSM14B/NYNRIN/HNRNPK/YTHDF1/ESRP2/HNRNPA0/AGO2/TYMS/FUS/GNL3/AQR/HNRNPR/ILF3/PUM1/CPSF1/PTBP3/EIF4G2/SNRNP70/YTHDF2/ELAVL3/SRRM2/SECISBP2/EIF4A1/LUC7L…
GO_COPII_COATED_ER_TO_GOLGI_TRANSPORT_VESICLE	go copii coated er to golgi transport vesicle	79	0.45811	1.6752	0.00202157	0.0206503	0.015731	3252	tags=44%, list=25%, signal=34%	HLA-DQA1/HLA-DPA1/HLA-DQB1/F5/SEC24A/CD74/GOLGA2/HLA-DQB2/SERPINA1/APP/SEC24C/SEC31A/SEC23A/SEC16A/HLA-DRB1/SEC24D/HLA-DRA/TMED3/SREBF2/TMED10/SEC23B/SEC23IP/TMED7/TMED9/COL7A1/STX5/SREBF1/HLA-DPB1/YIPF5/HLA-DRB4/DDHD2/USO1/CTSZ/SEC13/SEC24B
GO_RESPONSE_TO_MINERALOCORTICOID	go response to mineralocorticoid	28	0.615167	1.8067	0.00205358	0.0209104	0.0159291	920	tags=21%, list=7%, signal=20%	CSN1S1/FOS/FOSB/CDKN1A/ATP2B1/CCND1
GO_PROTON_TRANSPORTING_TWO_SECTOR_ATPASE_COMPLEX	go proton transporting two sector atpase complex	22	0.669845	1.86094	0.0020537	0.0209104	0.0159291	2127	tags=45%, list=16%, signal=38%	ATP6V1B2/ATP6AP1/TCIRG1/ATP6V1A/PPIF/ATP6V0C/ATP6V0D1/ATP6V0A1/ATP6V1H/ATP6AP2
GO_NEGATIVE_REGULATION_OF_PEPTIDE_HORMONE_SECRETION	go negative regulation of peptide hormone secretion	30	-0.594621	-1.82922	0.00207752	0.0210799	0.0160583	1390	tags=30%, list=11%, signal=27%	CHGA/PSMD9/FKBP1B/ENY2/ADRA2A/CRHBP/HADH/INHBB/LEP
GO_NEGATIVE_REGULATION_OF_CARDIAC_MUSCLE_TISSUE_DEVELOPMENT	go negative regulation of cardiac muscle tissue development	30	0.620669	1.83491	0.00207862	0.0210799	0.0160583	1914	tags=33%, list=14%, signal=29%	CXADR/GJA1/KCNK2/RGS2/FZD7/MEIS1/RGS4/JARID2/G6PD/VGLL4
GO_PEPTIDYL_TYROSINE_MODIFICATION	go peptidyl tyrosine modification	323	0.324963	1.41984	0.00208043	0.0210799	0.0160583	2073	tags=24%, list=16%, signal=21%	TREM2/IGF1/FCGR1A/MERTK/GREM1/PTPRC/ROR2/FGR/CD74/ITGB2/KDR/EREG/HCK/LYN/ITGA5/ICAM1/TNFRSF1A/STAT3/CSK/THY1/PDGFRB/SOCS3/PTPN6/EPHA3/CCL5/HTR2A/SH2B3/TP53/SHC1/SAMSN1/SEMA4D/APP/ABL1/EFEMP1/MVP/THBS4/TGFB1/EHD4/ACVR1/PDGFRA/CD4/SLA/CSPG4/TYK2/HCLS1/NCAPG2/ZGPAT/CD300A/PAK2/HGF/ADAM17/EPHB2/LRP8/EFNA5/ROR1/RAP2B/HYAL2/ARRB2/SOCS5/JAK2/MELK/BTC/INPP5F/LIF/PPP2R1A/PPP2CA/CSF1R/NRP1/PRNP/IL6/PTK2B/P…
GO_PROTEIN_COMPLEX_OLIGOMERIZATION	go protein complex oligomerization	170	0.370738	1.51164	0.0020972	0.0212156	0.0161616	1807	tags=24%, list=14%, signal=21%	STEAP4/COL1A2/ALDH1A3/EVL/CD74/RRM2/NACC2/GOLGA2/ADCY8/HGSNAT/TP53/PFKM/KCND3/TDO2/VASP/EHD4/TP53BP1/KCNJ2/SLC9A1/HPRT1/APPL2/EHD3/HLA-DRB1/ELAVL1/CPSF7/CPSF6/G3BP2/TK1/MS4A1/VPS35/HOMER1/SHMT2/CRTC3/TMEM120B/PDCD6IP/KCTD5/FUS/KCTD13/KCTD12/ALDOA/PRNP
GO_REGULATION_OF_RYANODINE_SENSITIVE_CALCIUM_RELEASE_CHANNEL_ACTIVITY	go regulation of ryanodine sensitive calcium release channel activity	19	-0.678358	-1.85701	0.0021178	0.0213811	0.0162878	1820	tags=42%, list=14%, signal=36%	HRC/NOS1/SRI/FKBP1B/GSTM2/CASQ2/CLIC2/PLN
GO_METHYLOSOME	go methylosome	12	-0.77638	-1.8277	0.00212039	0.0213811	0.0162878	1942	tags=67%, list=15%, signal=57%	SNRPB/ERH/SNRPD3/SNRPG/CLNS1A/SNRPF/SNRPD2/SNRPE
GO_PHOSPHOTYROSINE_RESIDUE_BINDING	go phosphotyrosine residue binding	38	0.582066	1.82664	0.00214916	0.0216203	0.01647	3156	tags=50%, list=24%, signal=38%	FGR/HCK/SOCS3/PTPN6/RASA1/SHC1/SAMSN1/GRB2/ABL1/PFN1/LDLRAP1/PIK3R2/SH3BP2/MAPK1/VAV1/CBLC/PIK3R3/CRKL/YES1
GO_PROTEIN_TARGETING_TO_VACUOLE	go protein targeting to vacuole	33	0.584324	1.78749	0.00216024	0.0216203	0.01647	3047	tags=52%, list=23%, signal=40%	SORL1/CLU/MON1B/HGS/M6PR/GCC2/LAMP2/ZFYVE16/AP3B1/HSPA8/VPS13C/NAGPA/VPS37B/AP3D1/NUMA1/VPS37C/NEDD4
GO_REGULATION_OF_NEURON_MIGRATION	go regulation of neuron migration	33	0.584334	1.78752	0.00216024	0.0216203	0.01647	1547	tags=27%, list=12%, signal=24%	SEMA3A/STAT3/COL3A1/FLRT2/SRGAP2/PLXNB2/FLNA/NIPBL/RAPGEF2
GO_SEMAPHORIN_PLEXIN_SIGNALING_PATHWAY	go semaphorin plexin signaling pathway	37	0.579349	1.80056	0.00216232	0.0216203	0.01647	2261	tags=43%, list=17%, signal=36%	SEMA3A/SEMA5A/PLXNA1/PLXNA3/SEMA3C/SEMA4D/PLXND1/PLXNB2/FLNA/PLXNC1/ARHGDIA/SH3BP1/NRP1/RAC1/SEMA3E/NRP2
GO_CELL_AGING	go cell aging	94	0.443363	1.65789	0.0021625	0.0216203	0.01647	1540	tags=27%, list=12%, signal=24%	NAMPT/CALR/VASH1/SERPINE1/CDKN1A/HMGA2/ICAM1/ATM/ENG/MNT/NUP62/TP53/ZMIZ1/ATR/ABL1/MIR22/BCL6/HMGA1/FOXM1/LMNA/LIMS1/ID2/KAT6A/CDK1/ZMPSTE24
GO_REGULATION_OF_CHROMOSOME_ORGANIZATION	go regulation of chromosome organization	273	0.338875	1.45411	0.00216479	0.0216203	0.01647	2939	tags=32%, list=22%, signal=26%	AUTS2/SPI1/MAP1S/SETD5/DUSP1/TNKS2/MYC/DCP2/PAXIP1/ATM/TP53/CTBP1/DNMT1/ATR/HMBOX1/CDC20/CCT6A/TACC3/SFPQ/WBP2/BCL6/HMGA1/SETD1A/SUPT6H/TRIP12/LMNA/JARID2/FEN1/TOP2A/ATAD2B/BRD4/MECP2/LIG4/HNRNPU/SKI/NIPBL/MUC1/ZMPSTE24/NSD1/NAT10/RTF1/LIF/GNL3/KDM5A/DLGAP5/RAD50/BUB1B/SMARCB1/SMG5/GLYR1/PTTG1/MAD1L1/MAPKAPK5/USP7/AKAP8/BCOR/CENPF/MPHOSPH8/XRCC1/TRIM28/CCT3/PARP1/ZNF207/ARRB1/OGT/GNL3L/TPR/CENPE/…
GO_AEROBIC_ELECTRON_TRANSPORT_CHAIN	go aerobic electron transport chain	15	-0.719422	-1.80768	0.00218654	0.0217702	0.0165841	2210	tags=80%, list=17%, signal=67%	COX15/COX5A/COX4I1/COX8A/COX7B/COX6A1/COX7A2L/COX6C/COX7C/COX6B1/NDUFA4/COX5B
GO_PROTEIN_DEPHOSPHORYLATION	go protein dephosphorylation	238	0.34546	1.45686	0.00218948	0.0217702	0.0165841	3282	tags=35%, list=25%, signal=27%	CDKN3/IGFBP3/PTPRC/DUSP1/LILRB2/NCKAP1L/PHACTR4/SSH1/PTP4A1/RCAN1/PDGFRB/PTBP1/PTPRG/PTPN6/PTPRD/PPP3CA/TGFB1/YWHAE/CDC25B/GBA/PHACTR2/PTPN22/CABIN1/PPP1R12A/MGAT5/MTMR6/PPP1R15A/CD300A/PTPRO/MYH6/GSK3B/JAK2/PPP6R2/GNAI2/SMPD1/PPP2R1A/PPP2CA/PTPRM/PPP6R1/PTPN13/CDC25A/TIPRL/FBXW11/CAMTA1/ADORA1/DLC1/PTPN9/HTT/PRKCD/PPM1G/MINPP1/B3GAT3/TSC1/MTMR2/CTDNEP1/PTPRK/SYMPK/DUSP10/EYA2/DMPK/SWAP70/PPP1CA/…
GO_OSTEOCLAST_DEVELOPMENT	go osteoclast development	15	0.717906	1.82243	0.00219021	0.0217702	0.0165841	736	tags=33%, list=6%, signal=32%	TNFSF11/ATP6AP1/LILRB1/NOTCH2/PAFAH1B1
GO_POSITIVE_REGULATION_OF_CATABOLIC_PROCESS	go positive regulation of catabolic process	357	0.324058	1.41628	0.00222518	0.0220828	0.0168223	2348	tags=27%, list=18%, signal=23%	SORL1/APOE/GJA1/TRIB2/LRP1/ZFP36/TREM2/IGF1/FOXO1/AREL1/CLU/HIF1A/LPCAT1/KDR/TNRC6B/SMAD7/SOX9/ATM/LARP1/P2RX7/HMOX1/NNT/HTR2A/MTDH/TPCN1/APP/EDEM1/FURIN/DAB2/ZFP36L1/CDC20/CSNK1D/MSN/ZFP36L2/BARD1/USP5/GBA/SCT/APOC2/TNFAIP3/UFL1/TNFRSF1B/AKT1/BAG6/CNOT1/NEDD4L/EZR/VCP/TBK1/RNF19B/FTO/BAG3/GSK3B/FOXO3/PABPC1/ULK1/KHSRP/VPS35/TRIB1/PLK3/SOCS5/SH3GLB1/DTL/YTHDF1/GIGYF2/CHFR/AGO2/ADAM8/ADAM9/HNRNPR/…
GO_NEGATIVE_REGULATION_OF_GROWTH	go negative regulation of growth	214	0.359354	1.49893	0.00228123	0.0226033	0.0172187	2119	tags=25%, list=16%, signal=22%	SPP1/CXADR/SEMA3A/GJA1/SEMA5A/KCNK2/SERPINE2/FBP1/HIF1A/GREM1/RGS2/PLXNA3/SEMA3C/IGFBP5/CDKN1A/MT1F/ENPP1/SERTAD2/INHBA/MYL2/MEIS1/NOTCH2/TP53/SEMA4D/TGFB1/CAPRIN2/RGS4/NOTCH1/PPT1/BCL6/SMARCA4/MEG3/JARID2/MT1H/MT2A/MT1X/MT1E/GDF15/ARHGAP4/DDX3X/HYAL2/TSPYL2/MT1G/G6PD/PPP2R1A/PPP2CA/NRP1/SIPA1/VGLL4/AGT/BTG1/WNT5A/SFRP1/WFDC1
GO_NEGATIVE_REGULATION_OF_PHOSPHORUS_METABOLIC_PROCESS	go negative regulation of phosphorus metabolic process	444	0.310706	1.38999	0.00231639	0.0229155	0.0174566	1830	tags=22%, list=14%, signal=19%	SORL1/APOE/APOC1/TRIB2/IGFBP3/FBP1/EMILIN1/FOXO1/MYO1D/GREM1/PTPRC/RGS2/LPCAT1/DUSP1/NCKAP1L/MYC/CDKN1A/SMAD7/LYN/PPIF/JUN/STAT3/CSK/THY1/ENPP1/ENG/P2RX7/INHBA/SOCS3/EIF4G1/PTPN6/NNT/NUP62/SH2B3/TP53/PBK/SAMSN1/SEMA4D/ABL1/PAFAH1B1/CASP3/MVP/RASSF2/SIRPA/PMEPA1/TGFB1/RGS4/HEG1/TAOK3/YWHAE/GBA/IPO7/DAG1/PLEK/PHACTR2/PTPN22/FOXM1/TNFAIP3/GADD45B/CABIN1/AKT1/CORO1C/ZGPAT/MGAT5/EZR/DNAJC10/PPP1R15A/C…
GO_APICAL_PLASMA_MEMBRANE	go apical plasma membrane	287	0.334399	1.4456	0.00232961	0.0230099	0.0175285	1810	tags=22%, list=14%, signal=19%	OSMR/SLC39A14/GJA1/KCNK2/ATP1A1/ATP6V1B2/FN1/SLC16A1/ATP1B1/TMEM30A/TCIRG1/ABCC5/ATP6V1A/CTSB/CTSL/PDPN/RAPGEF6/THY1/SLC29A1/PDGFRB/SLCO2B1/ASPM/ADCY8/MTDH/FAT1/SLC4A2/PFKM/ATP2B1/STXBP2/SLC1A1/ENPEP/SLC26A2/MSN/NOTCH1/SLC9A1/RAB27A/ABCC1/KCNK1/CSPG4/EZR/IGFBP2/SLC11A2/ADAM17/ATP6V0D1/PTPRO/ANO1/SLC4A7/HYAL2/SLC2A5/MUC1/ABCC4/RAPGEF2/SLC22A18/ATP7A/SLC38A1/SLC39A8/EMP2/CTSK/SLC7A5/EPCAM/EPS15/TRP…
GO_AMINOGLYCAN_CATABOLIC_PROCESS	go aminoglycan catabolic process	60	0.50486	1.76118	0.00236558	0.0233285	0.0177712	1140	tags=32%, list=9%, signal=29%	CEMIP/CHI3L2/CHI3L1/BGN/VCAN/HPSE/GLB1/GALNS/HGSNAT/SDC3/SDC4/TGFB1/SGSH/SLC9A1/HEXB/IDUA/ACAN/HSPG2/CSPG4
GO_CORECEPTOR_ACTIVITY	go coreceptor activity	39	0.556007	1.76326	0.00237824	0.0234165	0.0178383	1449	tags=33%, list=11%, signal=30%	CXCR4/LRP1/ITGAV/ROR2/ENG/ITGA4/PTK7/CCR5/CD28/CD4/CSPG4/CD8A/ROR1
GO_MUSCLE_TISSUE_DEVELOPMENT	go muscle tissue development	325	0.330562	1.44475	0.00238733	0.0234692	0.0178784	1635	tags=20%, list=12%, signal=18%	FOS/CXADR/EGR1/GJA1/KCNK2/COL11A1/IGF1/ACTA1/ELN/GREM1/FOXC1/CALR/EGR2/RGS2/KLHL41/SEMA3C/LOX/IGFBP5/SMAD7/SOX9/FZD7/STRA6/PDGFRB/ENG/TNNC1/MYL2/COL3A1/MEIS1/PPP3CA/ARID1A/MSC/MEF2A/TGFB1/CSRP3/RGS4/RARA/HEG1/NOTCH1/PIM1/CHD7/ACVR1/PDGFRA/SLC9A1/NEB/TCAP/DDX5/LMNA/JARID2/HIVEP3/MAML1/POGLUT1/UBE4B/MYH6/ID2/HMGCR/EP300/HNRNPU/HOMER1/SKI/CDK1/ZMPSTE24/ARRB2/MED1/RBPJ/G6PD
GO_REGULATION_OF_BIOMINERALIZATION	go regulation of biomineralization	78	0.46613	1.69132	0.00239473	0.0235051	0.0179058	990	tags=22%, list=7%, signal=20%	ANKH/NELL1/CCL3/LTBP3/HIF1A/GREM1/SOX9/ENPP1/P2RX7/ECM1/CCR1/CEBPB/ATP2B1/TGFB1/NOTCH1/ACVR1/BMP2K
GO_AMYLOID_PRECURSOR_PROTEIN_METABOLIC_PROCESS	go amyloid precursor protein metabolic process	61	0.482282	1.68815	0.00240116	0.0235251	0.017921	2013	tags=33%, list=15%, signal=28%	SORL1/APOE/ADAM10/IGF1/CLU/SPON1/LYN/BACE1/DHCR24/APP/CASP3/SOAT1/NCSTN/CLN3/TMED10/AGO2/PICALM/PRNP/RELA/LDLRAP1
GO_REGULATION_OF_NEURAL_PRECURSOR_CELL_PROLIFERATION	go regulation of neural precursor cell proliferation	76	0.452139	1.63125	0.00240428	0.0235251	0.017921	1652	tags=21%, list=12%, signal=19%	SIX3/VEGFC/FOXO1/GLI3/HIF1A/LYN/ASPM/TP53/NOTCH1/FLNA/APPL2/CX3CR1/ID2/FOXO3/SPINT1/GNAI2
GO_FIBRINOLYSIS	go fibrinolysis	25	0.643958	1.8717	0.00241215	0.0235654	0.0179517	456	tags=24%, list=3%, signal=23%	FAP/PLAU/SERPINE1/PLAUR/THBD/PROS1
GO_STEM_CELL_DIFFERENTIATION	go stem cell differentiation	222	0.353928	1.47505	0.00241984	0.0236038	0.0179809	2358	tags=27%, list=18%, signal=22%	SEMA3A/SIX3/SEMA5A/LTBP3/LBH/HIF1A/GREM1/FN1/FOXC1/PTPRC/SOX5/SEMA3C/HMGA2/SOX9/PHACTR4/FZD1/ZEB2/STAT3/TP53/SEMA4D/ABL1/PUS7/ZFP36L2/NOTCH1/ACVR1/PDGFRA/HSPA9/PSMD3/A2M/UFL1/PSME4/SETD1A/JARID2/CORO1C/SOX18/ZNF281/EFNB1/HNRNPU/RBPJ/LIF/EPCAM/PRKDC/NRP1/PSMD1/TCF12/CFL1/PUM1/FOXO4/MEF2C/YTHDF2/SFRP1/CBFB/LDB1/SEMA3E/FAM172A/NRP2/MSX2/SETD2/PSMD14
GO_NEGATIVE_REGULATION_OF_AMYLOID_BETA_FORMATION	go negative regulation of amyloid beta formation	13	0.74147	1.81186	0.00242648	0.0236318	0.0180023	240	tags=38%, list=2%, signal=38%	SORL1/APOE/IGF1/CLU/SPON1
GO_FRUCTOSE_6_PHOSPHATE_METABOLIC_PROCESS	go fructose 6 phosphate metabolic process	12	0.765475	1.84536	0.00243405	0.0236688	0.0180304	1512	tags=58%, list=11%, signal=52%	FBP1/GFPT2/GFPT1/HK3/HK1/PFKM/NFE2L1
GO_RESPONSE_TO_RADIATION	go response to radiation	361	0.318567	1.39696	0.00244842	0.0237717	0.0181088	2701	tags=25%, list=20%, signal=21%	GPR88/FOS/EGR1/BHLHE40/HSPA5/NAMPT/SLC1A3/BCL3/HIF1A/GUCA1A/PTPRC/DUSP1/MYC/CDKN1A/SCARA3/HMGA2/ICAM1/PER3/PAXIP1/ATM/TNFRSF11A/THBD/CXCL12/COL3A1/BACE1/TP53/PBK/ATR/GRB2/APP/CASP3/MAPK13/PTGS2/TP53BP1/CCND1/TSPYL5/AKT1/SMC1A/RHOB/FEN1/UBE4B/ID2/HMGCR/SYNPO/MECP2/SDF4/EP300/LIG4/HYAL2/NIPBL/MEN1/PLK3/ZMPSTE24/PLEKHB1/DTL/USP47/AEN/JUND/PITPNM1/PRKDC/DCLRE1C/CDC25A/MSH2/PIAS1/RELA/ECT2/SFRP1/GPX1/…
GO_REGULATION_OF_MUSCLE_HYPERTROPHY	go regulation of muscle hypertrophy	49	0.520255	1.73474	0.0024581	0.0238288	0.0181523	1227	tags=29%, list=9%, signal=26%	IGF1/FOXO1/RGS2/IGFBP5/TNFRSF1A/PPP3CA/MEF2A/RGS4/NOTCH1/P2RX4/SLC9A1/TNFRSF1B/LMNA/JARID2
GO_ERYTHROCYTE_HOMEOSTASIS	go erythrocyte homeostasis	110	0.413542	1.59309	0.0024839	0.0240417	0.0183145	1779	tags=30%, list=13%, signal=26%	ZFP36/SPI1/HIF1A/NCKAP1L/LYN/STAT3/INHBA/HMOX1/SH2B3/ACIN1/BRD1/CASP3/ZFP36L1/INPP5D/DNASE2/HSPA9/BCL6/ARID4A/UFL1/HCLS1/NCAPG2/SLC11A2/TRIM58/ID2/MAFB/FOXO3/MB/NFE2L1/JAK2/MED1/G6PD/PRKDC/SFXN1
GO_RESPONSE_TO_NERVE_GROWTH_FACTOR	go response to nerve growth factor	48	0.529709	1.76418	0.00252594	0.0243874	0.0185778	2054	tags=27%, list=16%, signal=23%	TAC1/HSPA5/KIF1B/CORO1A/APP/AKT1/KIDINS220/EIF4A3/FOXO3/RAPGEF2/STMN2/UBE3A/ARF6
GO_FC_RECEPTOR_SIGNALING_PATHWAY	go fc receptor signaling pathway	171	0.373572	1.52415	0.00252739	0.0243874	0.0185778	2935	tags=39%, list=22%, signal=30%	FCGR1B/FOS/FCGR3A/FCGR1A/MYH2/PTPRC/FGR/NCKAP1L/HCK/LYN/JUN/FCGR2A/PPP3CA/WASF2/SHC1/GRB2/ABL1/APPL1/GAB2/ELMO1/ACTR2/CYFIP1/PSMD3/NFATC3/APPL2/WIPF1/WIPF2/PSME4/CUL1/VAV3/PAK2/IGLV1-44/CD47/DOCK1/NFKB1/FCER1G/IGLC1/RAC1/MYO10/PSMD1/FBXW11/LCP2/PRKCE/ACTR3/RELA/NFATC1/ACTB/PRKCD/MAP3K1/MAP3K7/ITK/PSMD14/ARPC4/PIK3R2/TAB2/CHUK/SOS1/PIK3CB/MAPK1/VAV1/BAIAP2/ARPC1B/LAT2/PLD2/PIK3CA/PSMD2
GO_EPITHELIAL_TUBE_MORPHOGENESIS	go epithelial tube morphogenesis	271	0.339902	1.4607	0.00253151	0.0243896	0.0185795	2374	tags=27%, list=18%, signal=22%	TNC/CXCR4/MAGED1/GLI3/HIF1A/GREM1/COL4A1/MYC/KDR/VDR/SOX9/PHACTR4/MMP14/FZD1/ZEB2/ENG/NOTCH2/PTK7/ARID1A/ABL1/CASP3/MICAL2/PLXND1/SDC4/TGFB1/PLXNB2/VASP/RARA/ST14/NOTCH1/RBM15/ACVR1/DCHS1/DAG1/TCAP/PRKX/PFN1/DVL3/RHOB/SOX18/SIX2/SPINT1/ETV5/SKI/LMO4/MED1/RBPJ/ESRP2/CTSH/CSF1R/NRP1/KDM5B/CFL1/LUZP1/PRKACA/MED12/CXCR2/AGT/MEF2C/DLC1/WNT5A/SFRP1/FAT4/KRAS/TSC1/CLIC4/SEMA3E/PRKACB/MSX2/BRD2/SETD2/POD…
GO_CARBOHYDRATE_DERIVATIVE_CATABOLIC_PROCESS	go carbohydrate derivative catabolic process	158	0.39717	1.60515	0.00254344	0.0244053	0.0185915	1308	tags=27%, list=10%, signal=25%	CEMIP/CHI3L2/CHI3L1/BGN/NPL/VCAN/HPSE/GLB1/TDG/NUDT11/CTSL/GALNS/PDE4B/AOAH/HGSNAT/GALC/PSAP/RENBP/EDEM3/SDC3/EDEM1/SDC4/NUDT3/TGFB1/MANBA/SGSH/SLC9A1/GBA/HEXB/DPYS/IDUA/HPRT1/ACAN/HSPG2/NAGA/ENPP4/CSPG4/TYMP/ENTPD4/PNP/APOBEC3C/UPP1/MGAT1
GO_NEURON_APOPTOTIC_PROCESS	go neuron apoptotic process	215	0.355268	1.48344	0.00254463	0.0244053	0.0185915	2021	tags=22%, list=15%, signal=19%	APOE/CCL3/HYOU1/LRP1/HSPA5/HIF1A/GRN/UNC5B/ATM/JUN/C5AR1/CCL2/HMOX1/RASA1/BACE1/TP53/CEBPB/CORO1A/APP/CASP3/NAIP/PPT1/PIGT/NR4A2/CX3CR1/TOX3/FOXO3/MECP2/NCSTN/LIG4/ATN1/CLN3/ARRB2/JAK2/G6PD/ADAM8/KIF14/NRP1/MCL1/PRNP/PTK2B/GAPDH/MSH2/BTG2/NONO/ADNP/MEF2C
GO_NEGATIVE_REGULATION_OF_HORMONE_SECRETION	go negative regulation of hormone secretion	49	-0.523462	-1.74702	0.00254481	0.0244053	0.0185915	1390	tags=24%, list=11%, signal=22%	CHGA/PSMD9/FKBP1B/ENY2/ADRA2A/EDN1/CRHBP/NMB/HADH/INHBB/LEP/ADIPOQ
GO_RAB_GTPASE_BINDING	go rab gtpase binding	120	0.411911	1.60037	0.00255724	0.024487	0.0186538	1984	tags=29%, list=15%, signal=25%	TBC1D2/ATP6AP1/MICALL2/TBC1D8B/WDR41/DENND1B/DMXL2/RIN3/RGP1/ERC1/USP6NL/TMEM127/VPS39/BICD2/TBC1D16/GOLGA5/RAB29/ANKRD27/ULK1/WDR44/DENND4C/TBC1D9B/TBC1D2B/MICAL3/MYO5A/TBC1D10B/PICALM/RAC1/GRTP1/DENND4B/RABGAP1/MADD/NDRG1/TBC1D4/DENND5A
GO_NEGATIVE_REGULATION_OF_COAGULATION	go negative regulation of coagulation	48	0.528703	1.76083	0.00256228	0.0244979	0.0186621	944	tags=23%, list=7%, signal=21%	APOE/FAP/PLAU/SERPINE2/SERPINE1/PLAUR/THBD/PROS1/SH2B3/C1QTNF1/PDGFRA
GO_REGULATION_OF_PEPTIDYL_TYROSINE_PHOSPHORYLATION	go regulation of peptidyl tyrosine phosphorylation	221	0.351752	1.46895	0.00260453	0.024864	0.0189409	2073	tags=29%, list=16%, signal=24%	TREM2/IGF1/FCGR1A/GREM1/PTPRC/CD74/ITGB2/EREG/LYN/ITGA5/ICAM1/TNFRSF1A/STAT3/THY1/PDGFRB/SOCS3/PTPN6/CCL5/HTR2A/SH2B3/TP53/SHC1/SAMSN1/SEMA4D/APP/ABL1/MVP/THBS4/TGFB1/EHD4/ACVR1/CD4/CSPG4/HCLS1/NCAPG2/ZGPAT/CD300A/PAK2/HGF/ADAM17/LRP8/EFNA5/RAP2B/HYAL2/ARRB2/SOCS5/JAK2/BTC/INPP5F/LIF/PPP2R1A/PPP2CA/CSF1R/NRP1/PRNP/IL6/PTK2B/PRKCE/AGT/ADNP/ADORA1/IBTK/SFRP1
GO_POSITIVE_REGULATION_OF_PROTEIN_CONTAINING_COMPLEX_ASSEMBLY	go positive regulation of protein containing complex assembly	204	0.352531	1.45761	0.00262472	0.0250186	0.0190587	2072	tags=24%, list=16%, signal=21%	MMP1/MMP3/TFRC/CLEC7A/CLU/EVL/NCKAP1L/HCK/PIEZO1/ICAM1/ATM/FSCN1/EIF4G1/ASAP1/TP53/WASF2/CLIP1/ATR/CORO1A/GRB2/TGFB1/MSN/VASP/ACTR2/FCHSD2/CYFIP1/PLEK/LCP1/PFN1/ARPIN/ICE1/VCP/CKAP5/CXCL13/MAGEL2/CLASP1/GSK3B/MECP2/DDX3X/SH3GLB1/CCL21/PICK1/RPA1/RAC1/PTK2B/PRKCE/ACTR3/ARF6/CDC42EP1
GO_HIGH_DENSITY_LIPOPROTEIN_PARTICLE_REMODELING	go high density lipoprotein particle remodeling	18	0.694796	1.83695	0.00263505	0.0250789	0.0191047	106	tags=17%, list=1%, signal=17%	APOE/APOC1/PLTP
GO_POSITIVE_REGULATION_OF_VASCULATURE_DEVELOPMENT	go positive regulation of vasculature development	165	0.387378	1.57476	0.0026656	0.0252973	0.019271	2069	tags=30%, list=16%, signal=25%	CHI3L1/EGR1/CXCR4/SEMA5A/VEGFC/HIF1A/DDAH1/GREM1/SERPINE1/GRN/ITGB2/KDR/ITGA5/HMGA2/CXCL8/STAT3/C5AR1/ENG/PKM/ECM1/HMOX1/ANGPTL4/MTDH/HDAC7/ITGB8/PRKCB/ABL1/PTGS2/NOTCH1/SRPX2/CYP1B1/C3/SASH1/CX3CR1/RHOB/C3AR1/ADAM12/HGF/STIM1/RAPGEF2/CYBB/AGO2/CTSH/NRP1/PTK2B/CXCR2/PIK3C2A/BTG1/WNT5A
GO_MOTOR_NEURON_AXON_GUIDANCE	go motor neuron axon guidance	25	0.64114	1.86351	0.00266606	0.0252973	0.019271	1804	tags=36%, list=14%, signal=31%	SEMA3A/ALCAM/EGR2/PLXNA3/RHOG/MYCBP2/RAC2/NRP1/RAC1
GO_LYSOSOMAL_PROTEIN_CATABOLIC_PROCESS	go lysosomal protein catabolic process	12	0.761603	1.83602	0.00268646	0.0254524	0.0193892	1565	tags=67%, list=12%, signal=59%	LRP1/PSAP/ATP13A2/GBA/VPS35/CLN3/LAPTM4B/LAMP2
GO_INORGANIC_ION_IMPORT_ACROSS_PLASMA_MEMBRANE	go inorganic ion import across plasma membrane	79	0.453158	1.65709	0.00270138	0.0255157	0.0194374	1810	tags=24%, list=14%, signal=21%	SLC39A14/ATP1A1/KCNJ15/ATP1B1/SLC9A6/SLC30A1/ATP1B3/TRPV2/SLC39A6/SLC12A9/KCNJ2/SLC9A1/SLC31A1/FAM155A/SLC12A7/SLC39A8/KCNJ5/PRNP/TRPV4
GO_POSITIVE_REGULATION_OF_MONOCYTE_DIFFERENTIATION	go positive regulation of monocyte differentiation	10	0.770159	1.75155	0.00270331	0.0255157	0.0194374	1162	tags=60%, list=9%, signal=55%	CD74/JUN/ACIN1/ZFP36L1/CD4/HLA-DRB1
GO_PROTEIN_LOCALIZATION_TO_ENDOPLASMIC_RETICULUM	go protein localization to endoplasmic reticulum	124	-0.40212	-1.56465	0.00270535	0.0255157	0.0194374	3191	tags=57%, list=24%, signal=44%	RPL22/SRP9/RPS14/SPCS2/RPLP1/RPS24/RPL41/RPS23/RPS18/RPL7/GABARAPL2/RPLP2/RPL37A/TRAM1/RPS19/RPS12/RPL10/RPL12/RPS6/SRP14/RPL9/RPL13/RPL35A/RPL21/RPS10/RPL30/RPL27A/RPS4X/RPL36A/RPS11/RPL39/RPS17/SEC62/RPS27/RPSA/DDRGK1/RPL37/RPS15/RPS3A/RPS29/RPL6/RPS8/RPL7A/RPS15A/RPL23/PMM1/UBA52/ANK2/RPL29/RPS5/RPL15/RPS9/RPL8/RPS3/RPL32/RPS25/RPL14/RPL24/RPS27A/RPS16/RPL10A/RPL11/RPS21/RPL31/RPL36/RPS7/RPL38…
GO_IMPORT_ACROSS_PLASMA_MEMBRANE	go import across plasma membrane	133	0.408754	1.61073	0.00271606	0.0255731	0.0194811	1810	tags=23%, list=14%, signal=20%	SLC39A14/SLC36A1/SLC1A3/ATP1A1/KCNJ15/ATP1B1/RGS2/SLC9A6/SLC30A1/ATP1B3/TRPV2/SLC39A6/SLC1A1/RGS4/SLC12A9/KCNJ2/SLC9A1/SLC2A3/SLC31A1/AKT1/SLC5A3/FAM155A/SLC2A5/SLC12A7/SLC2A10/SLC39A8/KCNJ5/SLC7A5/PRNP/TRPV4
GO_CHROMOSOME_CONDENSATION	go chromosome condensation	28	0.606761	1.78201	0.00271959	0.0255731	0.0194811	1527	tags=39%, list=12%, signal=35%	HMGA2/ACIN1/SMC4/NUSAP1/SMC2/NCAPG2/TOP2A/NCAPG/NIPBL/CDK1/NCAPD2
GO_GOLGI_ORGANIZATION	go golgi organization	105	0.428069	1.65097	0.00274998	0.0258202	0.0196693	2791	tags=44%, list=21%, signal=35%	GOLGA2/GBF1/DYNC2H1/COG7/CSNK1D/ARFGEF1/CUL7/USP6NL/MYO18A/SEC16A/EHD3/GOLGA5/GORASP1/CLASP1/RAB29/TMED3/STX16/PI4K2A/GORASP2/GCC2/CDK1/KIFC3/PLK3/GOLGB1/TMED10/UBXN2B/GOLPH3/CSNK1A1/GOLGA8N/SEC23IP/CAMSAP2/TRAPPC8/HTT/TMED7/STX6/TMED9/STX5/GOLGA2P5/TJAP1/NPLOC4/GOLPH3L/MAP2K2/NUMA1/MAPK1/TRAPPC12/SYNE1
GO_SOLUTE_CATION_SYMPORTER_ACTIVITY	go solute cation symporter activity	78	0.46316	1.68054	0.00276034	0.0258787	0.0197139	1667	tags=21%, list=13%, signal=18%	SLC20A1/SLC39A14/SLC36A1/SLC1A3/SLC38A2/SLC1A1/SLC12A9/SLC17A5/SLC33A1/SLC11A2/SLC5A3/SLC4A7/SLC12A7/SLC38A1/SLC2A10/SLC39A8
GO_MRNA_TRANSCRIPTION	go mrna transcription	17	0.687986	1.8052	0.00278035	0.0260152	0.0198179	2701	tags=65%, list=20%, signal=52%	EREG/STAT3/C5AR1/TP53/FLNA/DDX5/SUPT6H/MED1/PPARD/SREBF1/ZBTB1
GO_RAC_PROTEIN_SIGNAL_TRANSDUCTION	go rac protein signal transduction	32	0.580325	1.76859	0.00278584	0.0260152	0.0198179	2368	tags=47%, list=18%, signal=39%	AUTS2/WASF2/ELMO1/TIAM1/CYFIP1/RHOG/SH3BP1/ARHGAP24/RAC2/RAC1/ARHGAP44/ARF6/KRAS/ARHGAP17/OGT
GO_SPECIFIC_GRANULE_LUMEN	go specific granule lumen	56	0.502635	1.71083	0.00279136	0.0260152	0.0198179	1658	tags=32%, list=13%, signal=28%	CHI3L1/CXCL1/CTSD/TIMP2/HPSE/DOCK2/HP/PTPN6/AOC1/CYFIP1/RAB27A/QPCT/QSOX1/CNN2/CANT1/NFKB1/KPNB1/LYZ
GO_SITE_OF_POLARIZED_GROWTH	go site of polarized growth	153	0.381485	1.53538	0.00279245	0.0260152	0.0198179	2389	tags=28%, list=18%, signal=23%	AUTS2/CXADR/LRP1/BASP1/TIMP2/SSH1/THY1/FSCN1/DPYSL3/CRTAC1/ITGA4/GAP43/TRPV2/APP/PAFAH1B1/USP9X/TIAM1/YWHAE/CYFIP1/CTNND1/FLNA/HCLS1/SETX/TUBB3/KLC1/PTPRO/PI4K2A/FRYL/ARHGAP4/FKBP15/STMN2/MYO5A/NRP1/HNRNPR/TRPV4/PTK2B/TRAK1/ITGA3/TSC1/DICER1/ORAI2/TRAK2/LRIG2
GO_REGULATION_OF_ACTIN_FILAMENT_BASED_PROCESS	go regulation of actin filament based process	320	0.323191	1.40864	0.00279564	0.0260152	0.0198179	2394	tags=31%, list=18%, signal=26%	TAC1/SEMA5A/LRP1/ATP1A1/FHOD1/ELN/EVL/NCKAP1L/HCK/ICAM1/ATP2A2/SSH1/CAPG/PDPN/PDE4B/PDGFRB/FSCN1/CXCL12/EPHA3/TNNC1/RASA1/COTL1/NOTCH2/WASF2/CORO1A/GRB2/ABL1/MYH9/SDC4/VASP/RGS4/ACTR2/KCNJ2/FCHSD2/CYFIP1/ARFGEF1/PDGFRA/SLC9A1/NEB/ATP2A1/PLEK/FLNA/PFN1/ARPIN/ARAP1/HCLS1/PPFIA1/RHOG/CCDC88A/RHOB/ARHGDIA/GPM6B/SH3BP1/PAK2/MAGEL2/CLASP1/CAPZA1/SYNPO/EFNA5/ARHGEF10L/CNN2/RAC2/CD47/PAM/CCL21/GPR65/PICK…
GO_PODOSOME	go podosome	23	0.632053	1.79242	0.00281621	0.0261678	0.0199342	2433	tags=61%, list=18%, signal=50%	VCAM1/FSCN1/LPXN/ASAP1/BIN2/ACTR2/LCP1/HNRNPK/ADAM8/VCL/SVIL/SH3PXD2A/TJP1/SH3GL1
GO_LYMPHOCYTE_HOMEOSTASIS	go lymphocyte homeostasis	49	0.5161	1.72089	0.00282226	0.0261852	0.0199474	1275	tags=29%, list=10%, signal=26%	HIF1A/CD74/NCKAP1L/TCIRG1/LYN/P2RX7/CORO1A/ABL1/CASP3/DOCK10/TNFAIP3/PMAIP1/AKT1/CCNB2
GO_ANTIBACTERIAL_HUMORAL_RESPONSE	go antibacterial humoral response	35	-0.576573	-1.80845	0.00288027	0.026684	0.0203274	3197	tags=43%, list=24%, signal=33%	ELANE/PLA2G6/HLA-E/DEFA4/KLK7/BPIFA1/PGC/KLK5/RPL39/TF/RNASE3/ANG/SLPI/CTSG/DEFB1
GO_RESPONSE_TO_CORTICOSTERONE	go response to corticosterone	17	0.687089	1.80285	0.00288938	0.0267289	0.0203616	1409	tags=35%, list=11%, signal=32%	FOS/FOSB/CDKN1A/ATP2B1/CCND1/FOXO3
GO_RESPONSE_TO_ISOQUINOLINE_ALKALOID	go response to isoquinoline alkaloid	28	0.604698	1.77595	0.0029046	0.0268267	0.0204361	850	tags=18%, list=6%, signal=17%	TAC1/FOSB/CXCR4/ADCY8/RGS4
GO_HOMEOSTASIS_OF_NUMBER_OF_CELLS_WITHIN_A_TISSUE	go homeostasis of number of cells within a tissue	26	0.615116	1.79932	0.00290851	0.0268267	0.0204361	885	tags=23%, list=7%, signal=22%	SASH3/SOX9/LIPA/P2RX7/CORO1A/NOTCH1
GO_POSITIVE_REGULATION_OF_LEUKOCYTE_CHEMOTAXIS	go positive regulation of leukocyte chemotaxis	84	0.446731	1.64472	0.00293731	0.0270526	0.0206082	2766	tags=44%, list=21%, signal=35%	CCL3/VEGFC/ADAM10/CALR/SERPINE1/CD74/NCKAP1L/CCL4/CXCL8/LBP/C5AR1/CXCL12/CCL5/CCR1/THBS4/OXSR1/CAMK1D/C3AR1/CXCL13/ADAM17/RAC2/CCL21/CSF1R/RAC1/TRPV4/IL6/PTK2B/CXCR2/WNT5A/ZNF580/CCR6/THBS1/SWAP70/GPSM3/PTN/WNK1/MAPK1
GO_NEGATIVE_REGULATION_OF_CARDIAC_MUSCLE_TISSUE_GROWTH	go negative regulation of cardiac muscle tissue growth	23	0.630158	1.78704	0.00296541	0.0272471	0.0207563	1914	tags=39%, list=14%, signal=34%	CXADR/GJA1/KCNK2/RGS2/MEIS1/RGS4/JARID2/G6PD/VGLL4
GO_IRON_ION_TRANSPORT	go iron ion transport	60	0.499992	1.7442	0.00297031	0.0272471	0.0207563	2025	tags=28%, list=15%, signal=24%	SLC39A14/TFRC/STEAP3/ATP6V1B2/ATP6AP1/FLVCR2/TCIRG1/ATP6V1A/SLC11A1/ATP6V0C/SLC11A2/ATP6V0D1/ATP7A/SLC39A8/SFXN1/ATP6V0A1/ATP6V1H
GO_HEPARIN_BINDING	go heparin binding	128	0.405706	1.59699	0.00297146	0.0272471	0.0207563	1319	tags=21%, list=10%, signal=19%	NELL1/COL5A1/APOE/CXCL6/THBS2/PCOLCE/COL11A1/SERPINE2/ADAMTS1/FN1/PTPRC/APLP2/ADAMTS3/NAV2/GPNMB/AOC1/SELL/SAA1/APP/PAFAH1B1/COL5A3/THBS4/SOD3/SELP/THBS3/CRISPLD2/CXCL13
GO_REGULATION_OF_PH	go regulation of ph	80	0.445849	1.63454	0.00300512	0.0275155	0.0209608	2237	tags=34%, list=17%, signal=28%	ATP6V1B2/SLAMF8/ATP6AP1/GRN/TCIRG1/ATP6V1A/SLC9A6/SLC4A2/DMXL2/CA2/PPT1/SLC9A1/SLC11A1/DMXL1/ATP6V0C/ATP6V0D1/TM9SF4/SLC4A7/CLN3/UBE3A/MAFG/ATP6V0A1/TMEM165/ATP6V1H/ATP6AP2/CLCN3/CLIC4
GO_PHOSPHOLIPID_BINDING	go phospholipid binding	334	0.319858	1.39826	0.00302927	0.0276937	0.0210966	3069	tags=34%, list=23%, signal=27%	APOE/APOC1/PLTP/TREM2/PHLDA1/CAPG/RAPGEF6/FZD7/THY1/PTAFR/GBF1/ITPR3/MFGE8/ASAP1/NUP62/C8orf44-SGK3/TLN1/PSAP/GAP43/BIN2/TPCN1/SHC1/DENND1B/SYT17/WIPI1/APPL1/ARAP2/DGKA/GAB2/TPP1/ATP13A2/KCNJ2/FCHSD2/PPT1/ESYT1/SLC9A1/PLEKHA1/PITPNA/PLEK/VAMP2/PFN1/APPL2/OSBPL8/ARAP1/AKT1/PLEKHB2/RACGAP1/CCDC88A/SNX24/CD300A/PHLDA2/RASGRP1/RAPGEF2/LAPTM4B/IGHM/MYO1E/PLA2G4A/PLEKHA4/SEC14L2/ZFYVE16/PITPNM1/PICK1/S…
GO_BRANCHING_INVOLVED_IN_SALIVARY_GLAND_MORPHOGENESIS	go branching involved in salivary gland morphogenesis	21	0.66465	1.82093	0.00303342	0.0276937	0.0210966	1777	tags=38%, list=13%, signal=33%	SEMA3A/PLXNA1/SEMA3C/PLXND1/DAG1/HGF/ESRP2/NRP1
GO_REGULATION_OF_SUPRAMOLECULAR_FIBER_ORGANIZATION	go regulation of supramolecular fiber organization	292	0.332711	1.44489	0.00305957	0.0278919	0.0212476	2394	tags=29%, list=18%, signal=25%	TAC1/APOE/SEMA5A/EMILIN1/CLU/FHOD1/ELN/MAP1S/AEBP1/EVL/NCKAP1L/HCK/ICAM1/SSH1/CAPG/CXCL12/RASA1/COTL1/WASF2/CLIP1/CORO1A/GRB2/APP/ABL1/SDC4/COLGALT1/VASP/RGS4/ACTR2/FCHSD2/CYFIP1/ARFGEF1/SLC9A1/TPX2/PLEK/FLNA/PFN1/ARPIN/ATXN7/ARAP1/HCLS1/PPFIA1/CCDC88A/SH3BP1/CKAP5/PAK2/CKAP2/MAGEL2/CLASP1/CAPZA1/SYNPO/MECP2/ARHGEF10L/CD47/CCL21/GPR65/PICK1/STMN2/NRP1/RAC1/TRPV4/PTK2B/CFL1/PRKCE/TMOD1/FLII/ACTR3/…
GO_CELLULAR_RESPONSE_TO_TOXIC_SUBSTANCE	go cellular response to toxic substance	94	-0.432358	-1.62245	0.0030711	0.0279319	0.021278	1535	tags=32%, list=12%, signal=28%	PINK1/ALOX5AP/RGN/HBZ/GSTP1/CAT/FIS1/PRDX2/PRDX6/NXN/CCS/GPX3/LTC4S/MGST3/ESD/SOD1/SESN1/MGST2/GSTM1/TXN/GPX4/ADH5/GSTM2/NQO1/CLIC2/ABCG2/GSTM3/AKR1B10/CD36/GSTT1
GO_MUSCLE_CELL_DIFFERENTIATION	go muscle cell differentiation	285	0.329467	1.42665	0.00307683	0.0279319	0.021278	2040	tags=25%, list=15%, signal=22%	CXADR/BHLHE41/PLD3/IGF1/ACTA1/GREM1/CALR/RGS2/KLHL41/LOX/EREG/IGFBP5/SOX9/IL4R/ATP2A2/MMP14/FZD7/PDGFRB/ENG/PTBP1/MYL2/PPP3CA/DNMT1/ARID1A/ANKRD17/ABL1/CASP3/MYH9/MEF2A/MIR22/TGFB1/CSRP3/RGS4/RARA/NOTCH1/CD53/ACVR1/PDGFRA/SLC9A1/NEB/NFATC3/TCAP/TNNT1/AKT1/SUPT6H/LMNA/ADAM12/MAML1/CAPN3/QKI/MYH6/ID2/GDF15/MECP2/HNRNPU/HOMER1/SKI/CDK1/ZMPSTE24/ARRB2/RBPJ/G6PD/SGCD/TMOD1/FLII/FOXO4/PIAS1/AGT/MEF2C/R…
GO_B_CELL_HOMEOSTASIS	go b cell homeostasis	23	0.629018	1.78381	0.00307732	0.0279319	0.021278	2956	tags=61%, list=22%, signal=47%	HIF1A/CD74/NCKAP1L/LYN/ABL1/CASP3/DOCK10/TNFAIP3/PKN1/MEF2C/TNFRSF13B/SOS1/BAX/RC3H2
GO_POSITIVE_CHEMOTAXIS	go positive chemotaxis	58	0.493337	1.70186	0.00310097	0.0281059	0.0214106	701	tags=19%, list=5%, signal=18%	CCL3/SEMA5A/VEGFC/LRP1/KDR/SCG2/CXCL8/GPNMB/CXCL12/CCL5/CORO1A
GO_REGULATION_OF_NEUTROPHIL_MIGRATION	go regulation of neutrophil migration	36	0.571168	1.77455	0.00310832	0.0281319	0.0214304	1977	tags=47%, list=15%, signal=40%	SLAMF8/CD74/NCKAP1L/MPP1/CXCL8/LBP/C5AR1/THBS4/IL1R1/CAMK1D/RHOG/C3AR1/RAC2/CCL21/ADAM8/RAC1/CXCR2
GO_REGULATION_OF_LIPID_TRANSPORT	go regulation of lipid transport	93	0.435026	1.62288	0.00311409	0.0281435	0.0214392	1040	tags=16%, list=8%, signal=15%	SPP1/TAC1/APOE/APOC1/LRP1/PLTP/TNFSF11/ITGAV/TNFRSF11A/P2RX7/C1QTNF1/TMF1/P2RX4/GAL/APOC2
GO_PRECATALYTIC_SPLICEOSOME	go precatalytic spliceosome	42	-0.529357	-1.71617	0.00313215	0.0282606	0.0215284	2845	tags=48%, list=21%, signal=38%	SMU1/SF3A3/RNF113A/RBMX2/MFAP1/SNRPB/LSM2/LSM8/SNRPB2/LSM5/SNRPD3/SNRPG/IK/SNRPF/SF3B5/LSM7/LSM3/LSM6/SNRPD2/SNRPE
GO_CELL_CELL_JUNCTION	go cell cell junction	385	0.311157	1.37798	0.00313606	0.0282606	0.0215284	2383	tags=27%, list=18%, signal=23%	CDH11/CXADR/GJA1/CDC42BPB/ADAM10/CADM1/MYH2/ATP1A1/FHOD1/ATP1B1/EPB41L3/ZYX/SMAD7/ITGA5/STEAP1/ATP2A2/CSK/P2RX7/FSCN1/PTPN6/MICALL2/ANK3/AOC1/PPP3CA/PIP5K1C/AQP3/FLRT2/TLN1/PTK7/MTDH/WASF2/FAT1/CORO1A/GRB2/APP/MYH9/YWHAH/PDLIM7/VASP/HEG1/TIAM1/NOTCH1/KCNJ2/CCND1/CD53/UBA1/SLC9A1/PIKFYVE/DCHS1/CTNND1/DAG1/FLNA/PANX1/AKT1/ACTN1/ACTN4/LIMS1/PLXDC1/SH3BP1/PAK2/ADAM17/SYNPO/EFNA5/ARHGAP24/CNN2/RAP2B/K…
GO_NEGATIVE_REGULATION_OF_PRODUCTION_OF_MIRNAS_INVOLVED_IN_GENE_SILENCING_BY_MIRNA	go negative regulation of production of mirnas involved in gene silencing by mirna	10	0.767704	1.74596	0.00314466	0.0282649	0.0215317	2470	tags=80%, list=19%, signal=65%	STAT3/PPP3CA/TP53/TGFB1/NCOR2/ZMPSTE24/IL6/NCOR1
GO_PROTEASOME_CORE_COMPLEX	go proteasome core complex	17	-0.689118	-1.81858	0.00314555	0.0282649	0.0215317	3668	tags=82%, list=28%, signal=60%	PSMA5/PSMF1/PSMB3/PSMB6/PSMA1/PSMA3/PSMB1/PSMA4/PSMB4/PSMA7/PSMA2/PSMB7/PSMB8/PSMB9
GO_CHONDROITIN_SULFATE_PROTEOGLYCAN_METABOLIC_PROCESS	go chondroitin sulfate proteoglycan metabolic process	35	0.578511	1.78289	0.00315938	0.0283486	0.0215954	1197	tags=43%, list=9%, signal=39%	CHSY1/CHST11/BGN/XYLT1/VCAN/CHPF2/CHST3/CSGALNACT1/CHPF/CSGALNACT2/HEXB/IDUA/CSPG4/DSE/SLC35D1
GO_ASTROCYTE_DEVELOPMENT	go astrocyte development	39	0.543231	1.72274	0.00320218	0.0286915	0.0218567	2945	tags=46%, list=22%, signal=36%	LRP1/TREM2/S100A9/ROR2/GRN/C5AR1/S100A8/APP/LAMB2/NR1D1/ROR1/IL6/KRAS/LDLR/C1QA/LAMC3/EIF2B5/BACE2
GO_POSITIVE_REGULATION_OF_ACUTE_INFLAMMATORY_RESPONSE	go positive regulation of acute inflammatory response	25	0.631807	1.83638	0.00321014	0.0287218	0.0218798	1811	tags=36%, list=14%, signal=31%	TAC1/OSMR/TNFSF11/TNFRSF11A/PTGS2/C3/ADAM8/FCER1G/IL6
GO_BONE_TRABECULA_MORPHOGENESIS	go bone trabecula morphogenesis	12	0.756505	1.82373	0.00322736	0.0288092	0.0219463	2303	tags=75%, list=17%, signal=62%	COL1A1/GREM1/MMP2/SBNO2/SEMA4D/THBS3/FBN2/SFRP1/MSX2
GO_REGULATION_OF_RESPIRATORY_BURST	go regulation of respiratory burst	13	0.729512	1.78264	0.00322921	0.0288092	0.0219463	1804	tags=54%, list=14%, signal=47%	CLEC7A/SLAMF8/GRN/LBP/CAMK1D/RAC2/RAC1
GO_CYTOKINE_METABOLIC_PROCESS	go cytokine metabolic process	62	0.484222	1.69637	0.00323368	0.0288092	0.0219463	1811	tags=32%, list=14%, signal=28%	EGR1/CLEC7A/BCL3/CD74/LILRB1/EREG/PCSK5/STAT3/LBP/HMOX1/IGF2BP2/APP/CARD9/CD28/UBE2J1/CX3CR1/TLR1/JAK2/CYBB/IL6
GO_VESICLE_TARGETING	go vesicle targeting	77	0.453354	1.64541	0.00324641	0.0288816	0.0220015	3339	tags=48%, list=25%, signal=36%	F5/SEC24A/GOLGA2/GBF1/SERPINA1/WIPI1/CSNK1D/SEC24C/SEC31A/SEC23A/SEC16A/SEC24D/GORASP1/CLASP1/TRAPPC10/YKT6/TMED10/PPP6R1/SEC23IP/GOSR1/SCFD1/TMED9/PREB/STARD3/COL7A1/STX5/ARFGAP3/NAPA/PPP6R3/USO1/CTSZ/PPP6C/SEC13/TRIP11/SEC24B/MAP4K2/RAB1B
GO_REGULATION_OF_BEHAVIOR	go regulation of behavior	59	0.492222	1.70636	0.00327385	0.0290844	0.0221559	453	tags=14%, list=3%, signal=13%	APOE/ZFHX3/CCL3/GJA1/PTGDS/PER3/STAT3/STRA6
GO_CERAMIDE_METABOLIC_PROCESS	go ceramide metabolic process	72	0.469453	1.70036	0.00328269	0.0291217	0.0221843	2272	tags=33%, list=17%, signal=28%	ST8SIA4/B4GALT5/TNFRSF1A/UGCG/P2RX7/CERS6/GALC/PSAP/ITGB8/GBA/HEXB/SGPL1/ST6GALNAC5/NAGA/CLN8/SMPD1/PPP2R1A/PPP2CA/PLA2G15/GLA/DEGS1/CERS2/PRKCD/NEU1
GO_CHONDROITIN_SULFATE_BIOSYNTHETIC_PROCESS	go chondroitin sulfate biosynthetic process	22	0.657128	1.8256	0.00329719	0.0291428	0.0222004	1197	tags=59%, list=9%, signal=54%	CHSY1/CHST11/BGN/XYLT1/VCAN/CHPF2/CHST3/CSGALNACT1/CHPF/CSGALNACT2/CSPG4/DSE/SLC35D1
GO_AMIDE_BINDING	go amide binding	318	0.322823	1.40833	0.00329794	0.0291428	0.0222004	2048	tags=24%, list=15%, signal=21%	CEMIP/SORL1/APOE/ANPEP/LRP1/HLA-DQA1/PLTP/TREM2/ERAP2/FKBP10/HLA-DPA1/CLU/HLA-DQB1/TLR2/CALR/CLSTN1/LILRB2/CD74/POM121C/ITGB2/TNPO1/SEC61A1/PCSK5/PPIF/MSR1/LBP/INHBA/KDELR2/KDELR3/PPP3CA/KDELR1/BACE1/PSAP/MARCO/DHCR24/PPIC/FURIN/ENPEP/TPP1/ACVR1/SOAT1/GRIA2/CD14/POM121/RANBP6/TAPBP/HSPG2/HLA-DRB1/KPNA3/MAML1/HLA-DRA/PANK3/EPHB2/TLR1/NUP98/KPNA2/LAPTM4B/PLA2G4A/CLN8/KPNA6/KPNB1/TYMS/NKTR/TRHDE/SLC…
GO_GLIOGENESIS	go gliogenesis	259	0.330164	1.41516	0.003299	0.0291428	0.0222004	1512	tags=19%, list=11%, signal=17%	CCL3/CXCR4/LAMB1/SERPINE2/LRP1/TREM2/GLI3/CLU/S100A9/TLR2/EGR2/ROR2/GRN/LYN/SOX9/B4GALT5/MMP14/STAT3/CSK/C5AR1/CCL2/ZMIZ1/GAP43/S100A8/APP/ABL1/PAFAH1B1/SRGAP2/IDH2/TGFB1/TIAM1/NOTCH1/P2RX4/DAG1/HEXB/LAMB2/UFL1/CSPG4/TNFRSF1B/CX3CR1/NR1D1/AKT1/ID2/SPINT1/NCSTN/ETV5/ROR1/SKI/CDK1/NFE2L1
GO_VACUOLAR_ACIDIFICATION	go vacuolar acidification	19	0.667248	1.78477	0.00330781	0.0291795	0.0222284	2658	tags=68%, list=20%, signal=55%	GRN/TCIRG1/DMXL2/PPT1/SLC11A1/DMXL1/ATP6V0D1/CLN3/ATP6V0A1/ATP6V1H/ATP6AP2/CLIC4/CLN6
GO_CYTOSOLIC_TRANSPORT	go cytosolic transport	121	0.404543	1.5768	0.00331607	0.0292112	0.0222525	2766	tags=37%, list=21%, signal=30%	SORL1/MYO1D/KIF1B/GBF1/CORO1A/CORO7/WIPI1/DAB2/MSN/ACTR2/RGP1/PIKFYVE/LAMP1/ERC1/EHD3/EZR/MAGEL2/RAB29/STX16/ANKRD27/GCC2/VPS35/TRAPPC10/YKT6/CLN3/PREPL/EMP2/WDR91/EPS15/TBC1D10B/GOSR1/DENND5A/VPS13C/STX6/GGA1/RAB21/MTMR2/STX5/CLTC/DCTN1/ARFIP1/AP1G1/MAP2K2/NUMA1/MAPK1
GO_RESPONSE_TO_MANGANESE_ION	go response to manganese ion	14	0.715649	1.76692	0.00332855	0.0292801	0.022305	1932	tags=57%, list=15%, signal=49%	HSPA5/BACE1/APP/PTGS2/ATP13A2/ATP7A/ADAM9/EIF2AK3
GO_POSITIVE_REGULATION_OF_B_CELL_MEDIATED_IMMUNITY	go positive regulation of b cell mediated immunity	28	0.599617	1.76103	0.0033486	0.0294152	0.022408	2285	tags=43%, list=17%, signal=36%	TFRC/PTPRC/PAXIP1/TGFB1/TP53BP1/CD28/C3/FCER1G/MSH2/TNFSF13/STAT6/CLCF1
GO_REGULATION_OF_NEURON_PROJECTION_REGENERATION	go regulation of neuron projection regeneration	25	0.63026	1.83189	0.00335523	0.0294322	0.0224209	440	tags=16%, list=3%, signal=15%	SPP1/LRP1/GRN/THY1
GO_RESPONSE_TO_PAIN	go response to pain	26	0.610465	1.78572	0.00341433	0.0299088	0.022784	926	tags=15%, list=7%, signal=14%	TAC1/VWA1/THBS4/P2RX4
GO_IMMUNE_RECEPTOR_ACTIVITY	go immune receptor activity	120	0.405298	1.57468	0.00342778	0.0299847	0.0228418	1329	tags=21%, list=10%, signal=19%	FCGR1B/OSMR/CXCR4/HLA-DQA1/HLA-DPA1/HLA-DQB1/CSF3R/LILRB2/CD74/LILRB1/IL4R/C5AR1/CCR1/HLA-DQB2/CCRL2/CCR5/FPR3/IL1R1/IL17RA/CD4/FPR1/HLA-DRB1/CX3CR1/C3AR1/HLA-DRA
GO_TERTIARY_ALCOHOL_METABOLIC_PROCESS	go tertiary alcohol metabolic process	20	-0.649706	-1.78241	0.00343889	0.03004	0.0228839	2655	tags=50%, list=20%, signal=40%	DGKQ/CACNA1H/DKK3/AKR1C4/AKR7A2/AKR1C1/AKR1C2/AKR1C3/BMP5/AKR1B10
GO_POSITIVE_REGULATION_OF_SYNAPTIC_TRANSMISSION	go positive regulation of synaptic transmission	150	0.373892	1.50771	0.0034506	0.0300967	0.0229271	1896	tags=21%, list=14%, signal=18%	TAC1/APOE/SERPINE2/SLC1A3/ROR2/CLSTN1/LILRB2/SSH1/CCL2/ADCY8/ITPR3/APP/ABL1/CLSTN3/PTGS2/CA2/RGS4/VAMP2/ADCY1/CX3CR1/EPHB2/GSK3B/MECP2/STAU1/NCSTN/ARRB2/YTHDF1/KCTD13/PRNP/PTK2B/ABAT/PRKCE
GO_SMOOTH_MUSCLE_CELL_MIGRATION	go smooth muscle cell migration	64	0.477816	1.68253	0.00345498	0.0300967	0.0229271	545	tags=20%, list=4%, signal=20%	SORL1/PLAU/DOCK4/IGFBP3/LRP1/ADAMTS1/IGF1/SERPINE1/PLXNA1/IGFBP5/SSH1/PDGFRB/CCL5
GO_OXIDOREDUCTASE_ACTIVITY_ACTING_ON_A_HEME_GROUP_OF_DONORS	go oxidoreductase activity acting on a heme group of donors	21	-0.64069	-1.79468	0.0034662	0.0301472	0.0229656	888	tags=71%, list=7%, signal=67%	COX4I1/COX8A/COX7B/COX6A1/COX7A2L/COX6C/COX7C/COX6B1/NDUFA4/SURF1/COX7A2P2/COX5B/CYB5A/COX7A2/COX7A1
GO_POSITIVE_REGULATION_OF_VASCULAR_ASSOCIATED_SMOOTH_MUSCLE_CELL_MIGRATION	go positive regulation of vascular associated smooth muscle cell migration	16	0.705636	1.82523	0.00347039	0.0301472	0.0229656	395	tags=31%, list=3%, signal=30%	DOCK4/LRP1/ADAMTS1/IGFBP5/SSH1
GO_REGULATION_OF_DNA_RECOMBINATION	go regulation of dna recombination	67	0.464395	1.65562	0.00350032	0.0303652	0.0231316	2602	tags=36%, list=20%, signal=29%	TFRC/PTPRC/PAXIP1/TGFB1/ACTR2/TP53BP1/CD28/BCL6/SUPT6H/KPNA2/FUS/RAD50/IL27RA/KPNA1/MSH2/MMS19/TNFSF13/STAT6/BLM/CLCF1/SETD2/PARP1/ZNF365/TIMELESS
GO_TRANSFERRIN_TRANSPORT	go transferrin transport	31	0.581346	1.75117	0.00353512	0.0306246	0.0233293	2025	tags=32%, list=15%, signal=27%	TFRC/STEAP3/ATP6V1B2/ATP6AP1/TCIRG1/ATP6V1A/ATP6V0C/ATP6V0D1/ATP6V0A1/ATP6V1H
GO_REGULATION_OF_CIRCADIAN_RHYTHM	go regulation of circadian rhythm	106	0.404678	1.56893	0.00355182	0.030727	0.0234072	3121	tags=36%, list=24%, signal=28%	ZFHX3/BHLHE40/MAGED1/PTGDS/PER3/TP53/USP9X/CSNK1D/SFPQ/ADCY1/NR1D1/TOP2A/MAGEL2/ID2/GSK3B/KDM2A/KLF10/CDK1/PRKDC/FBXW11/UBE3A/NR1D2/NONO/ADORA1/MTA1/USP7/SIK1/PPARGC1A/PPP1CA/TIMELESS/EZH2/GNA11/ATG7/CRTC1/ARNTL2/TARDBP/ROCK2/THRAP3
GO_POSITIVE_REGULATION_OF_EPITHELIAL_CELL_PROLIFERATION	go positive regulation of epithelial cell proliferation	166	0.374327	1.521	0.00356008	0.030756	0.0234293	1781	tags=22%, list=13%, signal=19%	LAMB1/SEMA5A/VEGFC/IGF1/HIF1A/GRN/MYC/KDR/SCG2/SOX9/JUN/FZD7/STAT3/C5AR1/HTRA1/ECM1/CXCL12/HMOX1/CCL5/NOTCH2/EGR3/ITGA4/THBS4/NOTCH1/CCND1/LAMC1/TNFAIP3/AKT1/ADAM17/SRSF6/ATP7A/MED1/ESRP2/NME1/NRP1/KDM5B
GO_CELLULAR_RESPONSE_TO_ZINC_ION	go cellular response to zinc ion	19	0.66565	1.78049	0.00356945	0.0307944	0.0234586	2345	tags=63%, list=18%, signal=52%	MT1F/ATP13A2/P2RX4/MT1H/MT2A/MT1X/MT1E/MT1G/MT1HL1/KCNK3/MTF1/PARP1
GO_NEGATIVE_REGULATION_OF_TUMOR_NECROSIS_FACTOR_MEDIATED_SIGNALING_PATHWAY	go negative regulation of tumor necrosis factor mediated signaling pathway	12	-0.759906	-1.78892	0.00358399	0.0308525	0.0235028	1283	tags=33%, list=10%, signal=30%	GPS2/GSTP1/GAS6/ADIPOQ
GO_CELL_AGGREGATION	go cell aggregation	20	0.666141	1.82169	0.00358601	0.0308525	0.0235028	1091	tags=30%, list=8%, signal=28%	COL11A1/ROR2/SOX5/SOX9/BMP1/ACAN
GO_UDP_GLYCOSYLTRANSFERASE_ACTIVITY	go udp glycosyltransferase activity	93	0.432514	1.61351	0.00359318	0.0308718	0.0235176	1610	tags=30%, list=12%, signal=27%	CHSY1/GALNT7/MGAT4A/XYLT1/CHPF2/B4GALT5/GALNT1/UGCG/HAS1/UGGT1/CSGALNACT1/UGGT2/GALNT2/COLGALT1/EOGT/PLOD3/CHPF/CSGALNACT2/HEXB/GALNT6/GALNT10/MGAT5/POGLUT1/MGAT1/B3GNT2/GYS1/XYLT2/MGAT4B
GO_THREONINE_TYPE_ENDOPEPTIDASE_ACTIVITY	go threonine type endopeptidase activity	18	-0.680827	-1.84109	0.00360205	0.0309057	0.0235434	1687	tags=72%, list=13%, signal=63%	PSMA5/PSMB3/PSMB6/PSMA1/PSMA3/PSMB1/PSMA4/PSMB4/PSMA7/PSMA2/PSMB7/PSMB8/PSMB9
GO_REGENERATION	go regeneration	165	0.382191	1.55367	0.00363164	0.031117	0.0237044	1848	tags=22%, list=14%, signal=20%	SPP1/TNC/LRP1/IGF1/GLI3/IGF2R/GRN/CDKN1A/JUN/ENO3/FZD7/THY1/C5AR1/PKM/CXCL12/HMOX1/PPP3CA/GAP43/CEBPB/NOTCH1/CCND1/DAG1/LCP1/LAMB2/CAD/UPF2/CAPN3/HGF/ULK1/CDK1/JAK2/MED1/TYMS/MTR/INPP5F/IL6/ATIC
GO_REGULATION_OF_CAMP_DEPENDENT_PROTEIN_KINASE_ACTIVITY	go regulation of camp dependent protein kinase activity	16	-0.698958	-1.78096	0.00367377	0.031417	0.0239329	1519	tags=44%, list=11%, signal=39%	SIRT1/ADRB2/PRKAG1/PKIG/CXCL10/PRKAR2B/ADIPOQ
GO_DENDRITIC_SPINE_DEVELOPMENT	go dendritic spine development	89	0.438025	1.63095	0.00368168	0.031417	0.0239329	2054	tags=28%, list=16%, signal=24%	APOE/ADAM10/SLC9A6/ASAP1/MAPK6/PAFAH1B1/ACSL4/SRGAP2/CAPRIN2/DOCK10/ACTR2/TIAM1/SIPA1L1/ARF4/IQSEC1/PAK2/EPHB2/LRP8/ZMYND8/ARHGAP44/CFL1/UBE3A/UBA6/MEF2C/ARF6
GO_MHC_PROTEIN_BINDING	go mhc protein binding	25	0.624751	1.81587	0.00368168	0.031417	0.0239329	1818	tags=44%, list=14%, signal=38%	CLEC7A/LILRB2/CD74/LILRB1/PILRA/CD4/TAPBP/CD8A/VCP/TUBB4B/TUBB
GO_FOREBRAIN_DEVELOPMENT	go forebrain development	319	0.3186	1.39027	0.0036895	0.0314409	0.0239511	2347	tags=22%, list=18%, signal=19%	SEMA3A/CXCR4/LAMB1/SIX3/SEMA5A/LRP1/GLI3/MYO1D/HIF1A/ALDH1A3/PLXNA3/BCL2A1/ROBO1/SLC38A2/ZEB2/INHBA/ASPM/CXCL12/COL3A1/CRTAC1/ZMIZ1/DYNC2H1/ARID1A/HERC1/APP/PAFAH1B1/CASP3/SRGAP2/RARA/NOTCH1/YWHAE/CHD7/TACC3/TOP2B/SCT/FLNA/HPRT1/NR4A2/BTBD3/CORO1C/EPHB2/LRP8/ID2/NCOA1/GSK3B/GNG12/SKI/RAPGEF2/ATP7A/RBPJ/NME1/CSF1R/KIF14/BCL11B/NRP1/ATIC/BTG2/UBA6/ATF5/DLC1/WNT5A/SECISBP2/FAT4/XRCC1/KRAS/TSC1/RAB3G…
GO_REGULATION_OF_MACROPHAGE_ACTIVATION	go regulation of macrophage activation	44	0.520515	1.70053	0.00369624	0.0314546	0.0239615	2572	tags=48%, list=19%, signal=39%	CCL3/TREM2/PTPRC/CD74/GRN/ATM/IL4R/LBP/PJA2/VSIG4/GPR137B/MYO18A/NR1D1/PLA2G4A/IL6/WNT5A/CEBPA/LDLR/BPI/TLR6/THBS1
GO_RAS_GUANYL_NUCLEOTIDE_EXCHANGE_FACTOR_ACTIVITY	go ras guanyl nucleotide exchange factor activity	84	0.442921	1.63069	0.00370355	0.0314546	0.0239615	3169	tags=46%, list=24%, signal=36%	DOCK4/DOCK2/WDR41/DENND1B/RIN3/RASGRP3/TIAM1/RGP1/ARHGEF11/VAV3/ARHGEF10L/DENND4C/RASGRP1/ARHGEF1/RAPGEF2/DOCK1/FARP1/ARHGEF3/DENND4B/MADD/DNMBP/DENND5A/ECT2/RAB3GAP1/FGD1/ARHGEF17/AKAP13/DOCK3/DENND4A/ARHGEF10/SOS1/VAV1/ARHGEF18/ARHGEF6/DENND2D/FGD6/EPS8/NET1/SERGEF
GO_NEGATIVE_REGULATION_OF_NEURON_APOPTOTIC_PROCESS	go negative regulation of neuron apoptotic process	126	0.395786	1.54866	0.00371076	0.0314546	0.0239615	2021	tags=25%, list=15%, signal=22%	APOE/HYOU1/LRP1/HIF1A/GRN/UNC5B/JUN/C5AR1/CCL2/HMOX1/RASA1/CEBPB/CORO1A/NAIP/PPT1/NR4A2/CX3CR1/TOX3/MECP2/LIG4/CLN3/ARRB2/JAK2/ADAM8/KIF14/NRP1/PTK2B/MSH2/BTG2/NONO/ADNP/MEF2C
GO_POSITIVE_REGULATION_OF_MRNA_CATABOLIC_PROCESS	go positive regulation of mrna catabolic process	33	0.569008	1.74064	0.00371116	0.0314546	0.0239615	2193	tags=52%, list=17%, signal=43%	ZFP36/TNRC6B/ZFP36L1/ZFP36L2/CNOT1/FTO/PABPC1/KHSRP/YTHDF1/GIGYF2/AGO2/HNRNPR/ZC3HAV1/PUM1/BTG2/YTHDF2/YTHDF3
GO_ATPASE_ACTIVITY	go atpase activity	326	0.318369	1.39196	0.00372484	0.0314889	0.0239877	2197	tags=24%, list=17%, signal=20%	ABCC3/HSPA5/ASCC3/MYO1D/ATP1B1/HELZ/ABCC5/DDX21/ATP2A2/NAV2/HSPA13/ABCE1/BTAF1/KIF1B/MACF1/DYNC2H1/ACIN1/CHD8/ATP2B1/MYH9/HSPA6/MYO9B/DHX29/MDN1/ATP13A2/MYO6/MYO1F/CHD7/KIF3B/HSPA9/ATP2A1/KIF20A/TOP2B/YTHDC2/SMARCA4/DDX46/HSPA2/ATP13A3/ABCC1/DDX5/SMARCA5/KIF11/SETX/VCP/TOP2A/ATP13A1/ATAD2B/DYNC1H1/MYH6/CHD1/EIF4A3/DDX3X/KIFC3/ABCC4/MYO1E/CHD9/TOR4A/DHX35/RAD54L2/AQR/MYO5A/KIF14/RAD50/MYO10/CHD3/M…
GO_REGULATION_OF_COAGULATION	go regulation of coagulation	80	0.438625	1.60806	0.00372525	0.0314889	0.0239877	1165	tags=22%, list=9%, signal=21%	APOE/FAP/PLAU/SERPINE2/SERPINE1/HPSE/LYN/PLAUR/PDPN/VKORC1/THBD/PROS1/SH2B3/C1QTNF1/PDGFRA/PLEK/ENPP4/SELP
GO_REGULATION_OF_ENDOCYTOSIS	go regulation of endocytosis	167	0.384936	1.56292	0.00373986	0.0315699	0.0240493	3076	tags=37%, list=23%, signal=29%	APOE/APOC1/LRP1/TREM2/CLU/GREM1/RAB31/SERPINE1/LILRB1/NCKAP1L/SELE/EPHA3/PPP3CA/ABL1/APPL1/DAB2/MCTP1/EHD4/PPT1/BMP2K/CD14/APOC2/APPL2/C3/ACTN4/NEDD4L/CD300A/CLN3/ARRB2/HNRNPK/CCL21/ZFYVE16/PICK1/STON1/PICALM/RAC1/ARFGAP1/LDLRAP1/ARF6/WNT5A/RAB21/MTMR2/RUFY2/ARRB1/SDCBP/SH3GL1/ABCA2/BICD1/ITGB3/AP2B1/PIK3CB/RAB5B/RAB5C/TNK2/ABCA7/RUFY1/ATXN2/RAB5A/AP2S1/DLG4/OPHN1/UBQLN2
GO_PROTON_TRANSPORTING_V_TYPE_ATPASE_COMPLEX	go proton transporting v type atpase complex	20	0.662463	1.81164	0.00380704	0.0320938	0.0244485	2127	tags=45%, list=16%, signal=38%	ATP6V1B2/ATP6AP1/TCIRG1/ATP6V1A/ATP6V0C/ATP6V0D1/ATP6V0A1/ATP6V1H/ATP6AP2
GO_NEGATIVE_REGULATION_OF_WOUND_HEALING	go negative regulation of wound healing	66	0.470522	1.6695	0.00383504	0.0322841	0.0245935	1389	tags=21%, list=10%, signal=19%	APOE/FAP/PLAU/GJA1/SERPINE2/SERPINE1/PLAUR/THBD/PROS1/SH2B3/C1QTNF1/PDGFRA/CLASP1/HMGCR
GO_CELL_CELL_ADHESION_VIA_PLASMA_MEMBRANE_ADHESION_MOLECULES	go cell cell adhesion via plasma membrane adhesion molecules	181	0.35654	1.46182	0.00383992	0.0322841	0.0245935	2367	tags=23%, list=18%, signal=19%	CDH11/CXADR/VCAM1/CADM1/ALCAM/PCDHGA1/CLSTN1/ITGB2/ITGA5/ROBO1/ICAM1/FXYD5/SELE/PTPRD/TENM3/SELL/FAT1/CLSTN3/PLXNB2/ACVR1/MAPK7/DCHS1/SELP/EFNA5/MYOT/PTPRM/EPCAM/BSG/PCDHB12/PCDH1/AMIGO3/CDH22/PCDHB11/TRO/FAT4/ARVCF/CLDN22/ATP2C1/PCDHB6/KIFAP3/DSC2/PCDHB13
GO_U12_TYPE_SPLICEOSOMAL_COMPLEX	go u12 type spliceosomal complex	21	-0.634173	-1.77643	0.00386237	0.0324295	0.0247042	1144	tags=48%, list=9%, signal=44%	SNRPB/SNRPD3/SNRPG/ZMAT5/SNRPF/SF3B5/LSM7/SNRNP25/SNRPD2/SNRPE
GO_CAMERA_TYPE_EYE_MORPHOGENESIS	go camera type eye morphogenesis	103	0.419578	1.60634	0.00387415	0.0324849	0.0247464	691	tags=14%, list=5%, signal=13%	MAN2A1/SIX3/GLI3/HIF1A/ALDH1A3/SOX9/PHACTR4/THY1/STRA6/MEIS1/TENM3/NOTCH2/ARID1A/FAT1
GO_NEGATIVE_REGULATION_OF_AMYLOID_PRECURSOR_PROTEIN_CATABOLIC_PROCESS	go negative regulation of amyloid precursor protein catabolic process	15	0.697725	1.7712	0.00389273	0.032597	0.0248318	240	tags=33%, list=2%, signal=33%	SORL1/APOE/IGF1/CLU/SPON1
GO_ALPHA_BETA_T_CELL_ACTIVATION	go alpha beta t cell activation	121	0.400017	1.55916	0.00392691	0.0328395	0.0250165	1811	tags=27%, list=14%, signal=24%	SASH3/BCL3/GLI3/PTPRC/LILRB1/NCKAP1L/DOCK2/TCIRG1/SMAD7/IL4R/CTSL/STAT3/PSAP/ABL1/RARA/HSPH1/RUNX3/CD28/ITPKB/BCL6/PTPN22/RELB/PNP/GPR18/CD300A/CD55/ELF4/ATP7A/SOCS5/AP3B1/SATB1/BCL11B/IL6
GO_BENZENE_CONTAINING_COMPOUND_METABOLIC_PROCESS	go benzene containing compound metabolic process	20	-0.641705	-1.76046	0.00395489	0.033009	0.0251456	1110	tags=35%, list=8%, signal=32%	IDO1/PON3/FAH/GSTM1/GSTM2/GSTM3/CYP4B1
GO_TRANSITION_METAL_ION_TRANSMEMBRANE_TRANSPORTER_ACTIVITY	go transition metal ion transmembrane transporter activity	26	0.60404	1.76692	0.00395771	0.033009	0.0251456	1922	tags=42%, list=15%, signal=36%	SLC39A14/SLC39A7/SLC30A1/SLC39A6/SLC11A1/SLC31A1/ATP13A1/SLC11A2/ATP7A/SLC39A8/TMEM165
GO_AMYLOID_BETA_FORMATION	go amyloid beta formation	35	0.573239	1.76664	0.00399253	0.0332552	0.0253332	1985	tags=37%, list=15%, signal=32%	SORL1/APOE/ADAM10/IGF1/CLU/SPON1/APP/CASP3/NCSTN/TMED10/PICALM/PRNP/RELA
GO_PROTEIN_TARGETING_TO_LYSOSOME	go protein targeting to lysosome	20	0.657529	1.79814	0.00402881	0.0335128	0.0255295	2153	tags=50%, list=16%, signal=42%	SORL1/CLU/HGS/M6PR/GCC2/LAMP2/ZFYVE16/AP3B1/HSPA8/NAGPA
GO_NEGATIVE_REGULATION_OF_BIOMINERALIZATION	go negative regulation of biomineralization	26	0.6025	1.76242	0.00410294	0.0340392	0.0259305	885	tags=38%, list=7%, signal=36%	CCL3/LTBP3/HIF1A/GREM1/SOX9/ENPP1/ECM1/CCR1/TGFB1/NOTCH1
GO_REGULATION_OF_GAMMA_DELTA_T_CELL_ACTIVATION	go regulation of gamma delta t cell activation	11	0.753067	1.767	0.00410294	0.0340392	0.0259305	618	tags=36%, list=5%, signal=35%	PTPRC/LILRB1/NCKAP1L/EGR3
GO_GOLGI_VESICLE_BUDDING	go golgi vesicle budding	71	0.457306	1.64728	0.00412722	0.0341954	0.0260494	3436	tags=51%, list=26%, signal=38%	F5/SEC24A/GOLGA2/GBF1/SERPINA1/CSNK1D/SEC24C/SEC31A/SEC23A/MYO18A/SEC16A/SEC24D/GORASP1/TRAPPC10/TMED10/SEC23B/PPP6R1/GOLPH3/SEC23IP/SCFD1/TMED9/PREB/COL7A1/STX5/MIA3/ARFGAP3/GOLPH3L/NAPA/PPP6R3/USO1/CTSZ/PPP6C/SEC13/SEC24B/RAB1B/INSIG1
GO_NEURON_MIGRATION	go neuron migration	129	0.393558	1.55367	0.00414258	0.0342362	0.0260805	1804	tags=18%, list=14%, signal=16%	AUTS2/SEMA3A/SPOCK1/CXCR4/STAT3/ASPM/CXCL12/COL3A1/FLRT2/ZMIZ1/PAFAH1B1/USP9X/SRGAP2/PLXNB2/YWHAE/TOP2B/FLNA/NR4A2/LRP12/NIPBL/RAPGEF2/NRP1/RAC1
GO_REGULATION_OF_POSTSYNAPSE_ORGANIZATION	go regulation of postsynapse organization	87	0.443216	1.64842	0.00414307	0.0342362	0.0260805	3268	tags=40%, list=25%, signal=30%	APOE/ADAM10/ARHGAP22/LILRB2/SSH1/PTPRD/GAP43/PAFAH1B1/CAPRIN2/ACTR2/TIAM1/SIPA1L1/ARF4/LRP8/ZMYND8/VPS35/HOMER1/PRNP/ARHGAP44/CFL1/UBE3A/SRGN/HSPA8/WNT5A/NRP2/PTPRS/PTN/BAIAP2/PDLIM5/ARHGAP33/CRKL/CAPRIN1/CDH2/INS/OPA1
GO_DNA_BINDING_TRANSCRIPTION_ACTIVATOR_ACTIVITY	go dna binding transcription activator activity	415	0.30352	1.34995	0.00417451	0.0343779	0.0261884	3726	tags=33%, list=28%, signal=25%	FOS/JUNB/FOSB/EGR1/SIX3/FOXO1/SPI1/HIF1A/ZIC1/FOXC1/EGR2/IER2/MYC/SMAD7/HMGA2/SOX9/JUN/ZEB2/STAT3/CREB3L2/MEIS1/ZNF267/TP53/EGR3/BACH1/CEBPB/E2F3/TCF4/MITF/MEF2A/NOTCH1/NFATC3/GTF2I/NR4A2/ARID3A/SOX18/SIX2/MAFB/FOXO3/ETV5/KLF10/TFEC/MLXIP/NFE2L1/TCF15/POU2F1/ELF4/RFX5/NFKB1/RBPJ/TFDP1/JUND/BCL11B/TCF12/ELK3/MAFG/REL/CREB3L1/FOXO4/MEF2D/RELA/MEF2C/ATF5/NFATC1/EPAS1/LITAF/STAT6/EBF2/FOXK2/CEBPA/FOX…
GO_MIRNA_MEDIATED_INHIBITION_OF_TRANSLATION	go mirna mediated inhibition of translation	11	0.752541	1.76577	0.00417556	0.0343779	0.0261884	1688	tags=55%, list=13%, signal=48%	ZFP36/TNRC6B/STAT3/EIF4G1/AGO3/AGO2
GO_POSITIVE_REGULATION_OF_ESTABLISHMENT_OF_PROTEIN_LOCALIZATION	go positive regulation of establishment of protein localization	351	0.317321	1.38777	0.00417665	0.0343779	0.0261884	1896	tags=22%, list=14%, signal=19%	CEMIP/SORL1/GJA1/VEGFC/LRP1/TREM2/KCNN4/IGF1/GLI3/HIF1A/CADM1/TLR2/ZIC1/TMEM30A/FGR/SEC24A/ITGB2/CLEC5A/IL4R/STAT3/P2RX7/ADCY8/MICALL2/ANK3/TP53/SAA1/EDEM1/ACSL4/YWHAH/PTGS2/TGFB1/ATP13A2/CCT6A/YWHAE/TP53BP2/CD14/FLNA/VAMP2/PANX1/PMAIP1/MYO18A/SEC16A/ICE1/HLA-DRB1/HCLS1/EZR/BBC3/MAVS/RAB29/BAG3/GSK3B/ANO1/TM9SF4/RAC2/VPS35/LILRA2/HYAL2/CDK1/CLN3/GPI/PLK3/SREBF2/JAK2/SH3GLB1/TFDP1/ADAM8/CSF1R/ADAM…
GO_POSITIVE_REGULATION_OF_LAMELLIPODIUM_ASSEMBLY	go positive regulation of lamellipodium assembly	21	0.65226	1.78698	0.00420341	0.0345528	0.0263217	2093	tags=43%, list=16%, signal=36%	AUTS2/FSCN1/WASF2/ACTR2/RAC2/ATP7A/RAC1/ACTR3/PLCE1
GO_ENDOPLASMIC_RETICULUM_TO_GOLGI_VESICLE_MEDIATED_TRANSPORT	go endoplasmic reticulum to golgi vesicle mediated transport	172	0.360172	1.47208	0.00422333	0.0346711	0.0264118	2769	tags=33%, list=21%, signal=27%	SORL1/HYOU1/F5/SEC24A/COPG1/PROS1/GOLGA2/ARCN1/KDELR2/CREB3L2/GBF1/KDELR3/ANK3/KDELR1/SERPINA1/COG7/CSNK1D/SEC24C/SEC31A/ARF4/SEC23A/SEC16A/VCP/SEC24D/COPB1/GORASP1/DYNC1H1/TMED3/CAPZA1/TRAPPC10/YKT6/CD55/GOLGB1/TMED10/SEC23B/PPP6R1/SEC23IP/COG5/ARFGAP1/GOSR1/TRAPPC8/TMED7/SCFD1/TMED9/PREB/ACTR1A/COL7A1/STX5/LMF1/MIA3/ARFGAP3/DCTN1/SPTAN1/NAPA/PPP6R3/YIPF5/TRAPPC12
GO_POSITIVE_REGULATION_OF_CHEMOKINE_BIOSYNTHETIC_PROCESS	go positive regulation of chemokine biosynthetic process	12	0.749435	1.80669	0.00423986	0.0347613	0.0264806	732	tags=33%, list=6%, signal=32%	EGR1/CD74/HMOX1/APP
GO_NEGATIVE_REGULATION_OF_TISSUE_REMODELING	go negative regulation of tissue remodeling	20	0.654503	1.78987	0.00425057	0.0348036	0.0265128	2073	tags=55%, list=16%, signal=46%	GREM1/CSK/P2RX7/ABR/INPP5D/GPR137B/TNFAIP3/TNFRSF11B/IL6/AGT/SFRP1
GO_ALDITOL_METABOLIC_PROCESS	go alditol metabolic process	19	-0.658258	-1.80199	0.00425652	0.0348069	0.0265153	829	tags=21%, list=6%, signal=20%	COQ3/GK2/PCK1/LEP
GO_TRNA_TRANSPORT	go trna transport	33	0.564595	1.72714	0.00426761	0.0348091	0.0265169	2618	tags=52%, list=20%, signal=41%	SEH1L/POM121C/NUP62/NOL6/POM121/NDC1/NUP98/NUP205/NUP155/NUP153/NUP93/NUP107/XPOT/NUP85/TPR/NUP50/NUP210
GO_RESPONSE_TO_EXTRACELLULAR_STIMULUS	go response to extracellular stimulus	431	0.302606	1.35342	0.00426788	0.0348091	0.0265169	1702	tags=17%, list=13%, signal=16%	SPP1/FOS/TNC/SORL1/APOE/CHSY1/VCAM1/HSPA5/ZFP36/NAMPT/FOXO1/NUCB2/ACTA1/COL1A1/C2/TBL1XR1/SLC16A1/PTPRC/SEH1L/KYNU/CDKN1A/VDR/LYN/ICAM1/LARP1/SLC38A2/FADS1/JUN/PKM/SPARC/P2RX7/EIF4G1/HMOX1/NNT/AOC1/ALPL/CD68/AQP3/TP53/ITGA4/ATP2B1/WIPI1/ACSL4/PTGS2/RARA/PIM1/CCND1/CD4/GBA/SCT/EIF2AK1/PMAIP1/NR4A2/APPL2/CAD/AKT1/TNFRSF11B/IGFBP2/UPP1/HMGCR/NCOA1/GDF15/FOXO3/ULK1/KLF10/SREBF2/LAMP2/MED1/SH3GLB1/G6P…
GO_RESPIRATORY_BURST	go respiratory burst	29	0.592601	1.74132	0.00427914	0.0348556	0.0265523	1804	tags=38%, list=14%, signal=33%	CLEC7A/SLAMF8/GRN/HCK/LBP/SLC11A1/CAMK1D/RAC2/CD55/CYBB/RAC1
GO_POSITIVE_REGULATION_OF_SMOOTH_MUSCLE_CELL_MIGRATION	go positive regulation of smooth muscle cell migration	36	0.559225	1.73744	0.00430209	0.0349971	0.0266601	2006	tags=36%, list=15%, signal=31%	DOCK4/LRP1/ADAMTS1/IGF1/IGFBP5/SSH1/PDGFRB/CCL5/ATP7A/S100A11/NRP1/FOXO4/AGT
GO_GLYCOLIPID_CATABOLIC_PROCESS	go glycolipid catabolic process	15	0.694179	1.7622	0.00432928	0.0351271	0.0267592	2272	tags=60%, list=17%, signal=50%	GALC/PSAP/GBA/HEXB/NAGA/GLA/PRKCD/FUCA1/NEU1
GO_MANGANESE_ION_TRANSPORT	go manganese ion transport	15	0.694265	1.76242	0.00432928	0.0351271	0.0267592	2305	tags=47%, list=17%, signal=39%	SLC39A14/SLC11A1/ATP13A1/SLC11A2/SLC39A8/TMEM165/ATP2C1
GO_NEURON_PROJECTION_REGENERATION	go neuron projection regeneration	48	0.507272	1.68945	0.00434636	0.0351649	0.026788	1713	tags=29%, list=13%, signal=25%	SPP1/TNC/LRP1/GRN/JUN/THY1/GAP43/DAG1/LAMB2/HGF/ULK1/JAK2/MTR/INPP5F
GO_LIPID_MODIFICATION	go lipid modification	208	-0.349185	-1.45086	0.00435032	0.0351649	0.026788	1871	tags=22%, list=14%, signal=19%	PTEN/INPP5K/IRS2/ACAA1/MTMR11/SCP2/ACAT2/DGKI/ACOT8/ACAT1/DGKG/DECR1/CHRM5/PIK3C2B/ACADS/EPHX2/ABCD2/ECHS1/PIP5K1B/MLYCD/ACOX2/PEX7/ALDH3A2/ECHDC2/ETFB/ETFA/PEX2/AUH/AGTR1/ACACB/BDH2/IMPA2/ADH5/HADH/ECI2/ECI1/PHYH/ACADL/PPARG/SOCS2/PECR/PDK4/LEP/APOD/ADIPOQ
GO_LATE_ENDOSOME_MEMBRANE	go late endosome membrane	101	0.414225	1.5775	0.00435076	0.0351649	0.026788	2511	tags=34%, list=19%, signal=27%	SORL1/SLC39A14/PLD3/MCOLN3/NPC1/CD68/SLC1A1/ATP13A2/HLA-DMB/PIKFYVE/LAMP1/SLC11A1/RAB27A/HLA-DMA/HGS/VPS39/HLA-DRB1/RHOB/HLA-DRA/SLC11A2/CLN3/LAPTM4B/LAMP2/WDR91/TMEM165/TSPAN15/LITAF/CLCN3/ABHD6/VPS37B/ATG9A/STARD3/ARL8B/YIPF2
GO_GLYCOSYLCERAMIDE_METABOLIC_PROCESS	go glycosylceramide metabolic process	15	0.692553	1.75807	0.00440204	0.0355336	0.0270688	2146	tags=47%, list=16%, signal=39%	UGCG/GALC/PSAP/GBA/NAGA/GLA/PRKCD
GO_DETECTION_OF_BIOTIC_STIMULUS	go detection of biotic stimulus	30	0.5999	1.77351	0.00447887	0.0361073	0.0275059	1370	tags=27%, list=10%, signal=24%	FAP/CLEC7A/TREM2/TLR2/LBP/NAIP/HLA-DRB1/TLR1
GO_RNA_POLYMERASE_II_SPECIFIC_DNA_BINDING_TRANSCRIPTION_FACTOR_BINDING	go rna polymerase ii specific dna binding transcription factor binding	231	0.335734	1.40821	0.00448806	0.0361349	0.0275269	2371	tags=27%, list=18%, signal=23%	FOS/BHLHE40/BHLHE41/SPI1/HIF1A/CALR/EGR2/VDR/JUN/NRIP1/STAT3/TCERG1/NOTCH2/MTDH/ARID1A/CEBPB/PRKCB/NCOA6/TMF1/WIPI1/YWHAH/TP53BP1/TP53BP2/WBP2/GTF2I/HMGA1/SMARCA4/MED13/NR4A2/NCOR2/DDX5/TRIP12/ACTN4/CNOT1/ARID5A/ID2/NCOA1/GSK3B/EP300/ASXL1/NSD1/MED1/RBPJ/JUND/MDFIC/FUS/PKN1/SMARCB1/MMS19/CHD4/JMJD1C/MED12/RELA/NCOA3/ACTB/MTA1/MED16/AKAP8/PPARD/LDB1/PARP1/ARRB1/GTF2H1
GO_GLUTATHIONE_PEROXIDASE_ACTIVITY	go glutathione peroxidase activity	18	-0.669462	-1.81035	0.00454756	0.0365671	0.0278561	1449	tags=61%, list=11%, signal=54%	ALOX5AP/GSTP1/PRDX6/GPX3/LTC4S/MGST3/MGST2/GPX4/GSTM2/CLIC2/GSTT1
GO_ASTROCYTE_DIFFERENTIATION	go astrocyte differentiation	72	0.45265	1.6395	0.00455651	0.0365921	0.0278752	1811	tags=26%, list=14%, signal=23%	SERPINE2/LRP1/TREM2/S100A9/ROR2/GRN/SOX9/STAT3/C5AR1/S100A8/APP/ABL1/NOTCH1/LAMB2/NR1D1/ID2/ROR1/LIF/IL6
GO_N_GLYCAN_PROCESSING	go n glycan processing	17	0.669894	1.75773	0.0045655	0.0366174	0.0278945	702	tags=29%, list=5%, signal=28%	MAN2A1/MGAT4A/ST8SIA4/GANAB/PRKCSH
GO_STRIATED_MUSCLE_CELL_DIFFERENTIATION	go striated muscle cell differentiation	222	0.344037	1.43383	0.00457538	0.0366498	0.0279191	2519	tags=29%, list=19%, signal=24%	CXADR/BHLHE41/PLD3/IGF1/ACTA1/GREM1/CALR/RGS2/KLHL41/LOX/IGFBP5/IL4R/MMP14/FZD7/PDGFRB/MYL2/PPP3CA/ARID1A/CASP3/MYH9/MEF2A/TGFB1/CSRP3/RGS4/RARA/NOTCH1/CD53/ACVR1/PDGFRA/SLC9A1/NEB/TCAP/TNNT1/AKT1/LMNA/ADAM12/MAML1/CAPN3/MYH6/GDF15/HNRNPU/HOMER1/SKI/CDK1/ZMPSTE24/ARRB2/RBPJ/G6PD/SGCD/TMOD1/FLII/AGT/MEF2C/RYR1/GPX1/KRAS/TSC1/AFG3L2/MYOG/SDC1/AKAP13/SIK1/COMP/CHUK/DMPK
GO_ANTIGEN_PROCESSING_AND_PRESENTATION	go antigen processing and presentation	209	0.353734	1.46903	0.0045938	0.0367504	0.0279958	1739	tags=24%, list=13%, signal=21%	FCGR1B/CTSD/IFI30/HLA-DQA1/TREM2/ERAP2/FCGR1A/HLA-DPA1/HLA-DQB1/ITGAV/CALR/SEC24A/CANX/LILRB2/CD74/ICAM1/CTSL/AP1B1/CD68/PDIA3/HLA-DQB2/PSAP/SEC24C/SEC31A/HLA-DMB/PIKFYVE/KIF3B/PSMD3/SLC11A1/SEC23A/RAB27A/TAPBP/HLA-DMA/HLA-DRB1/PSME4/RELB/RACGAP1/KIF11/CD8A/SEC24D/HLA-DRA/KLC1/DYNC1H1/CAPZA1/YTHDF1/CCL21/CYBB/FCER1G/AP3B1/CTSH
GO_REGULATION_OF_CYTOSOLIC_CALCIUM_ION_CONCENTRATION	go regulation of cytosolic calcium ion concentration	307	0.321067	1.39747	0.00462073	0.0369187	0.028124	2093	tags=21%, list=16%, signal=19%	TAC1/CEMIP/CCL3/CXCR4/GJA1/LRP1/MCOLN3/ITGAV/PTPRC/LYN/THY1/C5AR1/P2RX7/ADCY8/PTPN6/ITPR3/PTGFR/CCR1/HTR2A/CCRL2/TPCN1/CORO1A/C1QTNF1/TRPV2/SAA1/ABL1/ATP2B1/CCR5/FPR3/YWHAE/P2RX4/CHD7/PDGFRA/CD4/FPR1/GTF2I/CX3CR1/C3AR1/GPR18/CAPN3/CXCL13/SYNPO/MS4A1/FAM155A/CLN3/CD55/BDKRB2/SLC8B1/JAK2/CCL21/GPR65/MYO5A/PRNP/TRPV4/PTK2B/PRKACA/PRKCE/KCNK3/CXCR2/AGT/RYR1/ADORA1/IBTK/WNT5A/HTT/PLCE1
GO_REGULATION_OF_DEFENSE_RESPONSE_TO_VIRUS_BY_VIRUS	go regulation of defense response to virus by virus	26	0.598479	1.75065	0.00468388	0.0373351	0.0284412	3027	tags=50%, list=23%, signal=39%	DOCK2/HCK/AP1B1/ELMO1/CD28/CD4/PAK2/RAC1/ATP6V1H/AP2A2/AP1G1/AP2B1/AP2S1
GO_NEGATIVE_REGULATION_OF_PHOSPHORYLATION	go negative regulation of phosphorylation	364	0.31019	1.35906	0.00468475	0.0373351	0.0284412	1769	tags=22%, list=13%, signal=19%	SORL1/APOE/TRIB2/IGFBP3/FBP1/EMILIN1/FOXO1/GREM1/PTPRC/RGS2/DUSP1/MYC/CDKN1A/SMAD7/LYN/PPIF/JUN/STAT3/CSK/THY1/ENPP1/ENG/P2RX7/INHBA/SOCS3/EIF4G1/PTPN6/NNT/NUP62/SH2B3/PBK/SAMSN1/SEMA4D/ABL1/PAFAH1B1/CASP3/MVP/RASSF2/SIRPA/PMEPA1/TGFB1/RGS4/HEG1/TAOK3/GBA/IPO7/DAG1/PTPN22/FOXM1/TNFAIP3/GADD45B/AKT1/CORO1C/ZGPAT/EZR/DNAJC10/CD300A/PAK2/HGF/EPHB2/PTPRO/HMGCR/EIF3A/HNRNPU/TRIB1/HYAL2/MEN1/IRAK3/ARRB…
GO_INNERVATION	go innervation	20	0.651242	1.78095	0.0046941	0.0373622	0.0284618	2389	tags=40%, list=18%, signal=33%	SEMA3A/SERPINE2/ITGA4/SULF1/CHD7/NRP1/UNC13A/LRIG2
GO_COAGULATION	go coagulation	299	0.316086	1.37264	0.00471676	0.0374949	0.028563	1911	tags=21%, list=14%, signal=18%	APOE/FAP/PLAU/SERPINE2/COL1A1/MERTK/COL1A2/FN1/F5/SERPINE1/RCOR1/HPSE/LYN/PLAUR/PDPN/VKORC1/THBD/PROS1/PAPSS2/P2RX7/PTPN6/ITPR3/COL3A1/SH2B3/TLN1/PRKCB/C1QTNF1/SAA1/SERPINA1/MYH9/DGKA/P2RX4/PDGFRA/CBX5/A2M/PLEK/FLNA/RAB27A/ENPP4/EHD3/SELP/VAV3/HPS5/DGKZ/EPHB2/CAPZA1/RAP2B/ARRB2/DOCK1/PLA2G4A/JAK2/FCER1G/AP3B1/RAC1/IL6/ABAT/LCP2/MAFG/PRKACA/PRKCE/PHF21A/VCL
GO_VASCULAR_ENDOTHELIAL_GROWTH_FACTOR_PRODUCTION	go vascular endothelial growth factor production	30	0.595159	1.75949	0.00477997	0.0379493	0.0289091	1932	tags=40%, list=15%, signal=34%	HIF1A/HPSE/ADAMTS3/C5AR1/SULF1/PTGS2/TGFB1/CYP1B1/C3/C3AR1/IL6/EIF2AK3
GO_NEURON_PROJECTION_EXTENSION_INVOLVED_IN_NEURON_PROJECTION_GUIDANCE	go neuron projection extension involved in neuron projection guidance	32	0.559643	1.70556	0.0047941	0.0380134	0.0289579	726	tags=22%, list=5%, signal=21%	SEMA3A/SEMA5A/ALCAM/PLXNA3/SEMA3C/CXCL12/SEMA4D
GO_PROTEIN_LOCALIZATION_TO_LYSOSOME	go protein localization to lysosome	36	0.553873	1.72082	0.00482581	0.0381944	0.0290958	3096	tags=53%, list=23%, signal=41%	SORL1/CLU/ATP13A2/GPR137B/HGS/M6PR/GCC2/LAMP2/ZFYVE16/AP3B1/HSPA8/NAGPA/SZT2/AP3D1/NUMA1/GGA3/CD81/NEDD4/ROCK2
GO_REGULATION_OF_FC_RECEPTOR_MEDIATED_STIMULATORY_SIGNALING_PATHWAY	go regulation of fc receptor mediated stimulatory signaling pathway	11	0.74587	1.75012	0.00482911	0.0381944	0.0290958	1472	tags=55%, list=11%, signal=49%	PTPRC/LYN/CSK/APPL1/APPL2/CD47
GO_POSITIVE_REGULATION_OF_INSULIN_LIKE_GROWTH_FACTOR_RECEPTOR_SIGNALING_PATHWAY	go positive regulation of insulin like growth factor receptor signaling pathway	12	0.743824	1.79316	0.00489214	0.0385956	0.0294014	543	tags=33%, list=4%, signal=32%	IGFBP3/IGF1/IGFBP5/IGFBP4
GO_TOLL_LIKE_RECEPTOR_2_SIGNALING_PATHWAY	go toll like receptor 2 signaling pathway	12	0.743609	1.79264	0.00489214	0.0385956	0.0294014	1370	tags=50%, list=10%, signal=45%	TLR2/LYN/PJA2/TNFAIP3/IRAK1/TLR1
GO_NEGATIVE_REGULATION_OF_IMMUNE_SYSTEM_PROCESS	go negative regulation of immune system process	357	0.315347	1.37821	0.00491586	0.038722	0.0294977	2594	tags=30%, list=20%, signal=25%	CCL3/ZFP36/EMILIN1/GLI3/MERTK/LILRB4/GREM1/SLAMF8/PTPRC/FGR/DUSP1/LILRB2/CD74/LILRB1/GRN/MYC/SMAD7/LYN/SOX9/ATM/IL4R/THY1/HTRA1/CCL2/GPNMB/INHBA/CXCL12/PTPN6/HMOX1/LPXN/COL3A1/MEIS1/CD68/LRRC17/CEBPB/SAMSN1/ABR/CASP3/APPL1/SDC4/ZFP36L1/TGFB1/INPP5D/RARA/VSIG4/NOTCH1/RUNX3/LILRB3/RBM15/ITPKB/HSPA9/A2M/GAL/GPR137B/BCL6/PTPN22/TNFAIP3/HLA-DRB1/NR1D1/AKT1/NCAPG2/GPR18/EZR/CD300A/DGKZ/MNDA/ID2/MAFB/CD…
GO_COLLAGEN_BIOSYNTHETIC_PROCESS	go collagen biosynthetic process	38	0.557336	1.74903	0.00492051	0.038722	0.0294977	1898	tags=37%, list=14%, signal=32%	COL5A1/SERPINH1/EMILIN1/COL1A1/RCN3/TRAM2/ADAMTS3/PDGFRB/ENG/TGFB1/SUCO/ARRB2/IL6/CREB3L1
GO_ENDOLYSOSOME	go endolysosome	17	0.66671	1.74937	0.00493073	0.0387538	0.029522	3027	tags=59%, list=23%, signal=45%	TLR7/CTSB/CTSL/CTSK/LDLR/CLTC/AP2A2/AP2B1/TLR3/AP2S1
GO_STEROID_DEHYDROGENASE_ACTIVITY	go steroid dehydrogenase activity	28	-0.579759	-1.74986	0.00496008	0.0388811	0.0296189	2467	tags=43%, list=19%, signal=35%	HSD17B3/NSDHL/AKR1C4/HSD17B10/HSD17B1/DHRS11/AKR1C1/HSD17B8/HSD17B11/HSD11B1/AKR1C2/AKR1C3
GO_POSITIVE_REGULATION_OF_DNA_RECOMBINATION	go positive regulation of dna recombination	31	0.572302	1.72393	0.00496994	0.0388811	0.0296189	2602	tags=48%, list=20%, signal=39%	TFRC/PTPRC/PAXIP1/TGFB1/ACTR2/TP53BP1/CD28/FUS/MSH2/MMS19/TNFSF13/STAT6/CLCF1/PARP1/TIMELESS
GO_POSITIVE_REGULATION_OF_PODOSOME_ASSEMBLY	go positive regulation of podosome assembly	11	0.745097	1.7483	0.00497435	0.0388811	0.0296189	1052	tags=36%, list=8%, signal=34%	FSCN1/ASAP1/MSN/LCP1
GO_RESPONSE_TO_COPPER_ION	go response to copper ion	36	0.553203	1.71873	0.00497545	0.0388811	0.0296189	1844	tags=50%, list=14%, signal=43%	ICAM1/MT1F/AOC1/BACE1/APP/LOXL2/SOD3/MT1H/MT2A/MT1X/MT1E/CDK1/NFE2L1/PAM/ATP7A/MT1G/PRNP/MT1HL1
GO_ADAPTIVE_IMMUNE_RESPONSE_BASED_ON_SOMATIC_RECOMBINATION_OF_IMMUNE_RECEPTORS_BUILT_FROM_IMMUNOGLOBULIN_SUPERFAMILY_DOMAINS	go adaptive immune response based on somatic recombination of immune receptors built from immunoglobulin superfamily domains	231	0.333234	1.39772	0.0049828	0.0388811	0.0296189	1749	tags=24%, list=13%, signal=21%	TFRC/C7/SASH3/BCL3/CLU/C2/HLA-DQB1/CFI/C4A/PTPRC/CD74/LILRB1/TCIRG1/SMAD7/ICAM1/C1RL/PAXIP1/IL4R/STAT3/P2RX7/PTPN6/KDELR1/C1R/DENND1B/TGFB1/INPP5D/IL1R1/TP53BP1/CD28/CD4/SLC11A1/BCL6/TNFAIP3/RAB27A/HPRT1/C3/HLA-DRB1/TNFRSF1B/RELB/SUPT6H/CD8A/IGLL5/CXCL13/ADAM17/C1S/IGLV1-44/LIG4/CD55/SOCS5/IGHM/PLA2G4A/EMP2/FCER1G/IGLC1/CTSH/PKN1
GO_POSITIVE_REGULATION_OF_ENDOCYTOSIS	go positive regulation of endocytosis	85	0.431147	1.59117	0.00498412	0.0388811	0.0296189	1702	tags=27%, list=13%, signal=24%	APOE/LRP1/TREM2/CLU/GREM1/RAB31/SERPINE1/NCKAP1L/SELE/PPP3CA/APPL1/DAB2/PPT1/CD14/APPL2/C3/ACTN4/NEDD4L/CLN3/ARRB2/HNRNPK/CCL21/PICK1
GO_NCRNA_EXPORT_FROM_NUCLEUS	go ncrna export from nucleus	34	0.560384	1.72226	0.00505027	0.0393482	0.0299747	2618	tags=53%, list=20%, signal=43%	SEH1L/POM121C/NUP62/NOL6/POM121/NDC1/NUP98/NUP205/NUP155/NUP153/NUP93/NUP107/XPOT/NUP85/TSC1/TPR/NUP50/NUP210
GO_BETA_CATENIN_BINDING	go beta catenin binding	72	0.450337	1.63112	0.00506683	0.0394283	0.0300357	1969	tags=26%, list=15%, signal=23%	CXADR/GJA1/FOXO1/GLI3/TBL1XR1/SMAD7/SOX9/CHD8/TCF4/CARM1/NR4A2/SETD1A/DVL3/GSK3B/FOXO3/EP300/VCL/FOXO4/MED12
GO_NEURAL_CREST_CELL_MIGRATION	go neural crest cell migration	53	0.496645	1.67601	0.00509693	0.0396133	0.0301767	2261	tags=28%, list=17%, signal=24%	SEMA3A/SEMA5A/HIF1A/FN1/SEMA3C/PHACTR4/ZEB2/SEMA4D/ACVR1/CORO1C/EFNB1/NRP1/CFL1/SEMA3E/NRP2
GO_NEGATIVE_T_CELL_SELECTION	go negative t cell selection	11	0.743713	1.74505	0.00511958	0.0397401	0.0302733	924	tags=45%, list=7%, signal=42%	GLI3/PTPRC/CD74/DOCK2/CD28
GO_MAINTENANCE_OF_CELL_NUMBER	go maintenance of cell number	135	0.383482	1.51417	0.00516183	0.0400186	0.0304854	2073	tags=27%, list=16%, signal=23%	LBH/IGF1/FOXO1/SPI1/MYC/HMGA2/SOX9/FZD7/STAT3/ASPM/NOTCH2/ARID1A/MED15/LOXL2/ZFP36L2/NOTCH1/CNOT3/ELAVL1/POLR2B/SMC1A/CNOT1/SIX2/FOXO3/LIG4/KLF10/SKI/NIPBL/SS18/RBPJ/RTF1/LIF/GNL3/WDR43/MED12/NCOA3/SFRP1
GO_PHOTORECEPTOR_CELL_MAINTENANCE	go photoreceptor cell maintenance	25	-0.600637	-1.75465	0.00521043	0.0403043	0.0307031	3931	tags=64%, list=30%, signal=45%	USH2A/USH1C/ESRRB/BBS1/BBS4/ABCA4/PROM1/CDHR1/ERCC6/TULP1/BBS10/IQCB1/CRB1/MKKS/CIB2/SPATA7
GO_ENDOPLASMIC_RETICULUM_CHAPERONE_COMPLEX	go endoplasmic reticulum chaperone complex	10	0.750284	1.70635	0.00521155	0.0403043	0.0307031	1699	tags=60%, list=13%, signal=52%	HYOU1/HSPA5/P4HB/PDIA6/DNAJC10/SDF2L1
GO_ACTIN_CYTOSKELETON_REORGANIZATION	go actin cytoskeleton reorganization	91	0.423455	1.57297	0.00524294	0.0404972	0.03085	2305	tags=34%, list=17%, signal=28%	AUTS2/CXADR/CDC42BPB/HCK/MICALL2/NOTCH2/PTK7/SHC1/GRB2/ABL1/MYH9/MINK1/SIPA1L1/PDGFRA/PLEK/FLNA/ARAP1/HCLS1/EZR/ARHGDIA/GPR65/CSF1R/NRP1/TRPV4/PTK2B/PLEK2/TJP1/SEMA3E/CDC42BPA/FGF7/ATP2C1
GO_POSITIVE_REGULATION_OF_CELLULAR_PROTEIN_LOCALIZATION	go positive regulation of cellular protein localization	289	0.320662	1.38692	0.0052655	0.0406215	0.0309447	2896	tags=33%, list=22%, signal=26%	CEMIP/SORL1/TFRC/LRP1/TREM2/GLI3/ZIC1/TMEM30A/ITGB2/SSH1/MICALL2/EPHA3/ANK3/NUP62/TP53/EDEM1/YWHAH/PTGS2/TGFB1/MSN/CCT6A/YWHAE/TP53BP2/GPR137B/FLNA/VAMP2/PMAIP1/SEC16A/ICE1/AKT1/HCLS1/RHOG/CCDC88A/EZR/BBC3/MAVS/EPHB2/RAB29/SLC5A3/BAG3/GSK3B/TM9SF4/RAC2/HYAL2/NIPBL/CDK1/CLN3/PLK3/SREBF2/EPB41L2/JAK2/SH3GLB1/TFDP1/FCER1G/LIF/GNL3/PRNP/PRKACA/PRKCE/EIF2AK3/MARK4/ECT2/ITGA3/ARF6/PTPN9/ACSL3/PRKCD/B3G…
GO_INORGANIC_ANION_TRANSPORT	go inorganic anion transport	140	0.37558	1.48815	0.00529589	0.0408057	0.031085	1807	tags=18%, list=14%, signal=16%	ANKH/SLC20A1/SLC39A14/GABRB1/SLC1A3/GABRA4/ENPP1/PTAFR/CEBPB/SLC4A2/SLC1A1/SLC26A2/CA2/SLC12A9/SLC11A1/RACGAP1/ANO1/VDAC1/SLC4A7/SLC12A7/CLCC1/LRRC8B/SLC39A8/APOL1/PRNP
GO_SEMAPHORIN_PLEXIN_SIGNALING_PATHWAY_INVOLVED_IN_NEURON_PROJECTION_GUIDANCE	go semaphorin plexin signaling pathway involved in neuron projection guidance	12	0.739865	1.78362	0.00532698	0.0409949	0.0312292	2261	tags=67%, list=17%, signal=55%	SEMA3A/PLXNA1/PLXNA3/PLXND1/PLXNB2/PLXNC1/NRP1/NRP2
GO_DETECTION_OF_MECHANICAL_STIMULUS_INVOLVED_IN_SENSORY_PERCEPTION_OF_PAIN	go detection of mechanical stimulus involved in sensory perception of pain	11	0.7414	1.73963	0.00533743	0.041025	0.0312521	607	tags=36%, list=5%, signal=35%	CXCR4/CXCL12/HTR2A/BACE1
GO_B_CELL_MEDIATED_IMMUNITY	go b cell mediated immunity	114	0.402108	1.56105	0.00535575	0.0411154	0.031321	2427	tags=37%, list=18%, signal=30%	TFRC/C7/BCL3/CLU/C2/HLA-DQB1/CFI/C4A/PTPRC/CD74/TCIRG1/C1RL/PAXIP1/IL4R/PTPN6/C1R/TGFB1/INPP5D/TP53BP1/CD28/BCL6/C3/HLA-DRB1/SUPT6H/IGLL5/C1S/IGLV1-44/LIG4/CD55/IGHM/FCER1G/IGLC1/IL27RA/MSH2/TNFSF13/STAT6/PRKCD/C1QB/TRBC1/CLCF1/SUSD4/CCR6
GO_CXCR_CHEMOKINE_RECEPTOR_BINDING	go cxcr chemokine receptor binding	17	0.66005	1.7319	0.00536901	0.0411668	0.0313601	547	tags=29%, list=4%, signal=28%	CXCL1/CXCL6/CXCL8/CXCL12/CXCL2
GO_POSITIVE_REGULATION_OF_ORGANELLE_ASSEMBLY	go positive regulation of organelle assembly	59	0.477058	1.65379	0.00542943	0.0415793	0.0316743	3280	tags=47%, list=25%, signal=36%	FSCN1/ASAP1/NUP62/SDC4/MSN/LCP1/CCDC88A/CNOT1/G3BP2/DYNC1H1/ULK1/PDCD6IP/SH3GLB1/PAN2/MARK4/HTT/CNOT6/G3BP1/KCTD17/RAB3GAP1/SDC1/SDCBP/NUMA1/ARHGAP35/PIP4K2A/CEP135/FUZ/IL5
GO_PROTEIN_SERINE_THREONINE_KINASE_INHIBITOR_ACTIVITY	go protein serine threonine kinase inhibitor activity	22	-0.620011	-1.7666	0.0054506	0.0416905	0.031759	1310	tags=36%, list=10%, signal=33%	KAT2B/SPRY2/PKIG/CDKN2C/HSPB1/CDKN1B/CDKN1C/PRKAR2B
GO_NEGATIVE_REGULATION_OF_AXONOGENESIS	go negative regulation of axonogenesis	60	0.480907	1.67762	0.00546949	0.0417839	0.0318302	1459	tags=18%, list=11%, signal=16%	SPP1/SEMA3A/SEMA5A/PLXNA3/SEMA3C/THY1/SEMA4D/ARHGDIA/EPHB2/PTPRO/ARHGAP4
GO_APICAL_DENDRITE	go apical dendrite	15	0.684857	1.73853	0.00549344	0.0419158	0.0319307	1832	tags=40%, list=14%, signal=35%	CLU/MYO1D/SLC1A1/FLNA/YKT6/PTK2B
GO_CHONDROITIN_SULFATE_PROTEOGLYCAN_BIOSYNTHETIC_PROCESS	go chondroitin sulfate proteoglycan biosynthetic process	25	0.60964	1.77195	0.00550425	0.0419473	0.0319547	1197	tags=52%, list=9%, signal=47%	CHSY1/CHST11/BGN/XYLT1/VCAN/CHPF2/CHST3/CSGALNACT1/CHPF/CSGALNACT2/CSPG4/DSE/SLC35D1
GO_NEGATIVE_REGULATION_OF_NEUROINFLAMMATORY_RESPONSE	go negative regulation of neuroinflammatory response	11	0.740016	1.73638	0.00555528	0.0422849	0.0322118	1182	tags=45%, list=9%, signal=41%	IGF1/PTPRC/GRN/TNFRSF1B/NR1D1
GO_POSITIVE_REGULATION_OF_PEPTIDE_SECRETION	go positive regulation of peptide secretion	197	0.347767	1.43999	0.00557632	0.0423936	0.0322946	2069	tags=24%, list=16%, signal=21%	SORL1/GJA1/VEGFC/LRP1/TREM2/TNFSF11/KCNN4/IGF1/HIF1A/CADM1/TLR2/FGR/SEC24A/CLEC5A/IL4R/STAT3/P2RX7/ADCY8/S100A8/SAA1/ACSL4/TGFB1/ATP13A2/SCT/CD14/PANX1/MYO18A/HLA-DRB1/EZR/MAVS/ANO1/VPS35/LILRA2/GPI/JAK2/ADAM8/CSF1R/ADAM9/GOLPH3/RAC1/IL6/ABAT/GAPDH/FRMD4A/PRKCE/ADORA1/ARF6/WNT5A
GO_FOREBRAIN_GENERATION_OF_NEURONS	go forebrain generation of neurons	48	0.50008	1.6655	0.00558815	0.0424321	0.032324	2261	tags=31%, list=17%, signal=26%	SEMA3A/GLI3/PLXNA3/ROBO1/INHBA/ASPM/ZMIZ1/RAPGEF2/ATP7A/CSF1R/BCL11B/NRP1/ATF5/WNT5A/NRP2
GO_NUCLEOTIDE_SUGAR_METABOLIC_PROCESS	go nucleotide sugar metabolic process	33	0.554133	1.69514	0.00560352	0.0424797	0.0323603	2592	tags=55%, list=20%, signal=44%	UAP1L1/GFPT2/GFPT1/PGM3/UGGT1/UAP1/RENBP/CSGALNACT1/UGGT2/SLC35D1/MGAT1/DPAGT1/PMM2/FUT8/GMDS/GNPDA1/GNE/UGDH
GO_REGULATORY_RNA_BINDING	go regulatory rna binding	30	0.585807	1.73184	0.00560798	0.0424797	0.0323603	2771	tags=50%, list=21%, signal=40%	TLR7/DDX21/ELAVL1/MECP2/PUM2/AGO3/AGO2/PUM1/FAM172A/DICER1/AGO1/HNRNPA2B1/ZC3H7A/RBM10/SOX4
GO_NEGATIVE_REGULATION_OF_OSTEOCLAST_DIFFERENTIATION	go negative regulation of osteoclast differentiation	26	0.59127	1.72957	0.0056279	0.042509	0.0323826	1392	tags=31%, list=11%, signal=28%	CCL3/LILRB4/LILRB1/LRRC17/INPP5D/LILRB3/GPR137B/MAFB
GO_PROTEIN_CATABOLIC_PROCESS_IN_THE_VACUOLE	go protein catabolic process in the vacuole	16	0.691467	1.78858	0.00562963	0.042509	0.0323826	1565	tags=56%, list=12%, signal=50%	LRP1/TCIRG1/PSAP/ATP13A2/GBA/VPS35/CLN3/LAPTM4B/LAMP2
GO_NEGATIVE_REGULATION_OF_MYELOID_CELL_DIFFERENTIATION	go negative regulation of myeloid cell differentiation	69	0.457394	1.63689	0.00563259	0.042509	0.0323826	1832	tags=32%, list=14%, signal=28%	CCL3/ZFP36/LILRB4/LILRB1/MYC/LYN/INHBA/MEIS1/LRRC17/ZFP36L1/INPP5D/RARA/LILRB3/RBM15/ITPKB/HSPA9/GPR137B/NCAPG2/MAFB/TRIB1/NME1/PTK2B
GO_ENDOTHELIAL_CELL_MIGRATION	go endothelial cell migration	188	0.358137	1.47135	0.00563895	0.042509	0.0323826	2261	tags=28%, list=17%, signal=24%	APOE/FAP/SEMA5A/VEGFC/HIF1A/GREM1/CALR/VASH1/GRN/ITGB2/KDR/ROBO1/SCG2/PAXIP1/SPARC/HMOX1/LPXN/EGR3/HDAC7/ABL1/LOXL2/MYH9/PLXND1/PTGS2/MIR22/TGFB1/NOTCH1/P2RX4/SRPX2/PRKX/CYP1B1/SASH1/AKT1/RHOB/SOX18/SH3BP1/CXCL13/ADAM17/MECP2/GPI/EMP2/PTPRM/NRP1/PTK2B/PIK3C2A/AGT/MEF2C/WNT5A/GPX1/ZNF580/GADD45A/PRKCA/NRP2
GO_ORGANELLE_ENVELOPE_LUMEN	go organelle envelope lumen	71	-0.447341	-1.60743	0.00564881	0.0425322	0.0324002	2262	tags=41%, list=17%, signal=34%	CIAPIN1/DTYMK/CACYBP/PARK7/TRIAP1/COX17/TIMM8B/PINK1/CHCHD7/TIMM9/TIMM10/CAT/NDUFA8/SIRT5/PPOX/HTRA2/COA4/GATM/REXO2/NDUFB7/SOD1/TIMM13/BLOC1S1/STOML2/ARL2/HAX1/NDUFS5/TXNIP/MYOC
GO_EPHRIN_RECEPTOR_SIGNALING_PATHWAY	go ephrin receptor signaling pathway	81	0.441922	1.62517	0.00565615	0.0425364	0.0324035	3156	tags=38%, list=24%, signal=29%	MMP9/MMP2/LYN/EPHA3/RASA1/ACTR2/TIAM1/SIPA1L1/VAV3/EPHB2/EFNA5/EFNB1/NCSTN/SS18/RBPJ/RAC1/ACTR3/ACTB/ARPC4/AP2A2/SDCBP/ANKS1B/EPHB4/AP2B1/EPHA2/ARPC1B/PSEN2/GIT1/AP2S1/ROCK2/YES1
GO_GABA_GATED_CHLORIDE_ION_CHANNEL_ACTIVITY	go gaba gated chloride ion channel activity	12	0.734987	1.77186	0.00568936	0.0426344	0.0324781	144	tags=17%, list=1%, signal=17%	GABRB1/GABRA4
GO_REGULATION_OF_APOPTOTIC_PROCESS_INVOLVED_IN_DEVELOPMENT	go regulation of apoptotic process involved in development	12	0.736547	1.77562	0.00568936	0.0426344	0.0324781	1164	tags=42%, list=9%, signal=38%	FOXC1/VDR/TNFRSF1A/NOTCH1/TNFRSF1B
GO_EPIDERMAL_GROWTH_FACTOR_RECEPTOR_SIGNALING_PATHWAY	go epidermal growth factor receptor signaling pathway	104	0.401623	1.5425	0.00568956	0.0426344	0.0324781	2189	tags=31%, list=17%, signal=26%	MMP9/EREG/PLAUR/RHBDF2/SOX9/NUP62/SHC1/GRB2/APP/ABL1/EFEMP1/MVP/RASSF2/TGFB1/ARF4/HGS/ARAP1/AKT1/CCDC88A/ZGPAT/ADAM17/SOCS5/BTC/EPS15/EPN1/PTK2B/PIK3C2A/AGT/ADORA1/PLCE1/STAM/GPRC5A
GO_PRESYNAPTIC_MEMBRANE_ORGANIZATION	go presynaptic membrane organization	10	0.745603	1.6957	0.005729	0.0427765	0.0325864	557	tags=20%, list=4%, signal=19%	NLGN4X/PTPRD
GO_REGULATION_OF_CHEMOKINE_MEDIATED_SIGNALING_PATHWAY	go regulation of chemokine mediated signaling pathway	10	0.745359	1.69515	0.005729	0.0427765	0.0325864	615	tags=50%, list=5%, signal=48%	TREM2/HIF1A/ROBO1/CCL5/SH2B3
GO_RESPIRATORY_CHAIN_COMPLEX_IV_ASSEMBLY	go respiratory chain complex iv assembly	14	-0.677627	-1.67751	0.005729	0.0427765	0.0325864	3815	tags=79%, list=29%, signal=56%	COA1/TACO1/OXA1L/COX15/COX17/COX16/BCS1L/SCO2/COA4/SURF1/COA3
GO_VESICLE_TARGETING_TO_FROM_OR_WITHIN_GOLGI	go vesicle targeting to from or within golgi	63	0.477816	1.68338	0.00576183	0.0429216	0.0326969	3339	tags=51%, list=25%, signal=38%	F5/SEC24A/GOLGA2/GBF1/SERPINA1/WIPI1/CSNK1D/SEC24C/SEC31A/SEC23A/SEC16A/SEC24D/GORASP1/TRAPPC10/TMED10/PPP6R1/SEC23IP/GOSR1/SCFD1/TMED9/PREB/COL7A1/STX5/ARFGAP3/NAPA/PPP6R3/USO1/CTSZ/PPP6C/SEC13/SEC24B/RAB1B
GO_RESPONSE_TO_TRANSFORMING_GROWTH_FACTOR_BETA	go response to transforming growth factor beta	211	0.345828	1.43607	0.0057666	0.0429216	0.0326969	1622	tags=23%, list=12%, signal=21%	FOS/ZFHX3/MXRA5/LTBP3/CHST11/HSPA5/EMILIN1/COL1A1/ADAMTSL2/COL1A2/COL4A2/SOX5/LOX/ZYX/SMAD7/SOX9/LTBP1/JUN/HTRA1/ENG/GLG1/LPXN/COL3A1/TP53/ZMIZ1/RNF111/FURIN/USP9X/APPL1/DAB2/PMEPA1/ZFP36L1/TGFB1/ZFP36L2/RUNX3/ACVR1/MAPK7/APPL2/CX3CR1/LIMS1/ADAM17/GDF15/EP300/SKI/HYAL2/MEN1/ARRB2/SLC2A10/LTBP2
GO_REGULATION_OF_MACROPHAGE_DERIVED_FOAM_CELL_DIFFERENTIATION	go regulation of macrophage derived foam cell differentiation	30	-0.566959	-1.74412	0.00577313	0.0429216	0.0326969	424	tags=23%, list=3%, signal=23%	PLA2G5/APOB/AGTR1/LPL/PPARG/CD36/ADIPOQ
GO_REGULATION_OF_PROTEIN_SERINE_THREONINE_KINASE_ACTIVITY	go regulation of protein serine threonine kinase activity	433	0.297113	1.33038	0.00577581	0.0429216	0.0326969	2638	tags=28%, list=20%, signal=23%	CEMIP/SORL1/APOE/CDKN3/CXCR4/TRIB2/MAGED1/TNFSF11/IGF1/PTPRC/RGS2/ROR2/DUSP1/CD74/CDKN1A/LYN/HMGA2/ROBO1/ZEB2/CSK/THY1/TNFRSF11A/C5AR1/PDGFRB/P2RX7/PTPN6/CCNL1/HTR2A/CCND2/NUP62/SH2B3/PBK/SHC1/SAA1/ABL1/CCNJ/CASP3/CAB39/TGFB1/RGS4/HEG1/TIAM1/TAOK3/CCND1/GBA/FPR1/IPO7/PTPN22/TNFAIP3/GADD45B/HGS/IRAK1/CSPG4/SASH1/DVL3/AKT1/CCNB2/CD300A/HGF/ADAM17/EPHB2/KIDINS220/HMGCR/GDF15/CCNL2/DDX3X/TRIB1/HYAL2/…
GO_DNA_PACKAGING_COMPLEX	go dna packaging complex	20	0.64673	1.76861	0.00580292	0.0430212	0.0327727	2179	tags=40%, list=16%, signal=33%	SMC4/SMC2/NCAPG2/NCAPG/KAT6A/NCAPD2/GLYR1/MPHOSPH8
GO_RESPONSE_TO_INTERFERON_ALPHA	go response to interferon alpha	20	-0.631426	-1.73226	0.00580292	0.0430212	0.0327727	554	tags=40%, list=4%, signal=38%	PYHIN1/AXL/IFITM1/GAS6/BST2/IFIT2/MX2/IFIT3
GO_RETINOIC_ACID_METABOLIC_PROCESS	go retinoic acid metabolic process	24	-0.620383	-1.79389	0.00581453	0.0430286	0.0327784	1157	tags=21%, list=9%, signal=19%	ADH1A/ALDH1A2/AKR1C3/ADH1C/ADH1B
GO_NEGATIVE_REGULATION_OF_SECRETION	go negative regulation of secretion	156	-0.367276	-1.48146	0.00581765	0.0430286	0.0327784	853	tags=13%, list=6%, signal=13%	FOXF1/FKBP1B/ENY2/RGCC/ADRA2A/MAOB/STXBP6/EDN1/ADA/CRHBP/IL13RA2/NMB/HADH/NPY5R/FCGR2B/INHBB/IL33/CIDEA/LEP/RSAD2/ADIPOQ
GO_HORMONE_METABOLIC_PROCESS	go hormone metabolic process	180	-0.341611	-1.39227	0.00582533	0.0430347	0.0327831	365	tags=11%, list=3%, signal=11%	LIPE/CRHBP/RBP4/AKR1C1/SULT1A1/DHRS3/RETSAT/HSD17B8/HSD17B11/CMA1/AKR1C2/ADM/AKR1C3/BMP5/CTSG/GHR/AKR1B10/LEP/ADH1C/ADH1B
GO_PROTEIN_SERINE_THREONINE_KINASE_ACTIVITY	go protein serine threonine kinase activity	343	0.313117	1.36709	0.00586876	0.0432796	0.0329696	3097	tags=32%, list=23%, signal=25%	SGK1/CCL3/CDC42BPB/ATM/LTBP1/MAP4K4/ENG/STK10/C8orf44-SGK3/MAPK6/PBK/TOP1/PRKCB/ATR/CAB39/MAPK13/MINK1/CSNK1D/TAOK3/PIM1/RPS6KA1/OXSR1/ACVR1/MAPK7/BMP2K/EIF2AK1/PRKX/RPS6KA2/CDK14/IRAK1/CAMK1D/MAST3/AKT1/PAK2/TBK1/BRD4/GSK3B/CDK20/ULK1/CDK1/MAP4K5/PLK3/IRAK3/MELK/MAPKAPK3/PKN1/PRKDC/CSNK1A1/PTK2B/BUB1B/MAP3K2/PRKACA/PRKCE/MARK3/EIF2AK3/CDK11A/CDK19/MARK4/MAPKAPK5/CDK17/PRKCD/MAP3K1/PRKCA/CDC42BPA…
GO_AMYLOID_BETA_CLEARANCE	go amyloid beta clearance	34	0.553508	1.70113	0.00587326	0.0432796	0.0329696	2351	tags=41%, list=18%, signal=34%	APOE/LRP1/TREM2/CLU/ITGB2/MSR1/C5AR1/MARCO/C3/HMGCR/PICALM/CYP51A1/LDLR/CLTC
GO_HIGH_DENSITY_LIPOPROTEIN_PARTICLE	go high density lipoprotein particle	23	0.611618	1.73446	0.00588515	0.0432796	0.0329696	1040	tags=26%, list=8%, signal=24%	APOE/APOC1/PLTP/CLU/SAA1/APOC2
GO_IMMUNOLOGICAL_SYNAPSE	go immunological synapse	35	0.564173	1.7387	0.00589369	0.0432796	0.0329696	1733	tags=37%, list=13%, signal=32%	CD37/ALCAM/ICAM1/CORO1A/ATP2B1/MYH9/CD28/CD53/VAV3/EZR/SOCS6/PDCD6IP/SNX27
GO_RAC_GTPASE_BINDING	go rac gtpase binding	57	0.47372	1.6249	0.00589525	0.0432796	0.0329696	2014	tags=37%, list=15%, signal=31%	DOCK4/NCKAP1L/DOCK2/FMNL1/SRGAP2/ELMO1/TIAM1/CYFIP1/FLNA/DVL3/VAV3/CORO1C/ARHGDIA/SH3BP1/PAK2/ARHGAP4/ATP7A/FARP1/PKN1/ARHGAP44/ECT2
GO_REGULATION_OF_DNA_BINDING_TRANSCRIPTION_FACTOR_ACTIVITY	go regulation of dna binding transcription factor activity	355	0.310495	1.35665	0.0059004	0.0432796	0.0329696	1631	tags=18%, list=12%, signal=16%	FOS/SGK1/TFRC/BHLHE40/NDP/TNFSF11/CLU/S100A9/ADORA3/TLR2/GREM1/PPRC1/ITGB2/HCK/SMAD7/ICAM1/ARID5B/PAXIP1/FZD1/JUN/STAT3/TNFRSF11A/ENPP1/ADCY8/HMOX1/PPP3CA/C8orf44-SGK3/MTDH/S100A8/TRAF3/PRKCB/APP/CARM1/TP53BP1/PIM1/ERC1/FLNA/SMARCA4/TNFAIP3/MED13/CYP1B1/ADCY1/UFL1/IRAK1/CAMK1D/CX3CR1/AKT1/HCLS1/G3BP2/CAPN3/SLCO3A1/MAVS/LRP8/ID2/ROR1/EP300/TRIB1/CRTC3/MEN1/IRAK3/ARRB2/JAK2/NFKB1/TFDP1/LRRFIP1
GO_REGULATION_OF_MUSCLE_CELL_DIFFERENTIATION	go regulation of muscle cell differentiation	123	0.382327	1.49467	0.00590678	0.0432796	0.0329696	2040	tags=26%, list=15%, signal=22%	BHLHE41/IGF1/GREM1/RGS2/EREG/IL4R/MMP14/FZD7/ENG/PTBP1/DNMT1/ANKRD17/ABL1/MEF2A/MIR22/TGFB1/RGS4/NOTCH1/CD53/NFATC3/SUPT6H/MAML1/ID2/GDF15/MECP2/ARRB2/RBPJ/G6PD/FOXO4/PIAS1/MEF2C/NFATC1
GO_COLLATERAL_SPROUTING	go collateral sprouting	24	0.601667	1.72329	0.00593891	0.0434604	0.0331074	734	tags=25%, list=6%, signal=24%	SPP1/LRP1/ZEB2/SEMA4D/APP/ABL1
GO_PROXIMAL_DISTAL_PATTERN_FORMATION	go proximal distal pattern formation	22	0.635593	1.76578	0.00594532	0.0434604	0.0331074	208	tags=18%, list=2%, signal=18%	CHSY1/SIX3/GLI3/GREM1
GO_NUCLEAR_RECEPTOR_TRANSCRIPTION_COACTIVATOR_ACTIVITY	go nuclear receptor transcription coactivator activity	42	0.530867	1.71326	0.00597461	0.0436237	0.0332318	2841	tags=52%, list=21%, signal=41%	PPRC1/ZMIZ1/PRKCB/NCOA6/TMF1/CARM1/HMGA1/MED13/ACTN1/ACTN4/NCOA1/SS18/MED1/PKN1/MED12/ZMIZ2/NCOA3/MED16/PPARGC1A/RBM14/CALCOCO1/ACTN2
GO_CERAMIDE_CATABOLIC_PROCESS	go ceramide catabolic process	14	0.690957	1.70596	0.00602468	0.0439382	0.0334713	2272	tags=57%, list=17%, signal=47%	GALC/PSAP/GBA/HEXB/NAGA/GLA/PRKCD/NEU1
GO_PROTEIN_IMPORT	go protein import	165	0.372604	1.5147	0.00607664	0.0442301	0.0336937	2146	tags=33%, list=16%, signal=28%	APOE/SIX3/GLI3/CLU/ZIC1/POM121C/CDKN1A/TNPO1/STAT3/PPP3CA/NUP62/TP53/E2F3/APPL1/PTGS2/TGFB1/HSPA4/IPO7/FLNA/POM121/RANBP6/HEATR3/APPL2/ELAVL1/AKT1/HCLS1/TOMM40/KPNA3/LMNA/SIX2/MAVS/BAG3/NUP98/HYAL2/CDK1/KPNA2/LAMP2/JAK2/KPNA6/MED1/KPNB1/NUP155/FAM53B/MDFIC/MBTPS1/NUP153/KPNA1/HSPA8/AGT/NUP93/ECT2/NUP107/IPO9/NUP85/PRKCD
GO_POSITIVE_REGULATION_OF_MAPK_CASCADE	go positive regulation of mapk cascade	453	0.29446	1.31957	0.00607882	0.0442301	0.0336937	1904	tags=20%, list=14%, signal=17%	CHI3L1/APOE/CCL3/SEMA3A/CXCR4/IGFBP3/LRP1/MAGED1/TREM2/TNFSF11/IGF1/ATP6AP1/PTPRC/ROR2/TIMP2/CD74/KDR/ROBO1/ICAM1/CCL4/JUN/ZEB2/FZD7/CSK/TNFRSF11A/C5AR1/PDGFRB/CCL2/PJA2/GPNMB/P2RX7/IGFBP4/CCL5/CCR1/HTR2A/NOTCH2/PSAP/PBK/TRAF3/SHC1/MARCO/C1QTNF1/SAA1/APP/ABL1/RASSF2/MINK1/TGFB1/TIAM1/NOTCH1/TAOK3/CARD9/PDGFRA/CD4/FPR1/PTPN22/GADD45B/IRAK1/CSPG4/HLA-DRB1/SASH1/DVL3/HGF/KIDINS220/HMGCR/GDF15/ROR1/C…
GO_STABILIZATION_OF_MEMBRANE_POTENTIAL	go stabilization of membrane potential	10	0.742717	1.68914	0.00609861	0.0443227	0.0337642	1953	tags=50%, list=15%, signal=43%	KCNK2/KCNN4/KCNK1/KCNK10/KCNK3
GO_RESPONSE_TO_ALCOHOL	go response to alcohol	213	0.33841	1.4094	0.00611295	0.0443755	0.0338044	2124	tags=24%, list=16%, signal=20%	CSN1S1/FOS/TNC/FOSB/CCL3/SPI1/RGS2/CDKN1A/GLB1/ICAM1/LARP1/STAT3/SPARC/INHBA/ADCY8/PTGFR/S100A8/ATP2B1/AHR/CCR5/TGFB1/RGS4/RARA/ACTR2/RGS19/CCND1/DAG1/CD14/ADCY1/CAD/AKT1/LRP8/HMGCR/FOXO3/SDF4/EFNA5/CDK1/NFE2L1/G6PD/CCL21/CYBB/TYMS/GOLPH3/PTK2B/ABAT/PRKCE/FDX1/SFRP1/BLM/PENK/AKAP8
GO_REGULATION_OF_POSTSYNAPTIC_NEUROTRANSMITTER_RECEPTOR_ACTIVITY	go regulation of postsynaptic neurotransmitter receptor activity	12	0.731389	1.76319	0.00619668	0.0449313	0.0342279	1475	tags=33%, list=11%, signal=30%	NPTX2/BEGAIN/DLGAP4/HOMER1
GO_NEGATIVE_REGULATION_OF_LYMPHOCYTE_ACTIVATION	go negative regulation of lymphocyte activation	124	0.387192	1.51888	0.00622047	0.0450517	0.0343196	1582	tags=24%, list=12%, signal=22%	GLI3/MERTK/FGR/LILRB2/CD74/LILRB1/SMAD7/LYN/ATM/IL4R/GPNMB/INHBA/PTPN6/CEBPB/SAMSN1/CASP3/SDC4/INPP5D/VSIG4/RUNX3/GAL/BCL6/PTPN22/TNFAIP3/HLA-DRB1/CD300A/MNDA/ID2/SOCS5/SOCS6
GO_REGULATION_OF_ALPHA_BETA_T_CELL_ACTIVATION	go regulation of alpha beta t cell activation	80	0.423745	1.5535	0.00625691	0.0452322	0.0344571	1715	tags=24%, list=13%, signal=21%	SASH3/GLI3/PTPRC/LILRB1/NCKAP1L/SMAD7/IL4R/RARA/HSPH1/RUNX3/CD28/ITPKB/BCL6/PTPN22/PNP/CD300A/CD55/SOCS5/AP3B1
GO_DETECTION_OF_EXTERNAL_BIOTIC_STIMULUS	go detection of external biotic stimulus	19	0.644693	1.72444	0.00627269	0.0452322	0.0344571	1370	tags=37%, list=10%, signal=33%	CLEC7A/TREM2/TLR2/LBP/NAIP/HLA-DRB1/TLR1
GO_POSITIVE_REGULATION_OF_CALCIUM_ION_IMPORT	go positive regulation of calcium ion import	19	0.644456	1.7238	0.00627269	0.0452322	0.0344571	991	tags=32%, list=7%, signal=29%	CCL3/PDGFRB/CCL2/CXCL12/TRPV2/ATP2A1
GO_INTERLEUKIN_6_PRODUCTION	go interleukin 6 production	113	0.395698	1.53262	0.00627774	0.0452322	0.0344571	1577	tags=27%, list=12%, signal=24%	CLEC7A/TREM2/TLR7/TLR2/LILRB2/CD74/NCKAP1L/EREG/STAT3/CSK/LBP/P2RX7/PTPN6/APP/SIRPA/MAPK13/CARD9/IL17RA/GBA/PTPN22/TNFAIP3/HGF/MAVS/TLR1/CD47/LILRA2/HYAL2/IRAK3/ARRB2/SOCS5
GO_PHOSPHOLIPID_EFFLUX	go phospholipid efflux	11	0.731731	1.71694	0.00628145	0.0452322	0.0344571	1040	tags=27%, list=8%, signal=25%	APOE/APOC1/APOC2
GO_MEMBRANE_PROTEIN_ECTODOMAIN_PROTEOLYSIS	go membrane protein ectodomain proteolysis	36	0.546665	1.69842	0.00632216	0.0454732	0.0346406	1750	tags=39%, list=13%, signal=34%	APOE/TIMP1/ADAM10/TIMP2/P2RX7/BACE1/FURIN/MYH9/DAG1/TNFRSF1B/ADAM17/NCSTN/ADAM8/ADAM9
GO_ER_NUCLEUS_SIGNALING_PATHWAY	go er nucleus signaling pathway	47	0.504724	1.6765	0.00635407	0.0456136	0.0347476	1932	tags=30%, list=15%, signal=26%	HSPA5/CALR/ATP2A2/CXCL8/CCL2/TP53/CCDC47/ERLIN2/PPP1R15A/GSK3B/ARHGEF10L/SREBF2/MBTPS1/EIF2AK3
GO_POSITIVE_REGULATION_OF_LIPID_LOCALIZATION	go positive regulation of lipid localization	78	0.443015	1.60745	0.00635623	0.0456136	0.0347476	1147	tags=21%, list=9%, signal=19%	SPP1/TAC1/APOE/LRP1/PLTP/TNFSF11/ASXL2/MSR1/TNFRSF11A/P2RX7/PLIN3/C1QTNF1/TMF1/P2RX4/GAL/C3
GO_POSITIVE_REGULATION_OF_SMOOTH_MUSCLE_CELL_PROLIFERATION	go positive regulation of smooth muscle cell proliferation	83	0.439762	1.60947	0.00639429	0.0458209	0.0349056	2013	tags=31%, list=15%, signal=27%	MMP9/GJA1/ADAMTS1/NAMPT/IGF1/MMP2/EREG/IGFBP5/JUN/PDGFRB/PTAFR/HMOX1/CCL5/DNMT1/PTGS2/IRAK1/AKT1/ID2/HMGCR/ABCC4/JAK2/GNAI2/IL6/MEF2D/AGT/LDLRAP1
GO_NEGATIVE_REGULATION_OF_ENDOTHELIAL_CELL_APOPTOTIC_PROCESS	go negative regulation of endothelial cell apoptotic process	29	0.575091	1.68986	0.00639974	0.0458209	0.0349056	1070	tags=31%, list=8%, signal=29%	SEMA5A/SERPINE1/KDR/ICAM1/SCG2/ANGPTL4/ABL1/MAPK7/TNFAIP3
GO_POLYSACCHARIDE_BINDING	go polysaccharide binding	13	0.701679	1.71463	0.00649032	0.0463223	0.0352875	2953	tags=54%, list=22%, signal=42%	CLEC7A/ENPP1/HLA-DRB1/HLA-DRA/PRG4/PTX3/AGL
GO_CELLULAR_HORMONE_METABOLIC_PROCESS	go cellular hormone metabolic process	105	-0.408299	-1.54418	0.00649671	0.0463223	0.0352875	365	tags=14%, list=3%, signal=14%	LIPE/RBP4/AKR1C1/SULT1A1/DHRS3/RETSAT/HSD17B8/HSD17B11/AKR1C2/ADM/AKR1C3/BMP5/AKR1B10/ADH1C/ADH1B
GO_POSITIVE_REGULATION_OF_GLYCOPROTEIN_BIOSYNTHETIC_PROCESS	go positive regulation of glycoprotein biosynthetic process	19	0.643108	1.7202	0.00649805	0.0463223	0.0352875	1645	tags=37%, list=12%, signal=32%	IGF1/GOLGA2/ARFGEF1/SOAT1/NCSTN/SLC2A10/CCL21
GO_PYROPHOSPHATE_HYDROLYSIS_DRIVEN_PROTON_TRANSMEMBRANE_TRANSPORTER_ACTIVITY	go pyrophosphate hydrolysis driven proton transmembrane transporter activity	26	0.587681	1.71907	0.0064993	0.0463223	0.0352875	2305	tags=38%, list=17%, signal=32%	ATP6V1B2/TCIRG1/ATP6V1A/ATP2A2/ATP2A1/ATP6V0C/ATP6V0D1/ATP6V0A1/ATP6V1H/ATP2C1
GO_FOREBRAIN_NEURON_DIFFERENTIATION	go forebrain neuron differentiation	40	0.516373	1.64895	0.00650718	0.0463258	0.0352901	2261	tags=32%, list=17%, signal=27%	SEMA3A/PLXNA3/ROBO1/INHBA/ZMIZ1/RAPGEF2/ATP7A/CSF1R/BCL11B/NRP1/ATF5/WNT5A/NRP2
GO_ENTRY_INTO_HOST	go entry into host	131	0.387664	1.53258	0.00653769	0.0464902	0.0354154	1520	tags=22%, list=11%, signal=20%	CXADR/CXCR4/TFRC/ANPEP/ITGAV/CD74/ITGA5/ICAM1/CLEC5A/P4HB/CTSB/CTSL/CXCL8/NPC1/HTR2A/GRB2/CCR5/PIKFYVE/CD4/SLC52A2/CTNND1/DAG1/LAMP1/HLA-DRB1/KPNA3/HYAL2/CDK1/CD55/SELPLG
GO_NEGATIVE_REGULATION_OF_MUSCLE_TISSUE_DEVELOPMENT	go negative regulation of muscle tissue development	47	0.503701	1.67311	0.00657192	0.0466807	0.0355605	850	tags=19%, list=6%, signal=18%	CXADR/GJA1/KCNK2/RGS2/IGFBP5/FZD7/MEIS1/TGFB1/RGS4
GO_MITOTIC_SPINDLE	go mitotic spindle	105	0.405803	1.56509	0.00658324	0.0467082	0.0355815	2766	tags=35%, list=21%, signal=28%	GEM/TBL1XR1/CAPG/GOLGA2/EML4/PRC1/ASPM/RMDN3/NUP62/EML1/CEP170/TACC3/NUSAP1/TPX2/SMC1A/RACGAP1/KIF11/CLASP1/HNRNPU/CDK1/MAD1L1/CXCR2/ECT2/MAPKBP1/EFHC1/CLTC/TPR/CENPE/NCOR1/YEATS2/DCTN1/AURKB/CDC7/NUMA1/RANGAP1/ESPL1/MAPK1
GO_REGULATION_OF_AXON_GUIDANCE	go regulation of axon guidance	36	0.545561	1.69499	0.00662143	0.0468109	0.0356597	2251	tags=36%, list=17%, signal=30%	SEMA3A/SEMA5A/PLXNA3/SEMA3C/CXCL12/SEMA4D/PTPRO/MYCBP2/YTHDF1/ZSWIM8/NRP1/WNT5A/SEMA3E
GO_POSITIVE_REGULATION_OF_ISOTYPE_SWITCHING	go positive regulation of isotype switching	18	0.666407	1.76189	0.0066483	0.0468109	0.0356597	2285	tags=56%, list=17%, signal=46%	TFRC/PTPRC/PAXIP1/TGFB1/TP53BP1/CD28/MSH2/TNFSF13/STAT6/CLCF1
GO_REGULATION_OF_ACTIN_FILAMENT_ORGANIZATION	go regulation of actin filament organization	212	0.338471	1.40662	0.00665194	0.0468109	0.0356597	2248	tags=29%, list=17%, signal=24%	TAC1/SEMA5A/FHOD1/ELN/EVL/NCKAP1L/HCK/ICAM1/SSH1/CAPG/CXCL12/RASA1/COTL1/WASF2/CORO1A/GRB2/ABL1/SDC4/VASP/RGS4/ACTR2/FCHSD2/CYFIP1/ARFGEF1/SLC9A1/PLEK/FLNA/PFN1/ARPIN/ARAP1/HCLS1/PPFIA1/CCDC88A/SH3BP1/PAK2/MAGEL2/CLASP1/CAPZA1/SYNPO/ARHGEF10L/CD47/CCL21/GPR65/PICK1/NRP1/RAC1/PTK2B/CFL1/PRKCE/TMOD1/FLII/ACTR3/DLC1/ARF6/CDC42EP1/SFRP1/PRKCD/SVIL/SORBS3/TSC1/TJP1
GO_REGULATION_OF_TRIGLYCERIDE_METABOLIC_PROCESS	go regulation of triglyceride metabolic process	28	0.578879	1.70012	0.00665591	0.0468109	0.0356597	2741	tags=43%, list=21%, signal=34%	SORL1/APOE/TBL1XR1/APOC2/C3/LDLR/CTDNEP1/SIK1/LMF1/SREBF1/APOA4/FGF21
GO_SYNAPTIC_TRANSMISSION_CHOLINERGIC	go synaptic transmission cholinergic	28	0.578936	1.70029	0.00665591	0.0468109	0.0356597	32	tags=7%, list=0%, signal=7%	TAC1/APOE
GO_GLUCOCORTICOID_RECEPTOR_BINDING	go glucocorticoid receptor binding	15	0.678633	1.72273	0.00665759	0.0468109	0.0356597	1099	tags=40%, list=8%, signal=37%	NRIP1/STAT3/CEBPB/YWHAH/NR4A2/NCOR2
GO_APOPTOTIC_CELL_CLEARANCE	go apoptotic cell clearance	39	0.520071	1.6493	0.00666181	0.0468109	0.0356597	1462	tags=33%, list=11%, signal=30%	LRP1/TREM2/C2/MERTK/ITGAV/C4A/CCL2/MFGE8/MARCO/RARA/C3/RHOG/RAC2
GO_INTERLEUKIN_1_BETA_PRODUCTION	go interleukin 1 beta production	69	0.453467	1.62284	0.00666338	0.0468109	0.0356597	1603	tags=25%, list=12%, signal=22%	EGR1/CCL3/CLEC7A/TREM2/IGF1/ACP5/STAT3/P2RX7/APP/SIRPA/PANX1/TNFAIP3/CX3CR1/MNDA/LILRA2/ARRB2/JAK2
GO_POSITIVE_REGULATION_OF_SUPRAMOLECULAR_FIBER_ORGANIZATION	go positive regulation of supramolecular fiber organization	171	0.356547	1.45469	0.00666488	0.0468109	0.0356597	2092	tags=28%, list=16%, signal=24%	TAC1/APOE/SEMA5A/CLU/FHOD1/EVL/NCKAP1L/HCK/ICAM1/WASF2/CLIP1/CORO1A/GRB2/APP/ABL1/SDC4/COLGALT1/VASP/ACTR2/FCHSD2/CYFIP1/PLEK/FLNA/PFN1/ARPIN/CCDC88A/CKAP5/MAGEL2/CLASP1/SYNPO/MECP2/ARHGEF10L/CD47/CCL21/GPR65/PICK1/STMN2/NRP1/RAC1/TRPV4/PTK2B/CFL1/PRKCE/ACTR3/ARF6/CDC42EP1/SFRP1/GPX1
GO_LIPID_DIGESTION	go lipid digestion	16	-0.681772	-1.73717	0.00668798	0.0469206	0.0357432	343	tags=31%, list=3%, signal=30%	ABCG5/PNLIP/AKR1C1/CD36/LEP
GO_ANION_TRANSMEMBRANE_TRANSPORT	go anion transmembrane transport	235	0.332993	1.3987	0.00675641	0.0473477	0.0360686	1807	tags=17%, list=14%, signal=15%	ANKH/SLC20A1/GABRB1/GJA1/SLC36A1/SLC1A3/GABRA4/AQP9/SLC16A1/RGS2/SLC38A2/PDPN/STRA6/PTAFR/SLC9A6/PRAF2/SLC38A10/SLC4A2/SLC1A1/SLC26A2/RGS4/SLC12A9/SLC9A1/SLC7A7/SLC16A10/ABCC1/AKT1/SLC35D1/SLC25A13/ANO1/VDAC1/SLC4A7/SLC12A7/SLC38A1/CLCC1/LRRC8B/SLC39A8/APOL1/SLC7A5/PRNP
GO_AMYLOID_BETA_BINDING	go amyloid beta binding	71	0.443213	1.59651	0.00682995	0.0478096	0.0364205	1103	tags=21%, list=8%, signal=19%	SORL1/APOE/LRP1/TREM2/CLU/TLR2/CLSTN1/LILRB2/CD74/ITGB2/MSR1/BACE1/MARCO/GRIA2/HSPG2
GO_RHYTHMIC_BEHAVIOR	go rhythmic behavior	44	0.500597	1.63546	0.00684345	0.0478507	0.0364518	2104	tags=27%, list=16%, signal=23%	EGR1/ZFHX3/SIX3/PTGDS/EGR2/PER3/TP53/NR1D1/ID2/NR1D2/ADORA1/MTA1
GO_SEMI_LUNAR_VALVE_DEVELOPMENT	go semi lunar valve development	33	0.547724	1.67553	0.00693945	0.0484679	0.036922	1164	tags=30%, list=9%, signal=28%	EMILIN1/ELN/ROBO1/SOX9/TNFRSF1A/STRA6/NOTCH2/TGFB1/NOTCH1/TNFRSF1B
GO_RESPONSE_TO_PROGESTERONE	go response to progesterone	39	0.517633	1.64157	0.0069629	0.0484776	0.0369294	1031	tags=21%, list=8%, signal=19%	CSN1S1/FOS/FOSB/GABRB1/TLR2/ABHD2/TGFB1/WBP2
GO_ESTABLISHMENT_OF_PROTEIN_LOCALIZATION_TO_VACUOLE	go establishment of protein localization to vacuole	41	0.518161	1.66728	0.00696737	0.0484776	0.0369294	3047	tags=46%, list=23%, signal=36%	SORL1/CLU/MON1B/TNFAIP3/HGS/M6PR/GCC2/LAMP2/ZFYVE16/AP3B1/HSPA8/VPS13C/NAGPA/STAM/VPS37B/AP3D1/NUMA1/VPS37C/NEDD4
GO_REGULATION_OF_DEPHOSPHORYLATION	go regulation of dephosphorylation	153	0.364767	1.46809	0.00697089	0.0484776	0.0369294	3476	tags=45%, list=26%, signal=34%	IGFBP3/MYO1D/PTPRC/LILRB2/NCKAP1L/PHACTR4/RCAN1/PDGFRB/PTBP1/SEMA4D/TGFB1/YWHAE/GBA/PLEK/PHACTR2/CABIN1/PPP1R12A/MGAT5/PPP1R15A/CD300A/GSK3B/FKBP15/JAK2/PPP6R2/FARP1/MTMR9/GNAI2/SMPD1/PPP2R1A/PPP6R1/TIPRL/SMG5/CAMTA1/MEF2C/ADORA1/DLC1/HTT/PRKCD/B3GAT3/TSC1/MTMR2/SYMPK/DMPK/SWAP70/PKMYT1/NUAK1/PTN/PPP2R5E/PPP6R3/WNK1/PPP4R1/ELL/IQGAP1/PHACTR1/MTMR1/HSP90B1/MPHOSPH10/ROCK2/IKBKB/SMAD3/RBM26/PPME1/P…
GO_POSITIVE_REGULATION_OF_NEURON_DEATH	go positive regulation of neuron death	92	0.415007	1.54441	0.00697175	0.0484776	0.0369294	2069	tags=23%, list=16%, signal=19%	FOS/EGR1/CCL3/CLU/GRN/ITGB2/ATM/SSH1/JUN/BACE1/TP53/ABL1/CASP3/TP53BP2/GSK3B/FOXO3/MCL1/PICALM/PRNP/ADORA1/WNT5A
GO_KINESIN_BINDING	go kinesin binding	34	0.542434	1.66709	0.00699552	0.0485891	0.0370143	2653	tags=38%, list=20%, signal=31%	CLSTN1/DCP1A/KIF1B/PRC1/NUP62/NEFH/LRP8/RAB29/ACTB/KIFAP3/TRAK2/ARHGEF10/AP1G1
GO_NEGATIVE_REGULATION_OF_BONE_REMODELING	go negative regulation of bone remodeling	15	0.674724	1.71281	0.00702139	0.0487148	0.03711	2073	tags=60%, list=16%, signal=51%	GREM1/CSK/P2RX7/INPP5D/GPR137B/TNFAIP3/TNFRSF11B/IL6/SFRP1
GO_POSITIVE_REGULATION_OF_B_CELL_ACTIVATION	go positive regulation of b cell activation	66	0.454818	1.61378	0.00704909	0.0488529	0.0372153	2285	tags=36%, list=17%, signal=30%	TFRC/SASH3/PTPRC/CD74/NCKAP1L/CDKN1A/PAXIP1/MMP14/TGFB1/INPP5D/TP53BP1/CD28/BCL6/VAV3/IGLL5/IGHM/IGLC1/IL6/MSH2/TNFSF13/MEF2C/STAT6/TRBC1/CLCF1
GO_NEURAL_CREST_CELL_DIFFERENTIATION	go neural crest cell differentiation	79	0.425756	1.55689	0.00708341	0.0490366	0.0373552	2261	tags=25%, list=17%, signal=21%	SEMA3A/SEMA5A/HIF1A/FN1/FOXC1/SEMA3C/SOX9/PHACTR4/ZEB2/SEMA4D/ACVR1/CORO1C/EFNB1/NRP1/CFL1/MEF2C/SFRP1/SEMA3E/FAM172A/NRP2
GO_LYMPHOCYTE_MEDIATED_IMMUNITY	go lymphocyte mediated immunity	227	0.341654	1.43214	0.00710018	0.0490985	0.0374023	1962	tags=26%, list=15%, signal=22%	TFRC/C7/SASH3/BCL3/CLU/CADM1/C2/HLA-DQB1/CFI/C4A/PTPRC/CD74/LILRB1/TCIRG1/SMAD7/ICAM1/C1RL/PAXIP1/IL4R/P2RX7/PTPN6/KDELR1/C1R/CORO1A/DENND1B/TGFB1/INPP5D/IL1R1/TP53BP1/CD28/LAMP1/SLC11A1/BCL6/RAB27A/HPRT1/C3/HLA-DRB1/TNFRSF1B/SUPT6H/CD8A/IGLL5/C1S/IGLV1-44/LIG4/CD55/RASGRP1/ARRB2/IGHM/EMP2/FCER1G/IGLC1/CTSH/TUBB4B/IL6/TUBB/IL27RA/MSH2/TNFSF13
GO_T_CELL_DIFFERENTIATION	go t cell differentiation	214	0.340078	1.41853	0.00714401	0.0493471	0.0375917	1811	tags=24%, list=14%, signal=21%	EGR1/SASH3/BCL3/GLI3/LILRB4/PTPRC/LILRB2/CD74/NCKAP1L/DOCK2/TCIRG1/SMAD7/IL4R/CTSL/FZD7/STAT3/KDELR1/TP53/EGR3/ZMIZ1/PSAP/ABL1/ZFP36L1/RARA/ZFP36L2/RUNX3/CD28/CHD7/ITPKB/CD4/BCL6/CLPTM1/PTPN22/RELB/PNP/CD8A/GPR18/ADAM17/DROSHA/MAFB/LIG4/RASGRP1/ATP7A/SOCS5/ADAM8/FCER1G/AP3B1/SATB1/BCL11B/PRKDC/IL6
GO_AMYLOID_BETA_METABOLIC_PROCESS	go amyloid beta metabolic process	47	0.499003	1.6575	0.00715286	0.0493539	0.0375969	1985	tags=30%, list=15%, signal=25%	SORL1/APOE/ADAM10/IGF1/CLU/SPON1/BACE1/APP/CASP3/NCSTN/TMED10/PICALM/PRNP/RELA
GO_MICROVILLUS	go microvillus	74	0.440369	1.5979	0.00716925	0.0493921	0.037626	1746	tags=26%, list=13%, signal=22%	VCAM1/MYO1D/ATP6V1B2/ITGAV/ATP6V1A/PDPN/FSCN1/SLC26A2/TGFB1/MSN/CA2/MYO6/MYO1F/PDGFRA/EZR/HYAL2/ATP7A/MYO1E/SLC7A5
GO_CARDIAC_MYOFIBRIL_ASSEMBLY	go cardiac myofibril assembly	19	0.639773	1.71128	0.00717414	0.0493921	0.037626	1023	tags=37%, list=8%, signal=34%	PDGFRB/MYL2/MEF2A/CSRP3/PDGFRA/NEB/TCAP
GO_NEGATIVE_REGULATION_OF_PROTEIN_IMPORT	go negative regulation of protein import	12	-0.733781	-1.72742	0.00720337	0.0494982	0.0377068	1166	tags=33%, list=9%, signal=30%	ANGPT1/PKIG/CD36/APOD
GO_CARDIAC_CELL_DEVELOPMENT	go cardiac cell development	70	0.452795	1.62248	0.00720743	0.0494982	0.0377068	1704	tags=29%, list=13%, signal=25%	CXADR/IGF1/RGS2/PDGFRB/MYL2/MEF2A/CSRP3/RGS4/NOTCH1/PDGFRA/NEB/TCAP/LMNA/MAML1/MYH6/HNRNPU/CDK1/ZMPSTE24/G6PD/SGCD
GO_POSITIVE_REGULATION_OF_CYTOKINE_PRODUCTION	go positive regulation of cytokine production	376	0.305629	1.35139	0.00721323	0.0494982	0.0377068	1857	tags=23%, list=14%, signal=20%	SORL1/EGR1/CCL3/CLEC7A/TREM2/TLR7/SASH3/BCL3/HLA-DPA1/CLU/HIF1A/CADM1/TLR2/PTPRC/SERPINE1/FGR/LILRB2/CD74/LILRB1/EREG/HPSE/CLEC5A/DDX21/IL4R/STAT3/LBP/PDE4B/C5AR1/P2RX7/PTAFR/HMOX1/SULF1/ANKRD17/CEBPB/SAA1/APP/FURIN/TMF1/APPL1/MAPK13/PTGS2/TGFB1/IL1R1/RARA/HEG1/CARD9/CD28/LTB/IL17RA/CD4/CD14/SLC11A1/PANX1/PTPN22/IRF8/CYP1B1/IRAK1/C3/C3AR1/HGF/TBK1/MAVS/ADAM17/MNDA/TLR1/AGPAT1/EP300/DDX3X/PUM2/LIL…
GO_REGULATION_OF_CARBOHYDRATE_CATABOLIC_PROCESS	go regulation of carbohydrate catabolic process	81	0.433164	1.59296	0.0072413	0.0496365	0.0378122	2618	tags=37%, list=20%, signal=30%	FBP1/IGF1/HIF1A/SEH1L/POM121C/STAT3/P2RX7/HTR2A/NUP62/TP53/APP/POM121/NDC1/NUP98/EP300/NUP205/NUP155/NUP153/NUP93/NUP107/SLC2A6/NUP85/MYOG/OGT/TPR/NCOR1/NUP50/PPARGC1A/PPP1CA/NUP210
GO_MEMBRANE_PROTEIN_PROTEOLYSIS	go membrane protein proteolysis	50	0.490738	1.63871	0.00726685	0.0497573	0.0379042	1985	tags=38%, list=15%, signal=32%	APOE/TIMP1/ADAM10/TIMP2/P2RX7/BACE1/FURIN/MYH9/TGFB1/DAG1/TNFRSF1B/ADAM17/NCSTN/NFKB1/ADAM8/CTSH/ADAM9/MBTPS1/RELA
GO_REGULATION_OF_ERYTHROCYTE_DIFFERENTIATION	go regulation of erythrocyte differentiation	42	0.524217	1.6918	0.00731054	0.0499059	0.0380174	1763	tags=43%, list=13%, signal=37%	ZFP36/SPI1/HIF1A/NCKAP1L/LYN/STAT3/INHBA/BRD1/ZFP36L1/INPP5D/HSPA9/NCAPG2/TRIM58/ID2/MAFB/FOXO3/MED1/PRKDC
GO_TRANSCRIPTION_COUPLED_NUCLEOTIDE_EXCISION_REPAIR	go transcription coupled nucleotide excision repair	69	-0.450594	-1.6197	0.00731054	0.0499059	0.0380174	2408	tags=35%, list=18%, signal=29%	UBB/UBC/XPA/POLR2F/POLR2E/RFC4/RPA2/RFC2/UBA52/MNAT1/POLR2I/RPS27A/RPA3/COPS6/COPS4/POLR2L/RFC5/COPS2/PPIE/POLR2G/COPS5/POLR2K/GTF2H5/RBX1
GO_MEMORY	go memory	99	0.403835	1.52971	0.00731243	0.0499059	0.0380174	1258	tags=17%, list=10%, signal=16%	TAC1/APOE/SGK1/KCNK2/ITGA5/ATXN1/PJA2/BRINP1/ADCY8/ITPR3/CIC/HTR2A/CEBPB/PTGS2/ADCY1/CX3CR1/FEN1
