# Supplementary material for: A comprehensive analysis of biomarkers associated with synovitis and chondrocyte apoptosis in osteoarthritis
Source: Front Immunol. 2023 Jul 21;14:1149686. doi: 10.3389/fimmu.2023.1149686 (PMC10401591; doi:10.3389/fimmu.2023.1149686)
Supplement: Supplementary file 6 [file Table_5.xlsx]

## Sheet: 表3-gsea-kegg
ID	Description	setSize	enrichmentScore	NES	pvalue	p.adjust	qvalues	rank	leading_edge	core_enrichment
KEGG_ECM_RECEPTOR_INTERACTION	kegg ecm receptor interaction	81	0.676788	2.4487	1e-10	4.575e-09	2.84211e-09	1206	tags=36%, list=9%, signal=33%	SPP1/COL5A2/TNC/COL5A1/LAMB1/THBS2/COL11A1/COL1A1/COL6A3/COL1A2/FN1/COL4A2/ITGAV/COL4A1/ITGA5/COL6A2/COL3A1/ITGA4/ITGB8/SDC3/COL5A3/THBS4/SDC4/LAMC1/DAG1/HSPG2/LAMB2/LAMB3/THBS3
KEGG_FOCAL_ADHESION	kegg focal adhesion	189	0.554049	2.26446	1e-10	4.575e-09	2.84211e-09	1476	tags=28%, list=11%, signal=25%	SPP1/COL5A2/TNC/COL5A1/LAMB1/THBS2/COL11A1/VEGFC/IGF1/COL1A1/COL6A3/COL1A2/FN1/COL4A2/ITGAV/COL4A1/KDR/ZYX/ITGA5/JUN/PDGFRB/COL6A2/MYL2/COL3A1/CCND2/PIP5K1C/TLN1/ITGA4/ITGB8/PRKCB/SHC1/GRB2/COL5A3/THBS4/VASP/CCND1/PDGFRA/LAMC1/FLNA/LAMB2/AKT1/ACTN1/LAMB3/THBS3/VAV3/ACTN4/PPP1R12A/PAK2/HGF/GSK3B/RAC2/ITGA10
KEGG_LYSOSOME	kegg lysosome	109	0.628712	2.41023	1e-10	4.575e-09	2.84211e-09	2550	tags=58%, list=19%, signal=47%	GAA/CTSD/ACP5/LAPTM5/IGF2R/ATP6AP1/MAN2B1/TCIRG1/GLB1/CTSB/CTSL/GALNS/LIPA/AP1B1/NPC1/CD68/HGSNAT/GALC/PSAP/ARSA/CTSA/TPP1/DNASE2/MANBA/SGSH/PPT1/SLC17A5/GBA/LAMP1/HEXB/SLC11A1/IDUA/NAGA/ENTPD4/ATP6V0C/SLC11A2/ATP6V0D1/M6PR/GNS/CLN3/ACP2/LAPTM4B/LAMP2/CTSK/SMPD1/AP3B1/CTSH/PLA2G15/GLA/ATP6V0A1/GGA2/ATP6V1H/GUSB/NAGPA/FUCA1/GGA1/NEU1/CTSO/CLTC/ABCA2/AP3D1/CD164/ARSB
KEGG_RIBOSOME	kegg ribosome	82	-0.689528	-2.49483	1e-10	4.575e-09	2.84211e-09	3030	tags=80%, list=23%, signal=62%	RPLP1/RPS24/RPL41/RPS23/RPS18/RPL7/RPLP2/RPL37A/RPS19/RPS12/RPL10/RPL12/RPS6/RPL9/RPL13/RPL35A/RPL21/RPS10/RPL30/RPL27A/RPS4X/RPL36A/RPS11/RPL39/RPS17/RPS27/RPSA/RPL37/RPS15/RPS3A/RPS29/RPL6/RPS8/RPS27L/RPL7A/RPS15A/RPL23/RPL10L/UBA52/RPL29/RPS5/RPL15/RPS9/RPL8/RPS3/RPL32/RPS25/RPL14/RPL24/RPS27A/RPS16/RPL10A/RPL11/RPS21/RPL31/RPL26L1/RPL36/RPS7/FAU/RPL38/RPL35/RPL18A/MRPL13/RPL36AL/RSL24D1/RPS4Y1
KEGG_PARKINSONS_DISEASE	kegg parkinsons disease	87	-0.648123	-2.37319	1.59737e-10	5.84636e-09	3.63191e-09	2408	tags=66%, list=18%, signal=54%	UBB/NDUFB5/NDUFV1/COX4I1/COX8A/NDUFB4/SLC25A4/NDUFV2/PARK7/NDUFA9/NDUFB8/NDUFA3/SDHB/PINK1/NDUFS3/PPID/COX7B/UQCRC2/SNCAIP/VDAC2/SLC25A6/UQCR10/NDUFA1/VDAC3/UQCRQ/NDUFA8/NDUFAB1/SDHD/NDUFC2/NDUFC1/NDUFB2/COX6A1/COX7A2L/NDUFS6/COX6C/CYC1/NDUFA6/COX7C/COX6B1/NDUFA4/HTRA2/UQCRB/NDUFB7/NDUFB3/NDUFS7/NDUFA2/NDUFA7/UQCR11/UQCRH/NDUFB6/NDUFS5/COX5B/NDUFS4/COX7A2/UBE2L6/COX7A1/UCHL1
KEGG_HUNTINGTONS_DISEASE	kegg huntingtons disease	141	-0.515182	-2.0389	1.06469e-07	3.24731e-06	2.01731e-06	2352	tags=45%, list=18%, signal=37%	NDUFB5/NDUFV1/HAP1/COX4I1/COX8A/NDUFB4/SLC25A4/POLR2F/NDUFV2/PLCB4/POLR2E/NDUFA9/NDUFB8/NDUFA3/SDHB/NDUFS3/PPID/COX7B/UQCRC2/VDAC2/SLC25A6/UQCR10/NDUFA1/VDAC3/CREB3/UQCRQ/POLR2I/NDUFA8/DNAI1/NDUFAB1/SDHD/NDUFC2/NDUFC1/NDUFB2/COX6A1/COX7A2L/NDUFS6/COX6C/CYC1/NDUFA6/COX7C/COX6B1/NDUFA4/UQCRB/POLR2L/NDUFB7/NDUFB3/SOD1/NDUFS7/NDUFA2/NDUFA7/IFT57/UQCR11/POLR2G/UQCRH/NDUFB6/POLR2K/NDUFS5/COX5B/NDUFS4/C…
KEGG_LEISHMANIA_INFECTION	kegg leishmania infection	69	0.620475	2.17068	6.01575e-07	1.57269e-05	9.76993e-06	1620	tags=36%, list=12%, signal=32%	FOS/HLA-DQA1/FCGR3A/FCGR1A/HLA-DPA1/HLA-DQB1/TLR2/ITGB2/FCGR3B/JUN/FCGR2A/PTPN6/ITGA4/PRKCB/MAPK13/PTGS2/TGFB1/HLA-DMB/HLA-DMA/IRAK1/C3/HLA-DRB1/HLA-DRA/JAK2/NFKB1
KEGG_PATHWAYS_IN_CANCER	kegg pathways in cancer	307	0.409126	1.76362	1.29471e-06	2.84179e-05	1.76539e-05	3196	tags=34%, list=24%, signal=26%	MMP1/MMP9/FOS/LAMB1/VEGFC/IGF1/FOXO1/SPI1/GLI3/HIF1A/FN1/COL4A2/ITGAV/MMP2/COL4A1/CSF3R/MYC/CDKN1A/FZD1/JUN/CXCL8/FZD7/STAT3/PDGFRB/TP53/CTBP1/TRAF3/PRKCB/GRB2/E2F3/ABL1/CASP3/APPL1/MITF/PTGS2/TGFB1/RARA/CCND1/PDGFRA/LAMC1/RALGDS/WNT5B/LAMB2/DVL3/AKT1/LAMB3/HGF/GSK3B/EP300/RAC2/NFKB1/CSF1R/RAC1/IL6/MSH2/TPM3/PIAS1/RELA/ITGA3/EPAS1/WNT5A/CEBPA/PPARD/KRAS/JAK1/PRKCA/FGF7/PIK3R2/TPR/FZD10/ARAF/CHUK/…
KEGG_DRUG_METABOLISM_CYTOCHROME_P450	kegg drug metabolism cytochrome p450	56	-0.626166	-2.11922	1.3976e-06	2.84179e-05	1.76539e-05	694	tags=25%, list=5%, signal=24%	MGST3/MAOB/MGST2/GSTM1/ADH5/AOX1/GSTM2/FMO2/GSTM3/GSTT1/MAOA/GSTM5/ADH1C/ADH1B
KEGG_OXIDATIVE_PHOSPHORYLATION	kegg oxidative phosphorylation	87	-0.545538	-1.99756	4.33777e-06	7.93811e-05	4.93135e-05	2352	tags=56%, list=18%, signal=47%	NDUFB5/NDUFV1/COX4I1/COX8A/NDUFB4/NDUFV2/NDUFA9/NDUFB8/COX17/NDUFA3/SDHB/COX11/NDUFS3/PPA1/COX7B/UQCRC2/ATP6V0E1/UQCR10/NDUFA1/UQCRQ/NDUFA8/NDUFAB1/SDHD/NDUFC2/NDUFC1/NDUFB2/COX6A1/COX7A2L/NDUFS6/COX6C/CYC1/NDUFA6/COX7C/COX6B1/NDUFA4/UQCRB/NDUFB7/NDUFB3/NDUFS7/NDUFA2/NDUFA7/UQCR11/UQCRH/NDUFB6/NDUFS5/COX5B/NDUFS4/COX7A2/COX7A1
KEGG_METABOLISM_OF_XENOBIOTICS_BY_CYTOCHROME_P450	kegg metabolism of xenobiotics by cytochrome p450	52	-0.625907	-2.08301	8.187e-06	0.000133751	8.30897e-05	694	tags=25%, list=5%, signal=24%	MGST3/MGST2/GSTM1/AKR1C1/ADH5/GSTM2/AKR1C2/GSTM3/AKR1C3/GSTT1/GSTM5/ADH1C/ADH1B
KEGG_CELL_ADHESION_MOLECULES_CAMS	kegg cell adhesion molecules cams	118	0.497485	1.92552	8.77058e-06	0.000133751	8.30897e-05	1329	tags=24%, list=10%, signal=22%	NLGN4X/VCAM1/HLA-DQA1/HLA-DPA1/CADM1/HLA-DQB1/ITGAV/VCAN/ALCAM/PTPRC/ITGB2/ICAM1/SELE/GLG1/SELL/ITGA4/ITGB8/SDC3/SDC4/HLA-DMB/CD28/CD4/HLA-DMA/NEO1/HLA-DRB1/SELP/CD8A/HLA-DRA
KEGG_RETINOL_METABOLISM	kegg retinol metabolism	42	-0.650291	-2.06205	1.02982e-05	0.000144966	9.00567e-05	3870	tags=64%, list=29%, signal=46%	CYP4A11/CYP3A7/CYP2C9/CYP1A1/UGT2B17/CYP3A4/CYP1A2/UGT2B15/ADH7/PNPLA4/CYP26B1/CYP2A6/ALDH1A1/CYP2C18/CYP3A43/CYP2C19/CYP2A7/DGAT1/UGT2B28/ADH1A/ALDH1A2/DHRS4/ADH5/DHRS3/RETSAT/ADH1C/ADH1B
KEGG_BLADDER_CANCER	kegg bladder cancer	41	0.659198	2.11013	1.33782e-05	0.000174872	0.000108635	1150	tags=27%, list=9%, signal=25%	MMP1/MMP9/VEGFC/MMP2/MYC/CDKN1A/CXCL8/TP53/E2F3/CCND1/TYMP
KEGG_FATTY_ACID_METABOLISM	kegg fatty acid metabolism	38	-0.666934	-2.06895	2.25966e-05	0.000275679	0.000171259	1254	tags=39%, list=9%, signal=36%	ACAT2/ACAT1/ACADS/ADH1A/ECHS1/ALDH2/ALDH3A2/ACSL1/ADH5/HADH/ECI2/ECI1/ACADL/ADH1C/ADH1B
KEGG_VIRAL_MYOCARDITIS	kegg viral myocarditis	66	0.565278	1.95018	4.99766e-05	0.000571607	0.000355097	2172	tags=41%, list=16%, signal=34%	CXADR/HLA-DQA1/HLA-DPA1/HLA-DQB1/MYH2/ITGB2/ICAM1/EIF4G1/EIF4G3/ABL1/CASP3/MYH9/HLA-DMB/CCND1/CD28/DAG1/HLA-DMA/HLA-DRB1/HLA-DRA/MYH6/RAC2/CD55/SGCD/RAC1/EIF4G2/ACTB/MYH1
KEGG_EPITHELIAL_CELL_SIGNALING_IN_HELICOBACTER_PYLORI_INFECTION	kegg epithelial cell signaling in helicobacter pylori infection	63	0.555148	1.89793	0.000138891	0.00142632	0.000886069	2025	tags=35%, list=15%, signal=30%	CXCL1/ADAM10/ATP6V1B2/ATP6AP1/TCIRG1/LYN/ATP6V1A/JUN/CXCL8/CSK/CCL5/CASP3/MAPK13/ATP6V0C/ADAM17/ATP6V0D1/NFKB1/RAC1/ATP6V0A1/CXCR2/RELA/ATP6V1H
KEGG_PEROXISOME	kegg peroxisome	70	-0.523506	-1.84961	0.000140294	0.00142632	0.000886069	3146	tags=54%, list=24%, signal=42%	HAO2/GSTK1/PEX12/HAO1/GNPAT/FAR2/DAO/PIPOX/ECH1/AMACR/IDH1/ACAA1/PXMP4/HMGCL/PAOX/SCP2/ACOT8/PEX16/PMVK/DDO/PEX6/CAT/EPHX2/XDH/ABCD2/MLYCD/ACOX2/PEX7/PEX19/PEX11A/PEX2/SOD1/DHRS4/PXMP2/ACSL1/ECI2/PHYH/PECR
KEGG_B_CELL_RECEPTOR_SIGNALING_PATHWAY	kegg b cell receptor signaling pathway	71	0.539833	1.9087	0.000164951	0.00158874	0.000986963	3097	tags=51%, list=23%, signal=39%	FOS/LYN/JUN/PTPN6/PPP3CA/PRKCB/GRB2/INPP5D/RASGRP3/CD72/LILRB3/NFATC3/AKT1/VAV3/GSK3B/RAC2/NFKB1/RAC1/RELA/NFATC1/KRAS/NFKBIE/PIK3R2/NFKBIB/CHUK/MAP2K2/SOS1/PIK3CB/PIK3CD/MAPK1/RAF1/VAV1/CD81/PIK3CA/PIK3R3/IKBKB
KEGG_TYROSINE_METABOLISM	kegg tyrosine metabolism	38	-0.625192	-1.93945	0.000216606	0.00198194	0.00123123	1268	tags=26%, list=10%, signal=24%	TYR/ADH1A/MAOB/FAH/ADH5/AOX1/AOC3/MAOA/ADH1C/ADH1B
KEGG_T_CELL_RECEPTOR_SIGNALING_PATHWAY	kegg t cell receptor signaling pathway	104	0.465855	1.77182	0.000409966	0.00347466	0.00215855	3280	tags=39%, list=25%, signal=30%	FOS/PTPRC/JUN/PTPN6/PPP3CA/GRB2/MAPK13/CD28/CD4/NFATC3/AKT1/VAV3/CD8A/PAK2/GSK3B/RASGRP1/NFKB1/LCP2/RELA/NFATC1/KRAS/MAP3K7/NFKBIE/ITK/PIK3R2/NFKBIB/CHUK/MAP2K2/SOS1/PIK3CB/PIK3CD/MAPK1/RAF1/VAV1/PIK3CA/CBLC/MAP3K14/PIK3R3/IKBKB/PDCD1/IL5
KEGG_ANTIGEN_PROCESSING_AND_PRESENTATION	kegg antigen processing and presentation	79	0.501676	1.81053	0.000417719	0.00347466	0.00215855	1329	tags=27%, list=10%, signal=24%	IFI30/HSPA5/HLA-DQA1/HLA-DPA1/HLA-DQB1/CALR/CANX/CD74/CTSB/CTSL/PDIA3/HSPA4/HSPA6/HLA-DMB/CD4/TAPBP/HLA-DMA/HSPA2/HLA-DRB1/CD8A/HLA-DRA
KEGG_TOLL_LIKE_RECEPTOR_SIGNALING_PATHWAY	kegg toll like receptor signaling pathway	96	0.454915	1.68966	0.000755668	0.00601249	0.00373511	3097	tags=40%, list=23%, signal=31%	SPP1/FOS/CCL3/TLR7/TLR2/CCL4/JUN/CXCL8/LBP/CCL5/TRAF3/MAPK13/CD14/IRAK1/AKT1/TBK1/TLR1/NFKB1/CTSK/RAC1/IL6/RELA/MAP3K7/PIK3R2/TLR5/TAB2/TLR6/CHUK/IFNAR2/MAP2K2/PIK3CB/PIK3CD/MAPK1/PIK3CA/TICAM1/TLR3/PIK3R3/IKBKB
KEGG_CIRCADIAN_RHYTHM_MAMMAL	kegg circadian rhythm mammal	12	0.795122	1.90859	0.000838103	0.00639054	0.00396996	1182	tags=42%, list=9%, signal=38%	BHLHE40/BHLHE41/PER3/CSNK1D/NR1D1
KEGG_NEUROTROPHIN_SIGNALING_PATHWAY	kegg neurotrophin signaling pathway	117	0.433023	1.67206	0.00129789	0.00910119	0.00565389	3106	tags=40%, list=23%, signal=31%	MAGED1/JUN/CSK/SH2B3/TP53/SHC1/GRB2/ABL1/YWHAH/MAPK13/YWHAE/RPS6KA1/MAPK7/RPS6KA2/IRAK1/AKT1/ARHGDIA/KIDINS220/GSK3B/FOXO3/IRAK3/NFKB1/RAC1/RELA/PRKCD/KRAS/MAP3K1/NFKBIE/RPS6KA3/PIK3R2/NFKBIB/CALML5/NGF/SH2B2/MAP2K2/SOS1/PIK3CB/PIK3CD/MAPK1/RAF1/PIK3CA/RPS6KA4/BAX/ARHGDIB/PIK3R3/IKBKB/CRKL
KEGG_CHEMOKINE_SIGNALING_PATHWAY	kegg chemokine signaling pathway	169	0.389423	1.58921	0.00132112	0.00910119	0.00565389	3106	tags=43%, list=23%, signal=33%	CXCL1/CCL3/CXCR4/CXCL6/FGR/DOCK2/HCK/LYN/CCL4/CXCL8/STAT3/CSK/CCL2/CXCL12/ADCY8/CCL5/CXCL2/CCR1/PRKCB/SHC1/GRB2/CCR5/ELMO1/TIAM1/PRKX/ADCY1/CX3CR1/AKT1/VAV3/CXCL13/GSK3B/FOXO3/GNG12/RAC2/ARRB2/JAK2/NFKB1/CCL21/GNAI2/RAC1/PTK2B/PRKACA/CXCR2/RELA/PRKCD/KRAS/GNB2/GRK1/PRKACB/ITK/ARRB1/PIK3R2/CCR6/NFKBIB/CHUK/CCL20/PPBP/ADCY6/SOS1/PIK3CB/PIK3CD/MAPK1/RAF1/VAV1/GNAI3/PIK3CA/ADCY9/ADCY3/PIK3R3/ROCK2/IK…
KEGG_VIBRIO_CHOLERAE_INFECTION	kegg vibrio cholerae infection	48	0.552959	1.80363	0.00139205	0.00910119	0.00565389	2292	tags=42%, list=17%, signal=35%	ATP6V1B2/ATP6AP1/TCIRG1/SEC61A1/ATP6V1A/PDIA4/KDELR2/KDELR3/KDELR1/PRKCB/PRKX/ATP6V0C/ATP6V0D1/ATP6V0A1/PRKACA/ATP6V1H/ACTB/TJP1/PRKCA/PRKACB
KEGG_AXON_GUIDANCE	kegg axon guidance	112	0.435079	1.66872	0.00141402	0.00910119	0.00565389	2251	tags=29%, list=17%, signal=24%	SEMA3A/CXCR4/SEMA5A/PLXNA1/PLXNA3/SEMA3C/ROBO1/UNC5B/CXCL12/EPHA3/PPP3CA/RASA1/SEMA4D/ABL1/SRGAP2/PLXNB2/NFATC3/PLXNC1/PAK2/EPHB2/GSK3B/EFNA5/EFNB1/RAC2/GNAI2/NRP1/RAC1/CFL1/NFATC1/DPYSL2/KRAS/SEMA3E
KEGG_FC_GAMMA_R_MEDIATED_PHAGOCYTOSIS	kegg fc gamma r mediated phagocytosis	88	0.459608	1.68422	0.00144227	0.00910119	0.00565389	2912	tags=43%, list=22%, signal=34%	FCGR3A/FCGR1A/PTPRC/DOCK2/HCK/LYN/FCGR2A/ASAP1/PIP5K1C/WASF2/PRKCB/GAB2/INPP5D/VASP/PIKFYVE/MARCKS/AKT1/VAV3/RAC2/PLA2G4A/RAC1/MYO10/CFL1/PRKCE/ARF6/PRKCD/ASAP2/PRKCA/ARPC4/PIK3R2/PIK3CB/PIK3CD/MAPK1/RAF1/VAV1/ARPC1B/PLD2/PIK3CA
KEGG_GLIOMA	kegg glioma	60	0.518855	1.76503	0.0015646	0.00954407	0.00592902	3101	tags=42%, list=23%, signal=32%	IGF1/CDKN1A/PDGFRB/TP53/PRKCB/SHC1/GRB2/E2F3/CCND1/PDGFRA/AKT1/KRAS/PRKCA/PIK3R2/ARAF/CALML5/MAP2K2/SOS1/PIK3CB/PIK3CD/MAPK1/RAF1/PIK3CA/PIK3R3/RB1
KEGG_P53_SIGNALING_PATHWAY	kegg p53 signaling pathway	61	0.511328	1.73544	0.00171668	0.00995432	0.00618387	1502	tags=31%, list=11%, signal=28%	IGFBP3/ZMAT3/IGF1/STEAP3/SERPINE1/RRM2/CDKN1A/ATM/CD82/CCND2/TP53/ATR/CASP3/CCND1/GADD45B/PMAIP1/CCNB2/BBC3/CDK1
KEGG_PPAR_SIGNALING_PATHWAY	kegg ppar signaling pathway	62	-0.493599	-1.71426	0.00174065	0.00995432	0.00618387	957	tags=23%, list=7%, signal=21%	ACOX2/SLC27A5/SORBS1/GK2/ACSL1/LPL/ACADL/PPARG/AQP7/PCK1/CD36/FABP4/PLIN1/ADIPOQ
KEGG_ALZHEIMERS_DISEASE	kegg alzheimers disease	132	-0.402635	-1.59277	0.00195601	0.010847	0.00673842	2352	tags=42%, list=18%, signal=35%	NDUFB5/NDUFV1/COX4I1/PSENEN/COX8A/NDUFB4/NDUFV2/PLCB4/NAE1/NDUFA9/NDUFB8/HSD17B10/FADD/NOS1/NDUFA3/SDHB/NDUFS3/RYR3/COX7B/UQCRC2/UQCR10/NDUFA1/UQCRQ/NDUFA8/NDUFAB1/SDHD/NDUFC2/NDUFC1/NDUFB2/COX6A1/COX7A2L/NDUFS6/COX6C/CYC1/NDUFA6/COX7C/COX6B1/NDUFA4/UQCRB/MME/NDUFB7/NDUFB3/NDUFS7/NDUFA2/NDUFA7/UQCR11/UQCRH/NDUFB6/BAD/NDUFS5/COX5B/LPL/NDUFS4/COX7A2/COX7A1
KEGG_ALLOGRAFT_REJECTION	kegg allograft rejection	34	0.567198	1.72609	0.00270138	0.0145398	0.00903247	1329	tags=24%, list=10%, signal=21%	HLA-DQA1/HLA-DPA1/HLA-DQB1/HLA-DMB/CD28/HLA-DMA/HLA-DRB1/HLA-DRA
KEGG_O_GLYCAN_BIOSYNTHESIS	kegg o glycan biosynthesis	19	0.673067	1.79483	0.00354923	0.0179271	0.0111368	1143	tags=42%, list=9%, signal=39%	GALNT7/C1GALT1/ST3GAL1/B4GALT5/GALNT1/GALNT2/GALNT6/GALNT10
KEGG_CHRONIC_MYELOID_LEUKEMIA	kegg chronic myeloid leukemia	71	0.483613	1.70992	0.00355885	0.0179271	0.0111368	3424	tags=49%, list=26%, signal=37%	MYC/CDKN1A/TP53/CTBP1/SHC1/GRB2/E2F3/ABL1/TGFB1/GAB2/CCND1/AKT1/NFKB1/RELA/KRAS/PIK3R2/ARAF/CHUK/MAP2K2/SOS1/PIK3CB/PIK3CD/MAPK1/RAF1/PIK3CA/TGFB3/CBLC/PIK3R3/IKBKB/RB1/CRKL/SMAD3/BCL2L1/MDM2/TGFB2
KEGG_SYSTEMIC_LUPUS_ERYTHEMATOSUS	kegg systemic lupus erythematosus	52	0.505481	1.67973	0.0036246	0.0179271	0.0111368	1362	tags=38%, list=10%, signal=35%	C7/HLA-DQA1/FCGR3A/FCGR1A/HLA-DPA1/C2/HLA-DQB1/C4A/FCGR3B/FCGR2A/C1R/HLA-DMB/CD28/HLA-DMA/C3/HLA-DRB1/ACTN1/ACTN4/HLA-DRA/C1S
KEGG_LEUKOCYTE_TRANSENDOTHELIAL_MIGRATION	kegg leukocyte transendothelial migration	107	0.419932	1.60279	0.00425907	0.0205108	0.0127418	3096	tags=42%, list=23%, signal=32%	MMP9/CXCR4/VCAM1/MMP2/ITGB2/ICAM1/THY1/CXCL12/MYL2/ITGA4/PRKCB/MAPK13/MSN/VASP/CTNND1/ACTN1/VAV3/ACTN4/EZR/RAC2/GNAI2/CYBB/RAC1/SIPA1/PTK2B/ARHGAP5/VCL/ACTB/MYLPF/CLDN22/PRKCA/MYL7/ITK/PIK3R2/PIK3CB/PIK3CD/VAV1/ITGAL/ACTN2/GNAI3/PIK3CA/ARHGAP35/CTNNA1/PIK3R3/ROCK2
KEGG_VALINE_LEUCINE_AND_ISOLEUCINE_DEGRADATION	kegg valine leucine and isoleucine degradation	41	-0.536001	-1.69795	0.004775	0.0224058	0.013919	2121	tags=37%, list=16%, signal=31%	ACAA1/BCKDHA/HMGCL/ACAT2/HSD17B10/ACAT1/ACADS/HIBCH/ECHS1/ALDH2/ALDH3A2/AUH/AOX1/HADH/MCCC1
KEGG_INTESTINAL_IMMUNE_NETWORK_FOR_IGA_PRODUCTION	kegg intestinal immune network for iga production	42	0.519516	1.68372	0.00494957	0.0226443	0.0140672	1329	tags=29%, list=10%, signal=26%	CXCR4/HLA-DQA1/HLA-DPA1/HLA-DQB1/CXCL12/ITGA4/TGFB1/HLA-DMB/CD28/HLA-DMA/HLA-DRB1/HLA-DRA
KEGG_MAPK_SIGNALING_PATHWAY	kegg mapk signaling pathway	245	0.328467	1.3953	0.00596995	0.0266464	0.0165534	3598	tags=40%, list=27%, signal=29%	FOS/DUSP1/MYC/TNFRSF1A/JUN/MAP4K4/PDGFRB/PPP3CA/RASA1/TP53/PRKCB/GRB2/CASP3/MAPK13/TGFB1/HSPA6/IL1R1/RASGRP3/TAOK3/RPS6KA1/PDGFRA/CDC25B/MAPK7/CD14/FLNA/PRKX/GADD45B/RPS6KA2/HSPA2/RELB/AKT1/PAK2/GNG12/RAC2/RASGRP1/ARRB2/RAPGEF2/PLA2G4A/NFKB1/MAPKAPK3/JUND/RAC1/MAP3K2/PRKACA/RELA/HSPA8/MEF2C/MAPKAPK5/CACNA1C/KRAS/MAP3K1/GADD45A/PRKCA/FGF7/PRKACB/MAP3K7/RPS6KA3/ARRB1/DUSP10/TAB2/CHUK/NGF/TAOK2/MAX/…
KEGG_COLORECTAL_CANCER	kegg colorectal cancer	61	0.477295	1.61993	0.00655987	0.0285823	0.017756	3119	tags=44%, list=24%, signal=34%	FOS/MYC/JUN/TP53/CASP3/APPL1/TGFB1/CCND1/RALGDS/AKT1/GSK3B/RAC2/RAC1/MSH2/KRAS/PIK3R2/ARAF/PIK3CB/PIK3CD/MAPK1/RAF1/PIK3CA/BAX/TGFB3/PIK3R3/APC/SMAD3
KEGG_REGULATION_OF_ACTIN_CYTOSKELETON	kegg regulation of actin cytoskeleton	195	0.345492	1.41532	0.00788587	0.0334111	0.0207558	3192	tags=38%, list=24%, signal=30%	ENAH/FN1/ITGAV/NCKAP1L/ITGB2/ITGA5/SSH1/CSK/PDGFRB/MYL2/PIP5K1C/ITGA4/WASF2/ITGB8/MYH9/MSN/TIAM1/CYFIP1/PDGFRA/SLC9A1/PIKFYVE/CD14/PFN1/ACTN1/VAV3/ACTN4/PPP1R12A/EZR/PAK2/GNG12/RAC2/ITGA10/ARHGEF1/DOCK1/BDKRB2/RAC1/CFL1/VCL/ITGA3/ACTB/MYLPF/KRAS/MYL7/FGF7/FGD1/ARPC4/PIK3R2/ARAF/PPP1CA/ITGB3/MAP2K2/SOS1/PIK3CB/PIK3CD/FGF21/MAPK1/RAF1/VAV1/ITGAX/BAIAP2/ITGAL/ARPC1B/ARHGEF6/IQGAP1/ACTN2/PIK3CA/GIT1/…
KEGG_ACUTE_MYELOID_LEUKEMIA	kegg acute myeloid leukemia	56	0.470718	1.59249	0.00803327	0.0334111	0.0207558	3321	tags=48%, list=25%, signal=36%	SPI1/MYC/STAT3/GRB2/RARA/PIM1/CCND1/AKT1/NFKB1/RELA/CEBPA/PPARD/KRAS/PIK3R2/ARAF/CHUK/MAP2K2/SOS1/PIK3CB/PIK3CD/MAPK1/RAF1/PIK3CA/PIK3R3/IKBKB/RUNX1T1/LEF1
KEGG_OTHER_GLYCAN_DEGRADATION	kegg other glycan degradation	14	0.706328	1.74384	0.00842819	0.0336516	0.0209052	2727	tags=64%, list=21%, signal=51%	MAN2B2/MAN2B1/GLB1/MANBA/GBA/HEXB/FUCA1/NEU1/AGA
KEGG_PROPANOATE_METABOLISM	kegg propanoate metabolism	27	-0.588773	-1.70774	0.00855328	0.0336516	0.0209052	2785	tags=52%, list=21%, signal=41%	ACSS3/SUCLG2/LDHAL6B/ACAT2/LDHB/ACAT1/HIBCH/ECHS1/ALDH2/MLYCD/SUCLG1/ALDH3A2/SUCLA2/ACACB
KEGG_BUTANOATE_METABOLISM	kegg butanoate metabolism	33	-0.559486	-1.69303	0.00864275	0.0336516	0.0209052	2061	tags=52%, list=16%, signal=44%	HADHA/PDHA1/PDHB/BDH1/PDHA2/HMGCL/ACAT2/ALDH5A1/ACAT1/ACADS/ECHS1/ALDH2/ALDH3A2/BDH2/ACSM5/HADH/AKR1B10
KEGG_GRAFT_VERSUS_HOST_DISEASE	kegg graft versus host disease	37	0.515482	1.61491	0.0094286	0.0359466	0.0223309	1329	tags=22%, list=10%, signal=20%	HLA-DQA1/HLA-DPA1/HLA-DQB1/HLA-DMB/CD28/HLA-DMA/HLA-DRB1/HLA-DRA
KEGG_GAP_JUNCTION	kegg gap junction	83	0.424891	1.54296	0.00998897	0.0373057	0.0231753	3039	tags=41%, list=23%, signal=32%	GJA1/PDGFRB/ADCY8/ITPR3/HTR2A/PRKCB/GRB2/CSNK1D/PDGFRA/MAPK7/PRKX/ADCY1/TUBB3/CDK1/GNAI2/TUBB4B/TUBB/MAP3K2/PRKACA/TUBA1C/KRAS/TJP1/PRKCA/PRKACB/GNA11/MAP2K2/ADCY6/SOS1/MAPK1/RAF1/TUBA1B/GNAI3/ADCY9/ADCY3
KEGG_SPHINGOLIPID_METABOLISM	kegg sphingolipid metabolism	26	0.583023	1.68119	0.010993	0.0402343	0.0249946	2272	tags=42%, list=17%, signal=35%	GLB1/UGCG/GALC/ARSA/GBA/SGPL1/SGPP1/SMPD1/GLA/DEGS1/NEU1
KEGG_RENAL_CELL_CARCINOMA	kegg renal cell carcinoma	66	0.445969	1.53857	0.0119549	0.042897	0.0266487	3106	tags=38%, list=23%, signal=29%	VEGFC/HIF1A/JUN/GRB2/TGFB1/AKT1/PAK2/HGF/EP300/RAC1/EPAS1/KRAS/PIK3R2/ARAF/MAP2K2/SOS1/PIK3CB/PIK3CD/MAPK1/RAF1/PIK3CA/CUL2/TGFB3/PIK3R3/CRKL
KEGG_SMALL_CELL_LUNG_CANCER	kegg small cell lung cancer	84	0.422265	1.53879	0.0122574	0.0431368	0.0267976	3302	tags=42%, list=25%, signal=31%	LAMB1/FN1/COL4A2/ITGAV/COL4A1/MYC/TP53/TRAF3/E2F3/PTGS2/CCND1/LAMC1/LAMB2/AKT1/LAMB3/NFKB1/PIAS1/RELA/ITGA3/PIK3R2/CHUK/TRAF1/MAX/BIRC3/LAMC3/PIK3CB/PIK3CD/PIK3CA/PIK3R3/PIAS3/IKBKB/RB1/ITGA6/BCL2L1/BIRC2
KEGG_PROSTATE_CANCER	kegg prostate cancer	87	0.409971	1.5005	0.0129292	0.0446422	0.0277328	3401	tags=41%, list=26%, signal=31%	IGF1/FOXO1/CDKN1A/PDGFRB/CREB3L2/TP53/GRB2/E2F3/CCND1/PDGFRA/CREB5/AKT1/GSK3B/EP300/NFKB1/CREB3L1/RELA/KRAS/PIK3R2/ARAF/CHUK/MAP2K2/SOS1/PIK3CB/PIK3CD/MAPK1/RAF1/PIK3CA/HSP90B1/PIK3R3/IKBKB/RB1/INS/LEF1/SRD5A2/MDM2
KEGG_ENDOCYTOSIS	kegg endocytosis	161	0.340894	1.3801	0.0134879	0.0457091	0.0283956	3047	tags=37%, list=23%, signal=29%	CXCR4/TFRC/RAB31/KDR/ASAP1/PSD3/PIP5K1C/CCR5/DAB2/ARAP2/HSPA6/EHD4/PDGFRA/PIKFYVE/IQSEC1/RAB22A/HSPA2/HGS/EHD3/ARAP1/NEDD4L/ARRB2/IL2RG/PDCD6IP/SH3GLB1/CSF1R/EPS15/EPN1/ARFGAP1/CXCR2/HSPA8/RABEP1/LDLRAP1/ARF6/STAM/VPS37B/ASAP2/GRK1/LDLR/CLTC/ARRB1/AP2A2/SH3GL1/ARFGAP3/IQSEC2/AP2B1/RAB5B/ACAP1/AGAP2/RAB5C/PSD/RUFY1/PLD2/VPS37C/CBLC/RAB5A/GIT1/SMURF2/AP2S1/NEDD4
